# Supplementary material for: Breakdown of semiclassical description of thermoelectricity in near-magic angle twisted bilayer graphene
Source: Nat Commun. 2022 Mar 21;13:1522. doi: 10.1038/s41467-022-29198-4 (PMC8938509; doi:10.1038/s41467-022-29198-4)
Supplement: Supplementary file 3 — Source Data [file 41467_2022_29198_MOESM3_ESM.zip]

Archive with 4 entries (4 files):
- Fig_1_data.xlsx
- Fig_2_data.xlsx
- Fig_3_data.xlsx
- Fig_4_data.xlsx
