# Supplementary material for: Breakdown of semiclassical description of thermoelectricity in near-magic angle twisted bilayer graphene
Source: Nat Commun. 2022 Mar 21;13:1522. doi: 10.1038/s41467-022-29198-4 (PMC8938509; doi:10.1038/s41467-022-29198-4)
Supplement: Supplementary file 3 — Source Data [file 41467_2022_29198_MOESM3_ESM.zip › Fig_1_data.xlsx]

## Sheet: 1.01 degree
\nu	R(ohm)	R(ohm)	R(ohm)	R(ohm)	R(ohm)	R(ohm)	R(ohm)	R(ohm)	R(ohm)	R(ohm)	R(ohm)	R(ohm)	R(ohm)	R(ohm)	R(ohm)	R(ohm)	R(ohm)	R(ohm)	R(ohm)	R(ohm)
	5 K	6 K	7 K	8 K	9 K	10 K	11 K	12 K	13 K	14 K	15 K	16 K	17 K	18 K	19 K	20 K	21 K	22 K	23 K	24 K	25 K
-4.87879	406.339	410.704	406.893	397.988	404.988	395.448	401.806	398.631	395.763	391.001	396.084	390.994	387.815	391	388.462	390.365	389.098	387.826	385.908	385.272	445.872
-4.86364	425.213	427.235	423.421	420.877	421.513	417.072	418.652	415.791	413.247	413.883	411.976	409.432	408.796	408.796	410.711	407.208	406.264	407.535	406.889	400.542	445.872
-4.84848	445.043	443.775	441.858	439.633	439.315	440.593	436.136	432.957	432.957	432.004	430.414	432.321	427.235	431.05	430.096	424.056	429.149	426.282	428.506	417.708	450.959
-4.83333	470.074	469.198	466.019	458.389	465.383	457.753	460.932	457.754	453.938	452.667	455.846	452.031	446.945	452.031	449.488	448.216	447.263	444.402	445.356	440.596	464.939
-4.81818	497.494	492.081	488.273	487.001	488.273	477.464	483.504	479.689	483.822	480.007	477.781	471.105	474.92	473.013	475.556	473.016	467.291	471.105	464.111	461.577	478.287
-4.80303	519.505	513.056	511.798	508.302	509.891	506.076	508.619	502.897	506.394	502.579	500.99	495.903	497.81	496.857	497.81	494.949	495.903	493.042	486.365	483.186	493.553
-4.78788	541.438	546.119	543.588	533.415	542.948	532.144	541.045	535.959	528.965	526.422	533.415	521.331	520.064	521.335	520.699	517.52	519.746	515.613	510.527	508.302	516.438
-4.77273	574.421	572.186	571.245	567.748	577.92	559.483	569.338	563.616	564.569	561.39	558.847	555.02	553.125	554.396	553.761	551.205	545.495	548.039	543.588	534.051	533.602
-4.75758	605.099	599.526	601.441	599.856	606.526	598.902	596.358	592.544	594.128	591.267	586.822	588.411	583.643	586.504	583.643	579.817	579.828	576.013	573.152	568.386	553.311
-4.74242	635.616	638.321	642.125	633.235	638.31	630.374	636.414	632.599	623.687	623.691	627.513	620.519	613.525	617.34	613.525	609.699	611.3	606.532	602.077	597.955	580.652
-4.72727	678.608	682.191	678.048	677.104	683.452	660.574	674.243	668.521	667.557	669.475	662.799	662.481	657.395	660.574	657.395	653.57	642.772	648.494	645.307	628.155	605.131
-4.71212	713.814	714.289	715.242	713.339	718.113	703.169	710.798	707.622	703.803	704.761	698.085	698.086	698.087	697.132	691.409	688.539	685.999	683.78	679.012	670.113	628.973
-4.69697	749.58	750.211	767.369	751.478	757.85	743.846	764.834	749.584	743.226	745.767	750.211	736.862	734.325	733.69	727.968	726.057	726.686	719.067	713.977	709.53	663.942
-4.68182	808.31	811.25	816.334	813.779	810.62	790.902	814.414	801.71	804.889	809.976	798.202	798.531	783.275	797.266	790.275	788.995	775.007	780.102	773.735	758.487	691.917
-4.66667	855.559	857.347	867.197	864.007	867.205	851.311	864.018	866.558	855.436	860.203	849.384	849.701	835.408	849.713	840.185	839.223	837.318	829.69	823.01	809.669	721.799
-4.65152	900.732	902.801	935.227	916.778	938.409	904.077	933.32	924.09	904.709	911.067	916.789	904.062	888.167	902.804	890.722	887.543	888.814	875.455	868.469	858.94	755.814
-4.63636	964.466	965.739	989.909	987.347	1010.25	956.209	991.805	980.363	976.546	982.278	972.744	973.378	956.831	972.106	959.388	955.574	941.585	939.038	934.591	925.698	796.819
-4.62121	1024.47	1040.77	1052.21	1050.93	1070.02	1032.5	1056.66	1063.67	1041.41	1045.22	1032.51	1035.69	1016.6	1032.82	1023.29	1016.61	1015.34	998.495	992.773	984.192	855.306
-4.60606	1090.12	1103.39	1139.94	1122.13	1139.94	1097.68	1133.89	1134.87	1108.8	1116.43	1115.16	1106.26	1080.83	1102.44	1087.18	1082.73	1089.1	1061.75	1057.31	1045.86	902.673
-4.59091	1171.69	1171.72	1224.5	1225.14	1230.23	1167.91	1218.15	1206.08	1210.51	1221.97	1193.98	1206.7	1178.74	1207.35	1185.1	1182.54	1159.66	1148.86	1146.96	1131.04	950.039
-4.57576	1272.5	1296.97	1323.04	1317.01	1325.58	1277.91	1340.86	1323.06	1296.98	1312.26	1281.73	1296.02	1259.81	1296.04	1268.38	1267.41	1234.05	1225.47	1224.51	1203.53	1013.62
-4.56061	1424.77	1418.08	1479.47	1427.94	1482.61	1384.73	1492.15	1445.77	1391.08	1415.88	1420.97	1392.99	1350.41	1393.63	1361.82	1359.29	1335.14	1310.35	1304.61	1290	1071.48
-4.54545	1563.9	1557	1628.88	1602.16	1622.2	1502.34	1624.05	1574.83	1544.3	1578.63	1539.23	1548.76	1490.27	1541.12	1506.8	1502.35	1452.12	1440.68	1422.87	1412.69	1132.51
-4.5303	1716.46	1773.17	1796.08	1771.93	1774.47	1684.81	1773.8	1776.99	1697.53	1730.89	1674	1697.54	1627.9	1685.12	1647	1646.03	1607.24	1565.93	1555.76	1529.66	1217.08
-4.51515	1949.31	1957.87	2041.49	1958.22	2014.81	1846.31	2012.25	1959.77	1859.66	1901.61	1871.09	1865.38	1776.37	1845.03	1802.44	1798.61	1772.56	1703.26	1691.82	1654.93	1288.92
-4.5	2176.51	2167.99	2273.51	2240.49	2241.14	2019.85	2246.86	2166.09	2064.7	2159.11	2112.07	2124.78	2004.62	2094.27	2038.31	2034.5	1939.77	1913.07	1852.04	1848.21	1365.21
-4.48485	2419.61	2478.89	2538.62	2492.87	2492.25	2289.4	2492.9	2408.97	2311.71	2380.37	2324.1	2339.35	2203	2305.02	2235.41	2231.59	2108.25	2090.45	2037.06	2017.01	1482.83
-4.4697	2810.23	2765.62	2936.62	2784.07	2880.7	2552.98	2869.26	2700.18	2650.59	2638.48	2553.95	2583.18	2432.52	2539.95	2456.04	2446.48	2370.19	2279.91	2238.59	2185.81	1590.28
-4.45455	3157.49	3096.87	3281.49	3201.15	3220.55	2836.87	3202.4	3116.62	2919.21	2971.63	2927.15	2958.3	2772.66	2897.89	2786.65	2770.1	2598.76	2571.09	2529.15	2416.61	1709.18
-4.43939	3565.08	3615.05	3679.86	3559.1	3564.84	3270.48	3547	3511.44	3229.15	3358.17	3296.84	3312.12	3093.73	3246.3	3097.55	3088.95	2856.58	2850.52	2800.95	2674.1	1892.92
-4.42424	4139.67	4068.39	4246.42	3924.04	4058.86	3642.09	4082.37	3915.78	3688.19	3886.5	3687.53	3700.9	3480.28	3595.34	3444.69	3407.8	3246.95	3159.84	3096.27	3032.68	2053.77
-4.40909	4665.49	4583.98	4744.56	4486.7	4582.75	4037.24	4587.19	4543.92	4115.13	4370.67	4268.02	4273.08	4041.69	4104.62	3932.34	3865.57	3598.23	3611.26	3529.23	3353.12	2231.79
-4.39394	5208.38	5315.77	5242.06	4990.59	5044.01	4627.88	5118.71	5076.4	4584.01	4869.47	4760.76	4755	4527.12	4547.14	4353.54	4280.11	3979.38	3998.78	3906.25	3716.79	2491.19
-4.37879	5819.15	5953.81	5889.29	5580.9	5522.44	5172.75	5772.62	5626.7	5231.23	5553.6	5240.15	5275.72	5064.04	5005.55	4811.6	4695.92	4536.98	4408.54	4279.48	4198.73	2733.75
-4.36364	6363.13	6532.68	6405.85	6416.34	6191.26	5732.88	6421.43	6348.95	5752.58	6104.5	5910.27	6000.54	5655.31	5652.77	5456.31	5248.41	4985.84	4989.66	4809.72	4591.96	3000.45
-4.34848	6979.94	7272.11	6893.79	7129.67	6775.87	6465.94	7226.97	6931.34	6300	6615.99	6500.27	6627.11	6205.9	6238.01	6014.85	5731.6	5445.5	5481.75	5291.96	5004.27	3387.64
-4.33333	7782.16	7781.07	7511.15	7808.09	7339.5	7027.64	7899.01	7459.67	7000	7295	7050.23	7268.3	6928.14	6801.63	6566.39	6228.16	6032.96	5942.69	5761.49	5561.21	3733.19
-4.31818	8429.8	8258.24	8181.3	8614.28	8069.41	7522.6	8404.79	8097.39	7574.11	7865.95	7740.05	8068.77	7515.93	7525.79	7286.73	6882.37	6505.03	6561.3	6265.67	6038.69	4083.21
-4.30303	9075.04	8874.95	8714.71	9183.94	8612.69	8137.45	8884.49	8585.03	8113.28	8436.26	8286.54	8639.39	8080.23	8074.81	7804.89	7365.24	6988.56	7057.21	6753.32	6535.24	4579.13
-4.28788	9871.79	9512.62	9210.63	9686.83	9092.38	8644.16	9407.1	9070.76	8775.75	9117.81	8806.29	9157.87	8834.26	8578.66	8297.65	7850.69	7638.97	7512.43	7363.03	7171.66	5014.95
-4.27273	10559.3	10048	9932.89	10370.9	9733.24	9119.72	9975.47	9735.15	9305.99	9642.65	9558.42	9850.22	9448.11	9234.79	8983.67	8524	8147.3	8139.35	7941.61	7658.03	5460.32
-4.25758	11234.3	10632.9	10550.6	11002.6	10342.7	9798.05	10793.7	10348.3	9842.62	10234.9	10177.6	10438.9	10047.3	9818.13	9594.02	9097.15	8696.29	8713.77	8472.5	8150.79	6029.33
-4.24242	11954.3	11537.6	11123	11675.6	10948.2	10388.4	11456.5	11039.8	10627.2	11022.6	10834.4	11095.8	10904.4	10405.9	10241.3	9673.5	9471.95	9276.76	9016.73	8820.28	6481.7
-4.22727	12910.5	12329.2	11948.3	12614.6	11805.2	11001.5	12154.9	11985.9	11313.5	11685.4	11718.2	11944.5	11637.7	11229.3	11102.8	10443.4	10147.1	10051.1	9796.85	9366.09	6892.73
-4.21212	13617.1	13040.5	12738.6	13393.4	12509.4	11867.6	13057.8	12754.5	12010.6	12349.5	12391.1	12630.5	12327.9	11918.1	11797.9	11045.5	10775.9	10679.3	10410.3	9948.79	7376.25
-4.19697	14284.2	13886.2	13376.3	14119.5	13169	12613.3	13783.4	13449.4	12875.3	13161.4	13031.7	13224.4	13199.5	12572	12450	11616.5	11576.4	11250.9	10943.8	10715.5	7889.02
-4.18182	14907.9	14486.3	13979.7	15008.4	14014	13280.9	14443.7	14218.1	13653.5	13779.7	13791.5	13999.4	13820.7	13399.2	13253.6	12348.9	12170.8	11938.1	11639.3	11299.1	8524.83
-4.16667	15516	14942.2	14631.3	15616.5	14605.5	14054.6	15111.9	14756.2	14210.7	14293.1	14355.7	14576.9	14312.8	14014.3	13793	12934.7	12643.9	12455	12193.7	11772.8	9070
-4.15152	16176.8	15373.3	15179.4	16016.8	15061.7	14547.3	15546.8	15188.9	14663.7	14867.2	14865.3	14996.3	14928.9	14521.3	14228.8	13386.5	13226.9	12901.3	12637.5	12333.6	9604.39
-4.13636	16430.9	15695	15711.5	16336.6	15472.5	14902.2	15855.9	15653.7	15146.3	15266.4	15391.1	15395.5	15338	15010.3	14632.6	13879.9	13649	13296.2	13117.5	12744	10268.1
-4.12121	16652.4	15994.5	16005.6	16522.2	15741.4	15241.7	16205.6	15945.5	15429.5	15569.8	15722.4	15631.7	15681.7	15249.3	14892.6	14210.8	13955.5	13618.5	13447.9	13042.5	10782.8
-4.10606	16992	16272.9	16144.5	16646.5	15937.3	15427.6	16451.9	16168.7	15611.1	15853.4	15933.5	15783.4	15976	15340.2	15084.6	14434.3	14261.3	13912.9	13669.4	13274.6	11226.3
-4.09091	17148.1	16478.5	16223.4	16777.2	16106.4	15557.6	16658.9	16400.1	15793.6	15986.6	16023.1	15904.9	16100	15450.2	15248.7	14627.5	14466.3	14101.1	13877.3	13377.2	11720.3
-4.07576	17194.9	16633.4	16260.2	16947.5	16194.4	15747.1	16876.3	16563.5	15902.6	16029.5	16035.2	15974.1	16178.2	15523	15353.2	14746.7	14597.6	14220	14015.2	13431	12057.9
-4.06061	17239.4	16780.9	16315.6	17131.9	16256.4	15898.8	16978.4	16655.1	16004	16054.3	16024.4	16037.7	16214.4	15567.2	15428.6	14812.5	14672.6	14292.4	14084.5	13471.7	12301.4
-4.04545	17254.9	16844.8	16342.3	17259.6	16341	16003.9	16999	16666.6	16063.2	16031.4	15965.9	16051.7	16144.8	15576.4	15434.9	14804.3	14669.5	14315.6	14082	13474.5	12509.3
-4.0303	17240.6	16847.7	16364.1	17316.3	16372.8	16049.1	16876.2	16595.9	16067.6	16005.9	15928.4	16014.2	16040.2	15562.1	15407.6	14768	14611.6	14295.6	14030.5	13449.4	12626.2
-4.01515	17184.7	16715.3	16368.3	17269.3	16333.9	16018	16746.5	16459.9	16033.2	15894.1	15862.2	15939.9	15901.7	15500.4	15338.9	14712.4	14496.8	14178	13958.7	13375.7	12698.7
-4	17076.6	16628.2	16292.7	17086.8	16229.6	16000.2	16579.4	16281.8	15882.5	15793.9	15771.9	15815.8	15775.8	15415.2	15197.7	14625	14352.8	14024.8	13808.6	13277.1	12757.2
-3.98485	16964	16491	16162	16860.1	16080	15899.8	16359.4	16137.2	15672.8	15677.2	15632	15625.7	15674.7	15272.8	15064.1	14475.5	14172.3	13846.1	13650.9	13158.2	12790.3
-3.9697	16783.8	16318.4	16012.9	16584.5	15901.7	15739.4	16145.8	15974.8	15441.3	15478.2	15436.8	15392.3	15568.8	15034.4	14929.4	14340.4	14042.9	13657.3	13507.9	12989.7	12773.8
-3.95455	16548.9	16132.5	15767.5	16279.4	15600.2	15499	15957.6	15727.4	15169.2	15268.4	15265.5	15185.3	15431.1	14837.3	14715.2	14186.2	13898.2	13519.3	13335	12805	12677.1
-3.93939	16211.9	15906.8	15518.2	16005.3	15309.2	15212.4	15744.3	15545.9	14970.8	15053.5	15052.8	14951.7	15200.9	14645.9	14532.1	13969.4	13702.4	13375	13182.7	12583.5	12555.7
-3.92424	15936.8	15653	15256.9	15820.6	15107.5	14974	15532.2	15363.7	14785.7	14790.2	14769.9	14662.4	14978.4	14366.2	14334.4	13783.5	13535.5	13181.7	13023.4	12305	12392.3
-3.90909	15685.3	15430.4	14900.8	15579.9	14848.1	14806.8	15235.3	15042	14526.3	14557.8	14552.1	14465.3	14717.1	14141.1	14091.5	13593.7	13359.1	13029.2	12784.3	12104.1	12155.8
-3.89394	15335.1	15184.3	14624.5	15251.8	14578.8	14595.6	14968.8	14739	14280.3	14309.5	14317.8	14256.2	14373.1	13895.1	13855.6	13300.6	13103.5	12855	12559.9	11910.2	11964.4
-3.87879	15036.6	14752.7	14342.6	14973.5	14296.2	14251.6	14699.3	14434.8	14043.2	13963.1	13993.6	13949.1	14117.2	13570.8	13560.6	13085.4	12881.3	12580.3	12370.5	11677.5	11783.2
-3.86364	14713.3	14340.4	13930	14675	13903.3	13926.4	14264.4	14008.2	13698.6	13661.4	13703.4	13666.2	13860.7	13314.2	13292.4	12895.6	12654.6	12336.8	12118.7	11487.1	11506.7
-3.84849	14253	13971.9	13586	14197.6	13560.3	13609	13918.9	13662.3	13400.1	13374.3	13392.8	13384.5	13493.2	13072.3	13015.1	12628.6	12347.6	12099.6	11906.7	11269.9	11294.9
-3.83333	13848.3	13457	13219.2	13769.1	13212.8	13181.7	13574	13341.9	13078.7	12990.9	12999.2	12991	13192.2	12744.9	12661.6	12396.8	12106.9	11822.4	11696.5	10987	11109.9
-3.81818	13412.5	13017.7	12791.4	13339.9	12783.8	12797.3	13115.6	12909.6	12643.8	12675.3	12710.5	12670.6	12891.2	12463.6	12391.1	12156.2	11868.2	11613.9	11414.2	10763.2	10840.4
-3.80303	12813.6	12615.8	12404.5	12827.5	12447.3	12416.8	12728.7	12546.6	12307.2	12373	12423.2	12368.6	12514.2	12172.7	12146.1	11826.9	11564.9	11400.2	11189.5	10553.4	10597.8
-3.78788	12259.5	12226.1	11989.6	12426.4	12046.1	11990.3	12366.7	12215.3	11975	11968.6	12034.1	11997.3	12219.5	11848.5	11814.2	11573.8	11327.8	11119.9	10968.6	10286.4	10388.9
-3.77273	11833.2	11804	11517.3	12041.1	11578.9	11579.5	11996.3	11778.6	11573.2	11649.2	11696.9	11675.9	11910.8	11583.3	11533.8	11345	11085.5	10882.4	10686.3	10073.7	10123.8
-3.75758	11308.1	11257.9	11102.1	11575.7	11255.3	11243.8	11594.2	11435.6	11275.3	11329	11370.4	11363.4	11526.8	11240.1	11254	11034.1	10769.6	10640.5	10474.3	9875.04	9919.73
-3.74242	10898.6	10833.8	10783.2	11108.5	10964.7	10929.2	11185.7	11112.9	10992.1	10930.4	10985.7	10988.9	11203.8	10957.8	10916.4	10771.8	10519.1	10342.3	10274.9	9628.35	9728.36
-3.72727	10512.7	10441.5	10451	10764.2	10550.2	10562.9	10824.2	10704.7	10623.3	10562.3	10678.3	10709.8	10891	10689.5	10651.6	10513.4	10269.9	10118.5	9999.64	9427.12	9472.14
-3.71212	10073.7	9948.76	9983.07	10413.6	10190	10235.8	10388.7	10356	10314	10294.9	10380.5	10436.4	10491.7	10341.1	10388.1	10195.5	9955.78	9889.02	9764.73	9239.88	9270.28
-3.69697	9656.32	9555.83	9630.24	9920.82	9832.42	9897.88	10039.3	10028.9	10010.4	10004.1	10013.6	10072.2	10198.6	10078.5	10048	9958.32	9725.63	9603.56	9554.61	9001.47	9090.03
-3.68182	9141.33	9179.46	9272.31	9525.35	9400.74	9465.58	9720.48	9612.46	9625.8	9620.08	9719.91	9730.4	9936.08	9841.33	9763.77	9723.09	9495.48	9373.72	9286.31	8793.89	8862.42
-3.66667	8673.41	8712.83	8831.71	9133.08	9054.24	9143.86	9303.44	9289.8	9326.04	9342.25	9430.62	9452.88	9573.68	9532.33	9494.2	9414.73	9208.74	9156.6	9079.99	8611.74	8681.86
-3.65152	8303.7	8322.77	8486.8	8654.97	8735.07	8811.31	8956.96	8986.85	9032.62	9073.32	9074.58	9094.29	9276.45	9272.62	9167.4	9157.24	8980.81	8892.12	8899.11	8380.94	8512.74
-3.63636	7939.06	7953.71	8117.1	8282.71	8318	8410.18	8627	8667.05	8666.42	8720.46	8799.6	8822.5	8997.02	9019.91	8915.96	8931.54	8758.6	8688.99	8663.87	8193.07	8294.03
-3.62121	7482.55	7530.87	7671.38	7961.32	7956.56	8123.45	8221.37	8337.71	8373.32	8429.58	8530.36	8583.13	8644.8	8680.41	8693.12	8636.54	8494.75	8494.75	8463.92	8033.18	8115.37
-3.60606	7140.17	7209.8	7349.98	7562.64	7656.12	7826.53	7931.77	7968.33	8080.85	8158.42	8199.11	8263.32	8386.67	8425.77	8391.76	8399.07	8301.79	8258.23	8276.04	7847.51	7961.52
-3.59091	6846.14	6893.14	7043.21	7240.32	7290.54	7449.49	7674.56	7685.69	7752.76	7845.61	7933.67	8008.06	8151.43	8194.65	8162.56	8198.48	8106.93	8060.5	8043.98	7696.17	7782.19
-3.57576	6460.22	6502.75	6671.91	6944.05	7010.44	7148.73	7321.06	7415.16	7508.31	7605.58	7690.46	7768.67	7864.05	7930.8	7947.98	7953.06	7870.41	7866.59	7866.92	7553.76	7642.32
-3.56061	6149.31	6202.71	6393.43	6583.55	6771.06	6908.43	7027.64	7094.08	7287.37	7377.02	7422.8	7476.2	7632.29	7707.62	7693.64	7720.34	7689.5	7650.4	7710.8	7416.75	7518.34
-3.54545	5879.73	5963.03	6138.51	6279.66	6467.19	6675.08	6813.68	6869.33	7010.16	7104.9	7217.43	7272.74	7431.06	7506.08	7512.12	7550.26	7518.16	7494	7515.62	7284.82	7356.85
-3.5303	5610.46	5689.64	5847.96	6062.53	6194.45	6401.08	6552.37	6680.81	6799.71	6901.77	7029.87	7106.81	7193.27	7320.43	7339.5	7392.9	7312.8	7347.77	7364.29	7112.52	7231.29
-3.51515	5373.64	5476.94	5631.47	5849.86	5989.1	6186.5	6345.76	6440.49	6611.52	6711.35	6801.63	6886.19	7016.2	7135.41	7129.69	7194.55	7164.98	7174.83	7225.69	6984.72	7121.61
-3.5	5105.97	5283.97	5437.24	5612.07	5811.7	6004.98	6163.28	6245.62	6378.82	6516.47	6624.25	6704.35	6856.93	6917.96	6960.89	7008.26	7033.69	7037.18	7059.11	6874.73	6969.02
-3.48485	4884.72	5046.85	5224.87	5428.32	5596.16	5786.9	5984.29	6071.73	6207.47	6344.48	6463.4	6537.13	6659.2	6756.79	6819.43	6863.61	6871.56	6896.99	6931.32	6732.95	6850.77
-3.4697	4730.21	4835.16	5059.18	5265.58	5395.24	5578.98	5809.13	5902.3	6062.18	6139.77	6272.02	6381.99	6506.93	6617.88	6640.13	6733.59	6742.49	6732.95	6818.15	6631.86	6756.03
-3.45455	4589.7	4687.33	4896.77	5060.2	5247.11	5427.33	5605.06	5741.76	5874.61	5990.99	6132.14	6232.58	6368.64	6441.77	6506.94	6572.73	6622.33	6593.08	6702.44	6521.87	6628.87
-3.43939	4400.24	4551.56	4714.98	4912.35	5109.15	5297.33	5449.3	5563.1	5726.8	5863.83	6002.44	6062.19	6194.43	6303.79	6394.72	6445.89	6481.82	6487.85	6588.64	6401.7	6531.27
-3.42424	4256.23	4381.77	4577.63	4782.35	4940.68	5119.92	5305.63	5434.05	5592.34	5704.89	5840.3	5935.68	6065.37	6184.26	6271.38	6336.22	6376.27	6385.81	6453.85	6313.33	6440.04
-3.40909	4126.83	4242.88	4439.65	4607.52	4799.83	4986.74	5144.14	5316.42	5428.96	5570.41	5712.52	5819.96	5953.47	6035.49	6156.3	6195.72	6273.92	6257.39	6355.3	6231.32	6346.26
-3.39394	3965.32	4121.77	4285.82	4480.33	4676.18	4852.93	5023.02	5172.73	5311.97	5453.1	5598.08	5684.55	5814.23	5922.33	6018.33	6092.09	6151.84	6157.89	6261.2	6132.14	6257.57
-3.37879	3839.44	3985.72	4175.17	4386.87	4526.11	4693.34	4915.89	5056.37	5212.16	5311.95	5465.19	5578.04	5704.88	5827.6	5909.93	6000.54	6053.93	6078.74	6148.67	6055.84	6159.66
-3.36364	3730.75	3889.07	4056.9	4257.85	4421.23	4591.9	4793.16	4948.28	5083.09	5208.97	5363.46	5477.9	5607.6	5708.71	5813.61	5886.09	5957.93	5976.38	6066.34	5987.18	6090.68
-3.34848	3605.5	3801.34	3922.14	4148.49	4334.11	4505.09	4696.85	4819.84	4982.96	5118.69	5271.28	5359.01	5510.33	5614.29	5701.07	5792.62	5849.21	5891.81	5993.53	5916.61	6018.52
-3.33333	3522.84	3691.97	3842.35	4067.08	4229.23	4399.51	4602.44	4725.43	4892.98	5006.16	5156.84	5265.23	5414.32	5524.95	5612.38	5711.87	5769.73	5817.42	5899.44	5846.67	5928.23
-3.31818	3457.33	3595.31	3771.43	3964.74	4145.61	4324.79	4486.09	4640.57	4779.81	4918.1	5066.87	5186.71	5298.61	5416.23	5532.59	5606.34	5691.54	5736.36	5819.33	5756.39	5858.93
-3.30303	3375.31	3505	3673.52	3875.69	4060.76	4250.11	4400.25	4531.86	4695.88	4839.58	4983.26	5084.98	5214.69	5332.94	5435.32	5530.36	5598.08	5662.92	5750.67	5693.44	5785.8
-3.28788	3306.35	3418.84	3606.75	3801.93	3950.11	4151.63	4325.86	4451.74	4622.14	4744.2	4887.27	5005.83	5138.4	5263	5357.74	5462.01	5529.4	5575.81	5663.57	5635.59	5700.61
-3.27273	3238.02	3346.07	3538.1	3703.42	3875.67	4075.06	4231.13	4376.71	4527.4	4657.73	4816.06	4933.03	5044.31	5172.72	5281.45	5373.01	5461.37	5508.42	5597.13	5553.57	5642.43
-3.25758	3150.28	3267.89	3450.99	3627.74	3813.36	3999.1	4155.16	4285.8	4454.6	4592.88	4745.48	4837.67	4971.51	5097.38	5192.44	5301.48	5373.64	5444.85	5538.96	5487.45	5589.35
-3.24242	3080.35	3213.88	3383.6	3564.82	3734.56	3899.91	4081.73	4220	4383.08	4523.58	4658.38	4771.22	4905.07	5029.04	5126.96	5235.67	5309.1	5366.65	5463.29	5430.23	5521.97
-3.22727	3019.94	3168.1	3320.65	3487.89	3667.84	3824.23	4014.96	4159.93	4302.33	4438.4	4589.08	4710.51	4820.51	4944.48	5060.83	5152.38	5248.39	5305.3	5400.67	5357.11	5473.64
-3.21212	2944.28	3105.15	3245.64	3437.02	3602.36	3761.9	3951.38	4080.46	4227.94	4374.5	4522.96	4630.4	4758.83	4880.9	4983.27	5089.76	5173.37	5247.76	5343.13	5297.66	5420.88
-3.19697	2890.56	3048.86	3192.87	3389.97	3526.67	3698.27	3880.16	4020.69	4170.41	4317.6	4446.66	4568.09	4700.97	4824.95	4923.82	5034.77	5113.61	5179.09	5271.28	5248.39	5354.76
-3.18182	2848.92	2993.21	3145.82	3327.02	3482.73	3657.25	3823.25	3963.47	4117.33	4245.11	4386.89	4508.96	4627.86	4753.11	4861.83	4965.47	5057.03	5125.99	5218.51	5182.91	5312.48
-3.16667	2800.59	2922.67	3093.69	3279.65	3445.24	3619.46	3772.71	3904.33	4050.57	4188.52	4331.57	4439.03	4557.29	4694.94	4791.26	4908.56	4989.63	5076.72	5170.82	5130.77	5265.74
-3.15152	2767.53	2878.17	3056.5	3229.13	3391.25	3563.54	3705.95	3849.01	3995.89	4135.76	4264.82	4386.9	4506.11	4641.85	4739.76	4857.38	4936.22	5011.24	5107.88	5079.92	5203.43
-3.13636	2741.47	2840.02	3019.94	3174.43	3335.95	3499.35	3648.73	3785.43	3950.11	4076	4212.37	4337.95	4459.38	4577	4692.08	4791.89	4886.63	4949.57	5057.34	5015.07	5154.16
-3.12121	2702.04	2800.61	2976.06	3131.85	3286.97	3445.63	3604.86	3738.37	3887.15	4032.14	4162.47	4275.64	4399.62	4525.18	4629.13	4743.58	4827.51	4906.66	5010.6	4968.65	5106.16
-3.10606	2664.54	2776.12	2938.24	3087.96	3241.15	3400.78	3560.03	3697.05	3837.56	3986.35	4105.24	4226.68	4349.71	4480.35	4582.4	4700.34	4781.73	4865.65	4954.02	4931.14	5052.75
-3.09091	2629.59	2751.63	2901.69	3044.1	3205.26	3353.05	3515.86	3647.45	3793.06	3931.03	4061.68	4184.08	4306.79	4422.5	4537.58	4643.12	4737.22	4809.06	4909.52	4884.09	5013.01
-3.07576	2587.62	2719.21	2854	3005.94	3166.19	3313.01	3465.63	3607.71	3740.29	3886.2	4019.41	4137.04	4251.47	4377.35	4482.9	4596.72	4680	4766.47	4871.37	4839.89	4973.28
-3.06061	2556.77	2695.05	2820.94	2981.15	3117.21	3279.67	3429.4	3568.62	3703.1	3845.19	3967.91	4092.53	4207.6	4334.13	4442.21	4554.75	4639.63	4724.5	4821.15	4802.69	4921.78
-3.04545	2533.57	2669.61	2793.6	2949.36	3089.84	3248.22	3398.24	3522.85	3669.72	3797.51	3929.13	4042.94	4170.1	4281.99	4403.43	4503.25	4602.43	4673	4781.72	4751.19	4881.42
-3.0303	2509.41	2634.66	2764.99	2928.7	3070.15	3206.24	3355	3488.51	3627.75	3761.27	3890.96	4007.34	4128.45	4245.76	4356.38	4467	4556.02	4636.76	4744.85	4707.31	4843.58
-3.01515	2494.79	2607.33	2745.6	2902.32	3034.59	3176.63	3321.62	3456.09	3591.51	3729.48	3845.83	3973.01	4091.26	4213.33	4320.14	4430.13	4518.51	4601.79	4699.71	4672.98	4800.98
-3	2485.25	2583.79	2728.13	2871.8	3002.14	3156.59	3290.15	3416.03	3558.45	3690.7	3812.76	3931.68	4045.48	4171.37	4285.81	4387.54	4483.54	4558.57	4667.28	4636.13	4768.88
-2.98485	2468.08	2554.54	2704.59	2842.87	2983.68	3128.02	3252.64	3383.6	3519.03	3654.46	3783.52	3898.6	4011.14	4137.99	4240.67	4356.38	4443.48	4526.14	4638.04	4603.39	4736.14
-2.9697	2453.77	2538.66	2687.42	2817.13	2955.74	3095.62	3229.11	3355.64	3489.47	3626.8	3747.28	3868.09	3983.17	4105.25	4209.52	4324.59	4405.97	4493.71	4599.89	4580.81	4704.99
-2.95455	2436.29	2532.93	2670.25	2785.97	2924.91	3066.37	3209.43	3325.11	3462.45	3602.96	3721.21	3832.48	3945.66	4066.47	4182.81	4286.44	4376.41	4456.84	4568.11	4547.74	4671.29
-2.93939	2415.31	2520.2	2644.84	2766.58	2901.05	3037.71	3178.93	3302.55	3431.93	3571.8	3695.15	3806.09	3918.64	4036.9	4148.48	4257.2	4348.75	4430.77	4538.22	4518.48	4632.5
-2.92424	2397.51	2505.59	2626.4	2751	2880.71	3022.15	3152.85	3282.52	3410.31	3545.74	3662.72	3780.34	3894.78	4012.42	4121.78	4229.22	4316.33	4405.98	4508.97	4497.53	4601.02
-2.90909	2382.88	2496.7	2606.04	2734.48	2861.01	3004.06	3133.13	3258.99	3388.06	3523.48	3638.24	3752.37	3869.03	3985.4	4096.34	4196.8	4292.49	4373.55	4484.18	4474.01	4581
-2.89394	2368.9	2487.15	2588.26	2722.39	2845.1	2978.63	3112.78	3239.6	3363.9	3494.87	3616.94	3731.7	3843.92	3961.56	4065.83	4172.33	4269.28	4348.76	4453.02	4448.89	4548.57
-2.87879	2363.18	2467.43	2578.71	2714.13	2836.82	2964.93	3096.25	3220.85	3345.46	3475.16	3592.15	3709.14	3815.3	3933.58	4043.57	4150.39	4241.94	4325.24	4429.82	4427.59	4518.06
-2.86364	2360.63	2451.88	2571.73	2703.95	2823.81	2958.89	3075.91	3199.23	3326.39	3458	3573.39	3686.25	3795.6	3912.92	4021.96	4123.05	4219.05	4295.98	4407.89	4410.75	4493.26
-2.84848	2359.36	2442.66	2568.55	2687.43	2811.4	2944.29	3057.46	3182.39	3306.69	3438.29	3556.54	3668.76	3777.16	3890.97	3998.43	4103.66	4198.07	4275.32	4383.09	4393.27	4467.83
-2.83333	2358.09	2433.75	2560.59	2677.89	2801.23	2925.85	3045.06	3168.72	3293.01	3420.81	3535.56	3650.64	3753.01	3868.08	3977.77	4085.54	4172.64	4257.2	4363.06	4366.57	4447.49
-2.81818	2353.64	2426.11	2554.55	2664.53	2787.57	2914.39	3032.03	3154.73	3278.71	3406.5	3519.99	3630.3	3738.38	3850.92	3959.02	4062.01	4155.16	4233.67	4343.67	4345.9	4429.05
-2.80303	2348.87	2422.31	2545.65	2654.06	2773.89	2904.86	3017.4	3142.33	3259.63	3388.06	3507.59	3612.5	3723.12	3834.39	3938.04	4045.48	4138.31	4216.19	4321.42	4332.87	4405.53
-2.78788	2340.29	2424.22	2534.84	2644.2	2765	2890.89	3007.87	3133.11	3246.28	3375.98	3490.42	3598.51	3703.42	3814.67	3922.45	4029.59	4119.23	4199.98	4304.88	4315.69	4388.36
-2.77273	2331.39	2423.25	2528.49	2637.21	2754.2	2874.97	3000.24	3124.21	3234.82	3363.91	3474.21	3582.62	3689.74	3798.46	3907.51	4007.34	4103.65	4179.63	4289.63	4299.16	4369.29
-2.75758	2324.08	2418.48	2517.67	2634.01	2747.18	2868.61	2991.34	3113.4	3222.11	3349.28	3463.09	3569.58	3675.44	3783.52	3890.34	3993.03	4086.8	4162.78	4270.55	4285.16	4345.12
-2.74242	2320.58	2414.05	2509.09	2630.21	2743.38	2864.81	2984.03	3101.32	3212.9	3337.83	3447.19	3559.09	3658.27	3766.99	3877.62	3978.73	4067.74	4150.38	4254.34	4271.17	4326.37
-2.72727	2319.31	2411.82	2508.14	2628.93	2735.1	2851.47	2975.43	3091.78	3204.33	3326.39	3436.06	3546.37	3644.92	3755.55	3862.99	3961.56	4055.02	4131.95	4240.67	4253.38	4311.43
-2.71212	2321.22	2405.13	2504.31	2622.57	2735.74	2848.59	2965.91	3084.15	3192.24	3313.67	3426.85	3536.2	3634.11	3745.38	3848.05	3948.21	4042.94	4117.96	4223.82	4230.49	4292.36
-2.69697	2323.13	2395.59	2502.42	2616.86	2728.12	2843.84	2957.32	3073.35	3184.29	3303.5	3414.13	3524.76	3620.76	3731.39	3835.66	3935.5	4027.04	4104.61	4210.16	4208.24	4277.73
-2.68182	2323.13	2387.99	2504.96	2609.85	2724.62	2831.76	2948.73	3064.12	3177.61	3295.24	3404.59	3511.4	3610.59	3718.35	3820.4	3921.5	4014.96	4088.72	4194.25	4200.93	4269.47
-2.66667	2323.13	2388.63	2499.86	2598.74	2717.32	2826.02	2941.1	3056.82	3165.53	3283.79	3394.42	3499.96	3600.41	3707.23	3808	3910.06	4003.52	4076	4182.81	4196.8	4259.3
-2.65152	2322.18	2393.07	2494.79	2595.24	2707.77	2819.04	2932.2	3048.56	3155.68	3274.89	3382.34	3492.33	3588.34	3693.88	3797.51	3899.87	3988.9	4065.84	4172.01	4186.63	4251.04
-2.63636	2316.77	2391.77	2492.87	2586.34	2700.78	2811.41	2924.58	3042.2	3147.1	3267.26	3374.08	3480.25	3579.12	3682.12	3784.79	3885.25	3977.77	4051.84	4159.93	4175.18	4241.5
-2.62121	2309.77	2388.6	2482.7	2583.49	2692.51	2804.4	2917.27	3036.48	3136.29	3255.81	3365.81	3469.44	3568.62	3672.26	3774.62	3872.85	3966.65	4039.76	4147.21	4161.19	4229.42
-2.60606	2302.15	2384.81	2477.62	2581.88	2685.52	2799.97	2913.77	3028.21	3128.03	3247.23	3353.73	3460.54	3556.54	3660.18	3763.81	3862.36	3953.93	4030.22	4131.95	4137.99	4218.61
-2.59091	2297.06	2382.27	2474.44	2574.9	2680.75	2791.7	2905.5	3021.22	3122.94	3238.02	3343.56	3448.46	3547.65	3649.69	3749.83	3847.74	3941.53	4014.97	4119.87	4114.15	4205.26
-2.57576	2293.25	2379.09	2466.17	2572.99	2676.62	2787.88	2899.15	3013.59	3114.67	3225.94	3334.03	3439.88	3537.48	3639.83	3740.29	3837.57	3931.05	4002.57	4109.06	4096.98	4190
-2.56061	2292.61	2370.78	2462.37	2571.05	2670.26	2780.9	2892.15	3003.41	3107.04	3217.68	3321.3	3431.3	3524.76	3627.12	3730.12	3828.03	3917.05	3992.08	4093.81	4091.26	4181.42
-2.54545	2292.61	2360.29	2464.27	2567.9	2665.49	2773.89	2881.97	2994.5	3097.51	3208.77	3312.08	3418.58	3514.27	3617.27	3718.04	3814.68	3906.24	3979.36	4081.73	4082.99	4173.47
-2.5303	2290.7	2350.45	2457.26	2553.93	2660.73	2766.91	2873.4	2986.88	3086.69	3198.59	3303.5	3408.4	3505.05	3606.78	3706.91	3803.23	3894.15	3968.24	4072.83	4070.92	4165.2
-2.51515	2284.98	2346.02	2449.02	2543.42	2651.19	2756.09	2862.89	2977.35	3077.48	3189.06	3292.06	3398.87	3493.61	3596.28	3695.15	3793.06	3880.8	3955.84	4058.84	4058.84	4156.31
-2.5	2281.17	2346.03	2446.16	2538.64	2639.11	2748.46	2852.08	2968.77	3068.89	3180.16	3283.48	3385.52	3482.79	3583.89	3680.53	3777.8	3865.55	3940.58	4044.53	4047.4	4144.86
-2.48485	2271.63	2345.39	2435.65	2527.86	2628.29	2737.67	2844.46	2960.18	3058.08	3167.44	3272.99	3375.03	3471.35	3569.26	3668.77	3766.99	3853.78	3928.18	4032.13	4032.13	4132.78
-2.4697	2258.28	2339	2418.49	2517.68	2620.68	2723.69	2835.24	2948.74	3047.91	3156.64	3259.64	3363.9	3457.37	3556.23	3658.27	3755.55	3842.02	3915.15	4017.51	4017.82	4123.25
-2.45455	2246.83	2327.54	2409.93	2511.94	2608.59	2710.97	2824.76	2940.15	3036.47	3145.83	3248.2	3351.18	3445.6	3543.83	3642.38	3739.66	3829.94	3901.46	4004.47	4006.69	4111.16
-2.43939	2239.84	2316.43	2403.87	2505.6	2599.7	2695.7	2815.24	2929.66	3023.75	3130.57	3235.47	3339.74	3433.84	3529.21	3629.66	3725.99	3816.59	3886.52	3991.44	3992.05	4101.3
-2.42424	2230.62	2305.32	2389.23	2492.89	2592.05	2687.41	2805.69	2915.04	3011.67	3117.54	3220.85	3325.12	3417.94	3516.17	3616.95	3713.58	3798.79	3870.63	3975.55	3975.53	4088.92
-2.40909	2223.94	2291.35	2378.45	2485.87	2579.34	2681.67	2797.1	2901.05	3002.13	3107.05	3208.13	3311.13	3403.64	3504.41	3599.78	3695.15	3785.11	3854.73	3962.52	3962.51	4076.2
-2.39394	2214.4	2281.18	2375.91	2475.72	2572.98	2674.01	2784.06	2888.97	2987.51	3092.43	3194.79	3299.05	3390.61	3487.88	3585.8	3681.16	3771.45	3841.38	3947.57	3969.83	4075.56
-2.37879	2205.81	2272.28	2363.83	2458.56	2564.73	2667.33	2768.49	2872.44	2974.49	3078.43	3178.89	3281.25	3373.45	3472.3	3572.45	3668.45	3752.37	3828.66	3930.42	3974.91	4069.2
-2.36364	2196.61	2261.46	2353	2449.01	2545.05	2660.68	2755.46	2860.05	2960.82	3065.72	3166.17	3267.27	3358.82	3458.64	3555.28	3650.64	3738.39	3810.86	3916.74	3969.2	4055.21
-2.34848	2181.98	2250.62	2340.3	2433.76	2525.33	2645.46	2738.29	2848.28	2943.65	3047.92	3152.82	3253.28	3345.47	3439.56	3540.02	3635.39	3725.04	3795.6	3901.15	3953.93	4049.81
-2.33333	2167.68	2237.26	2329.48	2415.32	2511.31	2629.27	2726.53	2833.02	2930.61	3034.57	3134.38	3234.84	3328.93	3425.58	3524.76	3622.03	3709.78	3781.62	3882.07	3940.58	4044.41
-2.31818	2152.1	2222.01	2310.41	2405.13	2499.5	2611.8	2714.14	2819.99	2916.31	3021.85	3118.49	3220.54	3313.99	3412.22	3505.05	3602.96	3693.24	3761.91	3866.18	3927.23	4029.14
-2.30303	2133.03	2207.71	2295.47	2394.34	2492.2	2588.28	2698.25	2806.32	2898.51	3005.96	3105.78	3205.59	3299.69	3392.51	3491.38	3586.75	3672.26	3747.92	3851.56	3908.15	4019.28
-2.28788	2118.08	2195.98	2281.8	2377.16	2478.27	2567.28	2684.58	2788.52	2884.84	2990.07	3085.43	3187.15	3282.53	3376.93	3475.8	3571.81	3654.46	3733.29	3831.21	3890.97	4010.05
-2.27273	2105.05	2180.73	2265.9	2367.95	2459.21	2557.7	2672.18	2774.21	2870.53	2970.99	3071.76	3170.94	3265.99	3363.27	3456.09	3554.01	3639.2	3713.59	3814.68	3874.44	3991.62
-2.25758	2090.43	2167.69	2253.51	2352.38	2443.29	2550.05	2653.74	2760.55	2854.01	2957.32	3058.09	3158.54	3246.29	3342.29	3439.88	3537.16	3623.3	3697.38	3800.69	3854.74	3977.31
-2.24242	2078.99	2150.83	2243.65	2339.33	2433.72	2542.43	2637.84	2742.11	2840.02	2942.38	3039.66	3139.47	3231.98	3328.31	3424.3	3520.31	3603.6	3681.8	3779.71	3839.48	3964.92
-2.22727	2066.91	2129.86	2227.76	2324.4	2423.55	2531.02	2625.12	2727.48	2826.03	2923.3	3023.13	3124.22	3215.13	3313.05	3408.4	3501.23	3587.71	3660.82	3762.23	3822.95	3944.58
-2.21212	2052.28	2117.13	2216.32	2303.41	2409.92	2513.24	2606.04	2713.49	2806.95	2909.64	3009.14	3108.32	3197.33	3293.34	3391.88	3486.61	3572.45	3644.93	3746.01	3801.97	3930.6
-2.19697	2036.07	2103.78	2202.32	2290.71	2389.27	2487.18	2589.2	2694.42	2791.37	2895.97	2993.56	3088.61	3181.44	3275.86	3371.54	3470.08	3552.11	3629.67	3725.03	3786.07	3912.16
-2.18182	2020.49	2090.42	2183.9	2274.17	2368.25	2468.09	2576.17	2680.75	2776.43	2877.53	2977.35	3072.72	3166.81	3261.55	3355.96	3449.1	3536.21	3609.96	3709.78	3771.45	3877.82
-2.16667	1999.51	2076.43	2168.63	2257.01	2357.43	2457.25	2561.54	2667.72	2757.36	2862.91	2958.91	3060	3147.75	3241.84	3340.38	3434.17	3522.21	3593.42	3696.43	3752.37	3854.3
-2.15152	1982.66	2062.77	2150.83	2241.11	2345.38	2445.17	2548.19	2651.19	2742.74	2848.28	2941.12	3041.56	3132.8	3226.26	3321.31	3417.95	3502.5	3580.71	3676.71	3736.48	3840.94
-2.13636	1968.99	2051.02	2132.39	2230.31	2325.68	2434.7	2534.84	2637.84	2730.66	2829.84	2927.76	3025.98	3118.49	3212.59	3306.37	3399.51	3485.66	3561	3660.18	3720.58	3819.95
-2.12121	1952.47	2035.11	2118.09	2216.32	2310.72	2419.15	2521.49	2622.58	2715.41	2816.17	2915.04	3012.32	3100.69	3195.42	3290.79	3382.67	3471.36	3544.78	3643.66	3700.87	3801.84
-2.10606	1938.79	2018.89	2108.87	2205.83	2304.03	2398.79	2503.05	2604.78	2703.65	2803.14	2900.11	2997.37	3087.97	3181.44	3271.72	3370.27	3451.65	3529.85	3623.95	3685.94	3784.99
-2.09091	1929.57	2003.97	2094.25	2192.79	2292.62	2387.01	2491.92	2591.11	2690.61	2787.25	2885.16	2983.71	3074.62	3166.81	3258.69	3352.46	3437.98	3511.41	3609.64	3672.9	3772.28
-2.07576	1915.58	1988.71	2083.77	2176.89	2275.46	2379.68	2478.89	2578.71	2674.08	2774.21	2867.99	2966.54	3056.19	3148.38	3246.28	3338.8	3424.94	3497.11	3595.34	3657.32	3764.65
-2.06061	1904.45	1973.44	2073.9	2162.9	2263.99	2369.54	2463.63	2564.73	2661.68	2761.82	2854	2951.28	3044.11	3135.66	3229.12	3325.12	3411.27	3484.07	3577.54	3642.39	3753.84
-2.04545	1893.33	1962.64	2058.64	2150.83	2253.18	2353.67	2451.87	2552.01	2648.65	2747.19	2842.88	2940.15	3032.03	3123.58	3214.82	3307.32	3395.69	3466.27	3565.77	3625.85	3743.66
-2.0303	1877.44	1955.66	2048.47	2135.57	2240.16	2338.39	2440.11	2542.48	2635.3	2736.08	2832.39	2928.4	3018.68	3108.96	3202.41	3294.93	3379.17	3455.15	3552.1	3613.46	3732.21
-2.01515	1863.45	1944.83	2036.39	2125.71	2225.22	2323.75	2426.76	2529.13	2623.54	2726.21	2819.99	2913.77	3007.87	3094.65	3187.15	3283.8	3366.45	3442.11	3534.3	3600.42	3719.49
-2	1850.74	1934.97	2021.77	2116.49	2215.66	2316.44	2416.59	2519.59	2613.69	2712.22	2808.87	2902.01	2995.79	3083.53	3175.71	3267.27	3354.37	3426.22	3522.86	3585.8	3705.51
-1.98485	1835.48	1926.39	2009.37	2105.69	2206.78	2309.14	2408.96	2510.05	2602.23	2701.73	2794.88	2891.52	2980.53	3072.72	3166.18	3255.82	3339.11	3415.09	3511.41	3575.31	3690.89
-1.9697	1826.26	1914.95	1998.88	2098.06	2194.71	2294.53	2399.42	2498.61	2593.02	2691.88	2783.43	2881.98	2970.67	3061.27	3153.47	3244.38	3327.03	3403.33	3498.06	3564.18	3672.45
-1.95455	1818.95	1901.59	1990.62	2089.79	2187.69	2284.97	2390.84	2488.11	2585.7	2679.8	2773.26	2873.08	2961.46	3049.83	3142.34	3231.67	3317.82	3388.7	3486.62	3550.2	3656.87
-1.93939	1810.68	1888.87	1981.71	2080.89	2180.09	2282.42	2380.99	2478.89	2574.26	2672.18	2765.64	2861	2950.65	3040.29	3133.12	3222.45	3307.96	3378.85	3475.81	3540.02	3642.58
-1.92424	1803.37	1877.45	1977.91	2070.41	2171.81	2272.27	2372.72	2468.08	2566.31	2663.91	2755.46	2850.51	2942.07	3031.39	3121.04	3213.86	3297.79	3369.63	3462.45	3529.85	3624.14
-1.90909	1797.33	1872.04	1968.35	2063.09	2164.82	2262.1	2363.82	2461.4	2559	2654.37	2746.55	2843.2	2934.11	3020.58	3111.82	3203.69	3286.98	3357.55	3453.24	3516.49	3614.92
-1.89394	1787.79	1864.71	1959.77	2051.01	2156.24	2255.09	2354.92	2455.37	2548.84	2647.37	2740.83	2834.29	2923.94	3011.68	3103.87	3193.83	3276.17	3349.29	3445.29	3507.6	3606.98
-1.87879	1779.53	1856.45	1953.11	2045.61	2146.38	2246.83	2348.87	2447.74	2542.48	2639.74	2731.93	2825.71	2916.31	3004.69	3095.61	3185.89	3268.22	3341.02	3437.02	3499.33	3599.97
-1.86364	1769.35	1851.06	1942.28	2038.3	2139.38	2239.22	2342.83	2442.34	2536.12	2632.11	2725.57	2820.95	2911.23	2996.43	3087.97	3176.99	3260.91	3332.12	3428.76	3488.52	3595.84
-1.84848	1758.55	1847.56	1934.03	2031.3	2132.4	2229.67	2336.48	2436.29	2529.76	2626.39	2719.86	2813.31	2902.96	2990.7	3082.26	3169.04	3253.28	3325.44	3419.22	3480.88	3589.17
-1.83333	1750.92	1839.28	1928.29	2026.52	2125.39	2227.12	2331.71	2429.3	2524.36	2621.31	2712.87	2808.54	2898.19	2984.34	3075.9	3164.27	3247.24	3319.4	3412.23	3473.26	3578.36
-1.81818	1743.28	1830.06	1917.49	2021.76	2123.5	2221.1	2326.94	2425.17	2519.59	2614.95	2707.46	2803.78	2892.79	2977.35	3069.86	3156.64	3239.93	3311.14	3405.87	3468.48	3566.28
-1.80303	1737.56	1823.41	1914.96	2019.22	2115.86	2216.96	2321.22	2419.77	2514.5	2610.18	2704.6	2798.06	2886.43	2972.58	3066.04	3153.78	3234.21	3306.37	3397.61	3461.18	3559.28
-1.78788	1733.75	1817.68	1913.04	2012.21	2115.22	2215.04	2318.36	2414.04	2511	2606.05	2698.87	2794.24	2881.03	2969.09	3062.55	3147.11	3230.08	3299.7	3393.16	3457.37	3551.02
-1.77273	1729.93	1810.03	1907.96	2007.15	2111.42	2212.51	2312.96	2409.91	2508.14	2601.6	2694.1	2790.43	2878.8	2964.63	3055.55	3142.02	3225.3	3292.07	3389.34	3453.24	3545.3
-1.75758	1726.12	1803.04	1905.42	2002.06	2106.33	2205.51	2307.87	2405.14	2505.27	2599.69	2692.51	2785.34	2874.99	2961.14	3050.78	3138.84	3219.59	3287.3	3383.62	3448.47	3537.67
-1.74242	1721.35	1795.43	1901.59	1994.11	2099.97	2201.69	2303.1	2401.97	2500.51	2597.15	2689.98	2783.76	2872.44	2958.28	3049.2	3135.66	3217.68	3285.71	3379.81	3444.66	3530.68
-1.72727	1715.31	1794.8	1893.34	1991.88	2096.15	2198.2	2300.24	2401.33	2496.7	2593.34	2687.44	2780.26	2869.9	2956.37	3046.65	3132.48	3215.13	3281.25	3377.9	3441.79	3525.27
-1.71212	1705.77	1794.79	1889.2	1984.87	2090.43	2192.16	2297.06	2398.79	2494.79	2590.79	2685.52	2778.03	2867.36	2954.46	3044.1	3128.67	3211.95	3277.76	3374.08	3438.93	3522.41
-1.69697	1698.47	1792.86	1882.52	1981.72	2085.66	2190.88	2296.42	2397.51	2492.89	2588.26	2682.98	2776.44	2864.81	2951.92	3042.84	3128.04	3210.04	3276.17	3372.18	3435.12	3519.87
-1.68182	1692.42	1785.24	1875.54	1981.08	2083.44	2186.76	2295.79	2394.97	2492.88	2586.35	2681.71	2775.17	2864.81	2950.64	3042.2	3126.76	3208.14	3273.63	3370.27	3432.26	3514.78
-1.66667	1687.98	1780.17	1874.9	1977.9	2080.89	2184.53	2293.25	2392.43	2495.42	2586.35	2679.8	2774.21	2862.91	2949.69	3040.29	3126.12	3208.14	3273	3369.31	3431.31	3510.97
-1.65152	1684.17	1773.82	1871.07	1975.05	2077.08	2181.99	2291.66	2388.93	2499.54	2584.44	2679.8	2773.26	2862.91	2948.74	3040.29	3125.49	3208.14	3273	3368.36	3430.67	3507.78
-1.63636	1682.89	1769.05	1866.63	1972.17	2076.45	2179.13	2288.79	2387.98	2497.33	2584.44	2679.81	2773.26	2862.27	2948.75	3040.29	3124.21	3208.15	3273	3367.72	3429.4	3508.1
-1.62121	1679.7	1764.26	1867.27	1971.52	2073.26	2178.81	2284.98	2386.07	2494.17	2584.44	2677.9	2771.35	2861.01	2950.65	3038.38	3124.21	3208.15	3273	3368.36	3430.67	3509.05
-1.60606	1676.53	1755.99	1865.34	1967.42	2072.32	2177.54	2283.07	2384.16	2491.94	2584.44	2679.16	2771.36	2862.91	2949.38	3039.66	3124.85	3208.14	3274.9	3368.36	3431.31	3507.78
-1.59091	1673.98	1751.85	1859.63	1958.83	2068.18	2174.35	2282.43	2382.25	2490.34	2583.8	2679.8	2771.36	2862.91	2950.02	3040.29	3124.21	3208.14	3279.35	3368.99	3431.31	3507.15
-1.57576	1666.36	1749.65	1856.79	1955	2063.73	2174.35	2279.26	2381.62	2485.25	2582.53	2677.89	2771.35	2862.91	2950.64	3040.29	3124.21	3208.14	3280.61	3370.27	3431.31	3507.15
-1.56061	1660.33	1749.03	1853.28	1954.05	2058.95	2171.82	2277.35	2380.35	2482.39	2582.53	2679.16	2771.35	2864.18	2950.64	3040.93	3124.85	3209.09	3280.61	3370.27	3433.84	3503.98
-1.54545	1652.38	1749.03	1844.37	1951.2	2056.1	2167.71	2276.08	2380.35	2481.44	2581.89	2677.89	2771.35	2864.81	2950.64	3042.2	3126.12	3210.04	3281.25	3370.9	3435.12	3503.34
-1.5303	1644.75	1745.83	1835.8	1947.37	2050.37	2162.94	2274.17	2378.44	2481.43	2580.63	2677.89	2771.35	2864.82	2952.55	3042.2	3126.12	3211.95	3283.48	3373.44	3435.75	3503.34
-1.51515	1637.43	1740.1	1834.85	1947.36	2048.48	2159.12	2272.58	2376.53	2480.17	2580.62	2677.89	2771.35	2864.81	2952.55	3044.1	3128.03	3212.91	3286.35	3375.03	3438.29	3505.88
-1.5	1635.85	1731.81	1831.02	1943.57	2047.83	2154.35	2270.99	2375.58	2479.53	2579.35	2677.89	2771.35	2864.81	2953.83	3045.38	3128.03	3214.5	3288.25	3375.99	3440.84	3507.15
-1.48485	1631.4	1722.92	1826.25	1938.46	2044.02	2151.47	2269.08	2373.36	2478.88	2578.72	2675.99	2771.35	2864.81	2954.46	3046.01	3128.67	3215.76	3290.16	3378.53	3442.75	3508.42
-1.4697	1627.9	1712.12	1824.67	1936.88	2040.82	2151.44	2265.91	2370.81	2493.74	2576.81	2675.99	2771.35	2864.81	2954.46	3046.65	3129.93	3216.72	3292.07	3379.81	3443.39	3510.97
-1.45455	1623.77	1704.2	1820.87	1928.94	2041.45	2151.42	2262.09	2368.27	2510.01	2575.54	2674.08	2771.35	2864.81	2954.46	3047.92	3130.89	3218.95	3292.07	3379.81	3444.66	3513.83
-1.43939	1618.68	1702.61	1818.64	1920.66	2038.93	2151.42	2257.01	2364.46	2504.35	2574.27	2674.09	2770.4	2864.81	2954.46	3047.92	3131.84	3220.86	3292.07	3381.07	3445.29	3517.32
-1.42424	1610.73	1700.08	1810.68	1915.91	2031.32	2148.89	2255.42	2363.18	2487.82	2573	2672.81	2768.81	2864.81	2954.46	3047.92	3131.84	3221.5	3293.98	3382.66	3446.56	3518.6
-1.40909	1602.79	1697.53	1801.78	1909.23	2021.16	2144.78	2252.55	2361.91	2468.75	2573	2671.22	2767.54	2864.81	2954.46	3047.92	3133.75	3221.5	3295.88	3384.25	3446.56	3518.61
-1.39394	1590.07	1693.06	1792.88	1901.6	2009.05	2138.77	2247.47	2358.74	2463	2569.81	2669.63	2765.63	2864.81	2954.46	3047.92	3133.75	3221.5	3297.79	3385.53	3447.83	3518.61
-1.37879	1581.17	1685.41	1785.25	1898.74	2006.48	2128.61	2243.97	2354.6	2461.4	2567.28	2667.08	2765.64	2862.91	2953.83	3047.92	3133.75	3221.5	3297.79	3386.8	3450.38	3520.51
-1.36364	1572.27	1673.65	1774.44	1892.06	2006.49	2120.02	2241.11	2350.47	2457.92	2563.46	2665.49	2763.09	2861	2952.55	3047.92	3133.75	3221.5	3297.79	3388.7	3452.29	3520.51
-1.34848	1563.36	1663.17	1768.08	1886.33	2000.16	2112.68	2234.75	2344.75	2454.73	2559.64	2662.63	2761.82	2859.09	2952.55	3047.92	3133.75	3221.5	3297.79	3389.34	3453.55	3523.04
-1.33333	1557.32	1651.11	1763.63	1878.71	1993.18	2109.47	2228.72	2338.39	2451.88	2556.78	2657.54	2759.27	2855.91	2951.28	3046.01	3131.84	3221.5	3295.88	3389.34	3454.19	3525.27
-1.31818	1552.56	1640.28	1756.65	1872.34	1982.99	2107.56	2222.67	2334.57	2447.11	2552.01	2655	2757.36	2854.33	2948.74	3044.1	3131.84	3221.5	3293.98	3389.34	3454.19	3526.86
-1.30303	1544.93	1630.76	1750.92	1861.55	1977.88	2105.68	2215.68	2326.94	2441.38	2547.56	2653.1	2753.23	2852.1	2946.2	3042.84	3131.21	3221.5	3292.07	3389.34	3454.19	3530.04
-1.28788	1537.3	1621.86	1742.02	1850.1	1975.02	2096.81	2206.77	2322.18	2436.3	2545.34	2649.29	2750.37	2850.51	2943.65	3039.66	3129.3	3220.54	3292.07	3388.07	3454.19	3531.95
-1.27273	1528.4	1615.49	1731.21	1843.74	1965.19	2086.64	2201.69	2317.4	2428.03	2540.57	2644.52	2745.29	2847.65	2942.06	3037.43	3128.03	3219.59	3290.15	3387.44	3454.19	3531.95
-1.25758	1515.05	1609.77	1721.36	1831.03	1949.93	2074.55	2193.43	2310.41	2423.27	2535.48	2640.39	2742.74	2842.56	2939.2	3036.47	3126.12	3217.04	3290.16	3386.48	3453.55	3531.95
-1.24242	1503.92	1602.78	1712.13	1823.4	1940.68	2063.71	2188.65	2305.01	2417.23	2530.08	2635.3	2738.93	2839.07	2935.38	3033.3	3124.85	3214.81	3288.25	3384.89	3452.29	3532.9
-1.22727	1494.06	1595.47	1699.42	1816.72	1937.19	2057.97	2181.35	2298.97	2410.87	2524.04	2629.26	2733.21	2836.2	2930.62	3030.75	3121.04	3212.59	3286.35	3382.98	3450.38	3533.86
-1.21212	1483.25	1586.88	1690.84	1811.95	1928.31	2056.71	2174.35	2290.7	2404.19	2517.04	2625.12	2730.34	2830.48	2928.39	3026.94	3117.54	3209.41	3286.35	3380.76	3449.74	3535.12
-1.19697	1477.22	1576.72	1684.17	1804.33	1917.82	2047.85	2165.77	2284.03	2399.42	2511	2618.77	2725.58	2825.71	2923.94	3023.12	3114.68	3208.14	3283.8	3379.81	3447.83	3534.8
-1.18182	1473.08	1566.86	1675.9	1797.65	1913.67	2037.05	2161	2277.35	2391.16	2506.23	2613.05	2719.86	2822.85	2919.18	3020.27	3111.5	3204.32	3280.62	3376.62	3445.61	3534.49
-1.16667	1466.73	1555.1	1670.8	1789.06	1911.13	2029.4	2152.11	2269.09	2386.07	2497.97	2607.96	2715.09	2815.86	2915.68	3015.5	3108	3200.51	3277.76	3373.13	3444.02	3532.58
-1.15152	1463.86	1543.03	1665.09	1778.89	1899.71	2021.75	2143.84	2261.14	2379.71	2493.84	2600.97	2710.32	2811.41	2909.96	3009.77	3105.14	3195.74	3273.63	3370.9	3440.2	3530.99
-1.13636	1457.19	1538.25	1656.82	1768.08	1890.16	2017.95	2135.57	2255.1	2372.08	2487.8	2596.84	2703.97	2807.59	2904.87	3005.96	3100.69	3194.15	3271.09	3367.09	3437.98	3530.04
-1.12121	1447.66	1533.47	1647.91	1759.18	1885.06	2010.34	2125.39	2246.83	2364.14	2480.17	2590.16	2697.93	2800.6	2901.05	3002.14	3096.56	3189.06	3268.22	3365.5	3433.21	3527.18
-1.10606	1439.08	1527.76	1639.65	1749.01	1875.54	1996.99	2120	2242.06	2356.83	2474.76	2583.8	2691.89	2797.11	2894.7	2997.06	3091.79	3184.3	3264.09	3360.73	3430.35	3522.41
-1.09091	1430.49	1523.96	1627.56	1742.34	1863.46	1989.34	2113.96	2235.39	2348.56	2468.09	2576.81	2684.26	2791.7	2890.57	2993.56	3087.34	3181.43	3260.27	3356.28	3427.49	3520.51
-1.07576	1420.96	1518.86	1620.26	1737.57	1857.72	1982.33	2106.33	2228.72	2341.25	2461.09	2571.72	2679.81	2784.7	2885.79	2988.16	3083.21	3177.62	3256.78	3353.1	3421.77	3520.51
-1.06061	1412.38	1508.68	1612.94	1731.21	1850.74	1977.91	2099.01	2222.04	2336.48	2453.78	2564.09	2674.72	2779.93	2878.8	2982.44	3078.44	3173.81	3252.01	3349.29	3417.95	3515.42
-1.04545	1409.52	1502.02	1605.97	1728.04	1842.48	1968.37	2094.88	2215.04	2330.76	2447.74	2558.69	2668.36	2773.89	2875.31	2978.3	3073.99	3168.72	3246.92	3345.47	3414.14	3510.33
-1.0303	1403.78	1495.34	1603.11	1722.31	1838.65	1959.46	2087.56	2206.77	2324.08	2440.75	2553.28	2663.59	2768.81	2870.54	2973.53	3069.86	3164.27	3243.43	3341.66	3410.95	3507.15
-1.01515	1401.87	1485.79	1598.34	1714.04	1834.85	1955.95	2082.16	2201.69	2320.59	2434.71	2547.56	2658.83	2763.72	2865.45	2969.09	3065.09	3159.5	3240.57	3339.11	3407.46	3507.15
-1	1399.33	1477.21	1595.16	1706.1	1828.17	1953.11	2072.63	2192.79	2312.96	2429.94	2542.48	2654.06	2759.91	2861.96	2964.95	3062.55	3156.01	3235.48	3334.66	3405.87	3502.06
-0.98485	1396.15	1473.09	1590.7	1700.06	1822.76	1943.57	2066.59	2188.65	2308.82	2426.13	2538.03	2649.92	2756.1	2858.45	2960.82	3058.41	3153.78	3233.89	3331.17	3403.32	3496.66
-0.9697	1390.43	1470.55	1584.35	1690.51	1817.05	1938.46	2059.92	2183.89	2303.42	2420.4	2534.21	2643.57	2751.33	2852.74	2957.01	3055.55	3150.28	3230.39	3328.31	3400.79	3496.97
-0.95455	1384.71	1470.54	1577.36	1686.07	1809.09	1934.98	2056.1	2178.81	2297.06	2416.59	2530.08	2639.76	2747.83	2850.51	2954.46	3051.74	3147.11	3227.85	3326.4	3397.6	3496.34
-0.93939	1378.35	1468.63	1570.68	1682.25	1805.59	1928.31	2051.33	2177.22	2292.61	2414.05	2527.22	2637.21	2744.66	2847.01	2951.92	3049.83	3144.24	3226.26	3324.49	3395.07	3495.71
-0.92424	1372.31	1466.1	1564.01	1678.44	1798.61	1921.31	2047.84	2173.72	2288.79	2408.96	2522.13	2633.39	2742.75	2842.56	2948.74	3047.29	3142.02	3224.67	3321.95	3393.16	3491.89
-0.90909	1370.09	1464.83	1560.2	1678.44	1794.78	1918.76	2045.93	2169.28	2286.25	2405.14	2520.22	2631.17	2740.2	2840.02	2946.2	3044.74	3140.75	3222.13	3320.04	3392.52	3486.17
-0.89394	1369.45	1462.27	1558.91	1676.54	1794.79	1917.5	2042.76	2165.78	2283.71	2401.97	2517.68	2628.94	2737.03	2838.75	2943.65	3043.15	3139.47	3221.5	3318.77	3391.25	3482.36
-0.87879	1371.36	1455.28	1558.92	1676.54	1791.61	1913.05	2040.21	2164.19	2283.07	2400.7	2515.14	2627.03	2734.16	2838.11	2943.02	3042.2	3138.84	3221.5	3318.13	3391.24	3478.54
-0.86364	1372	1451.48	1562.1	1673.35	1793.83	1914.94	2037.66	2160.36	2281.8	2398.47	2513.23	2626.4	2732.57	2838.11	2943.02	3042.2	3137.56	3221.5	3316.86	3391.25	3472.82
-0.84848	1375.82	1451.48	1562.09	1670.81	1791.62	1913.68	2035.13	2158.15	2280.22	2397.51	2511.95	2626.4	2731.3	2838.12	2943.02	3042.2	3137.56	3219.59	3316.86	3391.25	3469.01
-0.83333	1377.07	1452.74	1562.1	1668.9	1790.97	1911.77	2033.22	2157.2	2278.62	2397.51	2511.95	2626.4	2733.21	2838.12	2943.02	3042.2	3137.56	3220.86	3318.13	3391.25	3469.63
-0.81818	1377.08	1453.36	1563.36	1664.45	1789.07	1912.09	2033.22	2157.83	2277.35	2399.42	2513.23	2626.4	2733.21	2838.11	2943.01	3043.47	3137.56	3221.5	3318.77	3393.16	3476.62
-0.80303	1377.08	1454.64	1560.18	1666.05	1787.16	1911.14	2033.22	2160.05	2277.35	2399.42	2513.86	2626.4	2735.75	2838.11	2943.65	3044.1	3140.11	3222.45	3319.4	3393.16	3481.08
-0.78788	1375.18	1459.11	1560.19	1666.99	1786.52	1909.22	2033.85	2161.64	2277.35	2401.33	2515.14	2626.4	2737.02	2840.02	2945.88	3046.65	3141.38	3224.67	3322.58	3394.11	3475.36
-0.77273	1376.13	1464.83	1560.18	1672.09	1786.52	1910.17	2037.03	2164.19	2279.89	2401.33	2517.05	2628.94	2739.56	2844.79	2948.74	3049.2	3142.66	3228.49	3325.44	3396.33	3470.91
-0.75758	1378.99	1470.54	1559.54	1677.49	1790.02	1912.41	2040.85	2165.78	2283.71	2403.87	2520.54	2633.08	2742.75	2848.29	2953.19	3050.78	3147.11	3231.98	3327.03	3399.51	3469.64
-0.74242	1384.72	1472.43	1565.92	1680.98	1794.16	1915.59	2044.66	2168.64	2285.94	2407.69	2522.13	2637.85	2744.65	2851.47	2956.38	3055.55	3149.97	3234.21	3332.12	3403.64	3470.27
-0.72727	1391.39	1472.43	1573.54	1689.26	1799.87	1923.53	2048.47	2174.36	2291.97	2411.82	2527.85	2642.93	2748.46	2855.28	2960.19	3061.27	3154.1	3238.66	3336.89	3405.87	3471.85
-0.71212	1400.61	1475	1579.88	1689.9	1807.19	1927.67	2054.2	2178.17	2298.33	2415.95	2533.89	2648.33	2754.83	2861.01	2967.81	3065.09	3159.82	3244.38	3340.38	3409.37	3474.72
-0.69697	1410.46	1480.09	1589.44	1693.69	1812.59	1937.2	2058.01	2181.98	2305.01	2424.22	2538.66	2653.1	2759.92	2868	2971.63	3071.45	3166.18	3248.83	3346.74	3416.04	3480.45
-0.68182	1418.4	1488.99	1599.61	1703.23	1820.86	1941.66	2064.37	2190.88	2309.77	2429.94	2547.56	2661.37	2768.17	2876.26	2977.99	3077.49	3170.63	3257.1	3353.1	3423.04	3482.36
-0.66667	1427.32	1502.33	1606.9	1708.01	1827.21	1948.01	2072.32	2199.15	2319.31	2438.84	2555.82	2667.4	2778.99	2881.98	2986.89	3085.43	3180.8	3263.46	3359.46	3430.36	3486.81
-0.65152	1435.26	1512.48	1611.05	1714.68	1834.21	1959.45	2080.9	2208.69	2326.94	2450.29	2564.09	2675.99	2786.62	2891.52	2995.47	3096.24	3189.06	3271.08	3369	3437.66	3493.8
-0.63636	1441.3	1522.01	1623.14	1730.56	1845.65	1971.23	2094.89	2222.67	2335.84	2459.5	2577.44	2685.53	2796.15	2901.05	3005.32	3105.14	3197.96	3282.53	3377.9	3447.2	3497.61
-0.62121	1452.1	1536.02	1632.66	1742.34	1854.88	1981.1	2106.65	2233.48	2350.47	2469.36	2588.25	2696.97	2807.6	2909.96	3018.04	3114.68	3209.41	3292.07	3386.16	3456.1	3505.24
-0.60606	1462.91	1547.79	1640.91	1754.1	1866.63	1995.73	2119.04	2245.56	2363.18	2485.89	2599.06	2713.5	2820	2922.99	3029.8	3128.67	3221.49	3301.6	3398.88	3465	3512.87
-0.59091	1476.9	1563.38	1658.74	1774.43	1883.16	2008.45	2136.84	2262.09	2379.08	2497.65	2613.05	2727.48	2833.66	2937.29	3042.2	3142.65	3232.3	3315.59	3409.37	3478.99	3521.77
-0.57576	1498.51	1583.72	1678.45	1791.94	1902.55	2021.16	2152.42	2277.35	2399.42	2511.96	2627.03	2742.74	2847.65	2955.74	3059.36	3155.69	3249.47	3328.31	3421.13	3492.97	3532.58
-0.56061	1519.18	1598.33	1696.24	1806.24	1918.13	2040.22	2169.27	2293.25	2416.59	2532.3	2648.65	2764.36	2864.17	2971.63	3074.62	3169.36	3262.5	3341.02	3437.03	3504.74	3537.66
-0.54545	1537.93	1613.58	1722.94	1831.02	1942.91	2058.96	2191.52	2316.77	2433.75	2552.97	2669.32	2781.84	2886.43	2987.52	3090.52	3190.34	3277.44	3360.09	3451.33	3517.77	3538.3
-0.5303	1564	1635.82	1742.33	1850.1	1966.42	2078.34	2210.59	2336.48	2458.55	2572.99	2689.34	2801.24	2905.83	3009.77	3110.86	3208.14	3297.79	3375.99	3466.91	3531.44	3545.3
-0.51515	1586.89	1655.53	1763.63	1866.63	1989.96	2112.01	2230.94	2358.73	2481.44	2602.24	2718.58	2829.86	2924.58	3031.71	3132.8	3225.94	3316.86	3391.88	3488.52	3547.02	3554.83
-0.5	1607.87	1682.24	1790.34	1895.87	2019.88	2139.99	2262.09	2390.52	2505.6	2627.36	2742.75	2853.37	2953.19	3052.37	3154.1	3246.29	3337.21	3412.23	3506.64	3569.9	3567.56
-0.48485	1635.85	1717.86	1815.77	1922.58	2042.77	2167.35	2289.75	2421.36	2539.3	2652.47	2766.91	2878.16	2977.35	3082.25	3179.53	3269.18	3364.54	3431.94	3524.76	3587.7	3586.63
-0.4697	1659.37	1749.03	1839.29	1950.56	2065.02	2202.97	2320.59	2449.65	2568.23	2689.34	2802.5	2906.78	3005.96	3108	3204.32	3298.42	3386.48	3459.28	3548.92	3608.05	3608.24
-0.45455	1684.8	1781.45	1876.81	1993.16	2105.67	2232.55	2363.18	2490.97	2599.7	2722.72	2835.25	2936.66	3041.56	3134.39	3239.93	3323.54	3408.41	3483.76	3571.49	3633.48	3626.68
-0.43939	1725.49	1821.5	1908.27	2034.49	2145.71	2263.39	2398.47	2526.25	2643.56	2754.19	2866.72	2979.89	3070.81	3171.9	3267.27	3351.83	3441.48	3507.6	3593.43	3656.37	3649.56
-0.42424	1765.22	1854.86	1946.11	2072.3	2185.16	2309.78	2435.03	2561.55	2682.66	2803.15	2914.4	3016.45	3103.23	3205.28	3297.15	3388.7	3469.45	3538.75	3625.22	3677.99	3670.23
-0.40909	1807.5	1888.88	1998.88	2111.41	2234.78	2351.73	2487.16	2613.68	2724.94	2843.83	2951.6	3055.55	3149.01	3241.2	3336.57	3418.91	3498.06	3571.81	3650.65	3707.87	3681.36
-0.39394	1865.36	1941.03	2046.56	2164.18	2277.36	2398.12	2535.8	2657.87	2782.17	2882.61	2990.7	3108.96	3189.06	3288.89	3373.13	3449.1	3538.12	3597.24	3677.35	3734.58	3707.44
-0.37879	1914.95	1985.53	2097.42	2212.5	2328.2	2466.8	2581.89	2707.14	2838.74	2943.02	3049.19	3152.82	3228.49	3328.31	3408.42	3493.61	3571.49	3629.03	3712.32	3759.37	3731.28
-0.36364	1962.64	2037.03	2165.45	2260.19	2405.76	2521.5	2653.73	2778.36	2888.65	2997.38	3103.24	3195.42	3277.76	3367.08	3458	3531.44	3602.33	3669.72	3743.15	3792.43	3753.21
-0.34848	2030.67	2112.05	2222.03	2333.94	2461.41	2581.92	2713.18	2837.16	2942.38	3053.65	3157.28	3256.46	3326.4	3420.48	3497.1	3569.27	3646.83	3704.05	3774.63	3820.4	3779.91
-0.33333	2095.21	2181.01	2281.79	2399.43	2517.69	2663.93	2774.53	2902.97	3021.86	3133.75	3230.39	3313.05	3391.25	3468.49	3538.75	3620.14	3688.8	3735.21	3817.86	3849.01	3802.79
-0.31818	2161.64	2256.38	2368.9	2475.08	2603.49	2732.24	2864.18	2974.5	3089.89	3199.55	3289.21	3369.63	3445.61	3518.4	3596.6	3663.04	3728.85	3772.72	3852.83	3885.25	3826.31
-0.30303	2267.18	2365.74	2450.92	2585.7	2689.32	2809.47	2950.64	3056.19	3160.46	3264.08	3349.29	3449.73	3498.06	3586.42	3649.7	3704.69	3782.89	3813.41	3885.25	3917.69	3853.34
-0.28788	2361.27	2456.65	2548.2	2676.94	2784.71	2930.29	3037.73	3166.82	3259.64	3355.63	3434.49	3518.08	3574.36	3641.11	3702.78	3765.09	3826.13	3864.91	3930.41	3952.66	3878.45
-0.27273	2466.82	2551.38	2688.06	2780.26	2918.87	3041.27	3140.42	3265.36	3352.15	3439.88	3515.22	3583.89	3655.74	3697.05	3758.41	3818.5	3869.36	3916.42	3970.15	3999.07	3913.41
-0.25758	2626.39	2700.77	2810.45	2930.94	3034.55	3147.77	3258.36	3362	3448.46	3529.21	3597.87	3676.72	3720.27	3771.44	3815.31	3868.73	3924.69	3955.84	4009.89	4032.14	3941.07
-0.24242	2780.89	2841.91	2944.91	3067.96	3166.79	3310.51	3416.04	3511.4	3588.35	3657.01	3712.95	3761.28	3789.25	3840.43	3894.15	3936.77	3971.1	3994.62	4050.26	4063.29	3966.18
-0.22727	2945.56	2998.95	3138.2	3218.32	3352.46	3454.16	3550.51	3636.34	3704.06	3763.18	3809.91	3847.74	3867.13	3914.5	3954.88	3992.07	4020.05	4038.81	4090	4105.25	4001.17
-0.21212	3198.6	3238.68	3318.77	3444.02	3519.01	3604.84	3684.33	3763.18	3821.67	3868.07	3910.06	3966.65	3950.12	4006.06	4014.33	4042.94	4084.27	4084.26	4143.4	4140.85	4029.78
-0.19697	3416.99	3457.07	3527.94	3637.3	3709.71	3826.76	3897.95	3955.21	3998.43	4024.49	4044.85	4060.75	4057.56	4077.9	4094.43	4112.25	4144.03	4141.49	4181.86	4173.92	4060.93
-0.18182	3648.1	3705.96	3842.02	3857.91	3999.06	4034.98	4094.1	4140.86	4163.75	4168.5	4163.74	4152.94	4148.49	4145.3	4160.87	4171.38	4190.44	4195.53	4217.78	4218.42	4099.71
-0.16667	4004.75	4079.8	4119.86	4196.17	4243.85	4261.62	4304.88	4332.86	4325.23	4308.07	4285.17	4281.37	4238.77	4237.5	4225.4	4227.32	4237.5	4234.31	4263.56	4252.44	4128.01
-0.15152	4362.98	4413.59	4398.97	4501.34	4509.55	4594.14	4600.52	4542.35	4547.75	4496.27	4444.75	4390.73	4349.4	4313.46	4304.25	4295.35	4295.35	4270.56	4301.07	4282	4155.04
-0.13636	4747.34	4763.25	4820.5	4830.67	4885.32	4860.88	4832.27	4753.75	4715.92	4641.54	4567.14	4489.27	4430.77	4383.09	4362.11	4347.8	4338.27	4318.24	4333.5	4315.7	4193.18
-0.12121	5256.65	5241.37	5264.28	5250.27	5175.56	5087.55	5041.76	5002.97	4865.65	4767.1	4669.19	4606.89	4503.24	4463.83	4416.79	4391.35	4374.82	4357.34	4374.19	4342.08	4222.43
-0.10606	5635.27	5602.82	5588.55	5552.28	5461.34	5390.79	5270	5181.31	5044.94	4920.32	4790.62	4689.22	4588.44	4519.46	4478.46	4440.95	4419.33	4386.9	4401.21	4365.28	4243.4
-0.09091	5925.49	5910.25	5858.75	5813.62	5761.46	5615.22	5455	5320.23	5170.81	5022.04	4892.34	4751.2	4644.4	4561.74	4519.46	4473.68	4449.84	4414.56	4422.51	4385	4272.01
-0.07576	6210.97	6207.14	6114.33	6074.29	5930.89	5765.27	5633.02	5462.63	5261.73	5095.79	4949.56	4810.96	4687.63	4604.97	4552.21	4500.71	4473.37	4433.31	4443.48	4402.16	4299.67
-0.06061	6332.41	6318.06	6239.88	6199.86	6029.76	5865.06	5717.25	5525.56	5331.04	5145.37	4980.72	4842.74	4720.05	4629.13	4579.54	4523.59	4493.71	4446.66	4456.52	4417.42	4324.79
-0.04545	6340.04	6303.77	6252.91	6228.77	6051.39	5895.57	5737.92	5535.74	5351.07	5154.59	4988.35	4855.47	4731.17	4643.11	4590.99	4538.85	4503.25	4450.79	4461.93	4426.95	4350.22
-0.0303	6204.57	6151.17	6167.42	6118.77	5978.59	5860.62	5672.46	5477.88	5326.59	5133.93	4971.5	4843.38	4725.77	4641.85	4590.35	4540.44	4506.43	4453.02	4463.2	4433.31	4367.39
-0.01515	6015.74	5966.13	5994.16	5954.73	5856.19	5717.61	5576.14	5399.68	5243.93	5072.26	4938.75	4816.05	4702.24	4630.09	4576.36	4535.67	4499.43	4449.21	4462.24	4433.31	4379.46
0	5759.54	5704.83	5656.54	5727.75	5598.08	5536.06	5444.85	5296.69	5145.07	4995.34	4867.55	4773.46	4670.14	4607.51	4557.61	4519.15	4487.99	4442.21	4458.11	4428.86	4392.18
0.01515	5341.83	5323.42	5353.91	5382.5	5368.22	5343.11	5228.04	5121.21	5030.3	4910.78	4799.84	4715.92	4631.04	4565.55	4532.5	4501.34	4472.09	4430.13	4444.75	4418.69	4396.94
0.0303	4975.29	5004.91	5069.7	5083.99	5124.41	5051.29	5040.17	4958.12	4862.45	4777.9	4726.41	4646.94	4566.19	4525.17	4491.81	4476.54	4446.03	4407.25	4428.86	4400.89	4397.26
0.04545	4638.01	4687.01	4686.97	4798.23	4796.32	4821.75	4845.93	4793.15	4724.49	4666.32	4617.69	4554.11	4511.83	4481.63	4454.61	4445.07	4421.23	4386.9	4410.43	4384.04	4393.45
0.06061	4245.77	4292.8	4389.74	4452.37	4548.05	4626.55	4603.05	4589.07	4601.14	4563.64	4520.41	4473.68	4454.92	4417.41	4419.32	4410.43	4395.8	4365.92	4381.18	4367.2	4392.18
0.07576	3964.43	4017.82	4131.3	4207.62	4313.09	4370.36	4418.36	4429.81	4436.48	4422.49	4424.4	4396.43	4372.26	4366.87	4363.38	4362.1	4354.47	4333.49	4357.34	4344.94	4386.46
0.09091	3726.93	3780.98	3831.21	3995.89	4051.8	4171.35	4254.64	4288.98	4301.07	4302.01	4302.33	4294.71	4304.87	4314.42	4312.51	4318.23	4316.33	4301.07	4329.68	4320.15	4371.21
0.10606	3446.53	3522.22	3623	3738.37	3863.31	4000.33	4051.2	4114.13	4177.09	4196.79	4210.46	4216.19	4237.48	4254.33	4264.83	4276.27	4278.18	4268.02	4296.31	4287.09	4356.89
0.12121	3235.78	3338.8	3448.46	3557.18	3700.25	3790.52	3903.37	3973.95	4025.78	4067.73	4126.86	4140.85	4164.69	4196.15	4211.42	4219.69	4228.59	4223.51	4264.83	4257.2	4338.14
0.13636	3063.18	3168.71	3239.91	3395.66	3509.51	3642.05	3770.16	3851.54	3912.92	3969.19	4018.77	4044.84	4092.53	4118.6	4157.37	4166.29	4189.49	4187.59	4224.78	4226.68	4313.35
0.15152	2872.45	2976.7	3088.93	3222.75	3376.93	3525.39	3615.66	3707.85	3815.95	3885.89	3931.04	3967.27	4006.06	4047.39	4089.98	4123.69	4150.39	4152.93	4190.44	4188.54	4290.14
0.16667	2737.02	2847.65	2963.35	3108.95	3257.08	3375.97	3505.67	3604.85	3697.68	3774.62	3854.09	3899.87	3943.44	3993.98	4036.89	4079.18	4101.43	4106.52	4158.02	4158.98	4268.19
0.18182	2630.2	2736.38	2817.13	3007.85	3121.66	3270.11	3406.49	3513.93	3603.89	3687.84	3758.72	3826.11	3886.52	3942.48	3990.17	4020.69	4050.57	4066.47	4112.87	4129.41	4237.04
0.19697	2506.86	2603.49	2720.81	2886.43	3027.88	3177.62	3290.79	3405.22	3522.2	3611.86	3684.97	3759.99	3813.4	3876.35	3928.5	3977.77	4012.1	4028.32	4071.55	4089.99	4211.94
0.21212	2411.8	2506.23	2643.56	2790.44	2942.38	3066.98	3206.23	3320.67	3424.94	3518.4	3623.94	3679.89	3754.59	3819.44	3878.57	3934.85	3974.91	3983.18	4039.76	4058.84	4184.28
0.22727	2330.73	2420.4	2544.38	2702.68	2844.46	2986.88	3127.4	3246.28	3351.18	3455.14	3547.01	3622.98	3699.59	3768.9	3836.29	3889.06	3926.59	3948.21	4005.43	4026.41	4148.03
0.24242	2236.64	2326.94	2468.09	2608.58	2769.45	2918.22	3037.11	3159.81	3288.23	3396.33	3486.61	3570.53	3633.47	3719.31	3777.8	3846.46	3887.16	3914.51	3971.1	3986.36	4118.48
0.25758	2165.76	2266.87	2403.24	2542.48	2702.05	2831.09	2970.67	3097.5	3212.59	3327.02	3432.57	3506.31	3586.75	3672.89	3734.56	3796.87	3849.64	3871.26	3936.77	3957.75	4089.55
0.27273	2103.14	2217.6	2323.74	2480.81	2620.67	2767.49	2916.31	3044.1	3153.78	3272.02	3368.35	3456.09	3547.02	3616.31	3696.42	3749.19	3803.87	3837.56	3898.61	3931.68	4053.31
0.28788	2045.61	2157.84	2264.93	2414.66	2564.4	2717.89	2852.09	2978.62	3103.23	3221.48	3319.72	3410.32	3495.52	3568	3651.92	3715.5	3765.09	3808.32	3870.95	3897.34	4026.92
0.30303	1992.52	2114.27	2222.04	2371.76	2512.59	2659.41	2803.77	2934.43	3045.38	3163.63	3278.71	3358.82	3451.35	3534.3	3613.45	3683.08	3735.52	3768.9	3842.02	3870	4001.17
0.31818	1935.29	2068.79	2173.08	2328.86	2460.45	2617.78	2760.54	2891.52	3003.09	3122.31	3229.75	3319.71	3417.96	3499.97	3581.35	3643.02	3705.96	3741.24	3812.78	3843.93	3968.73
0.33333	1898.73	2014.75	2132.36	2283.06	2421.35	2583.79	2712.86	2840.65	2969.09	3086.7	3191.93	3287.61	3372.81	3459.28	3540.65	3610.59	3669.72	3714.86	3786.71	3812.14	3941.07
0.34848	1869.18	1975.02	2100.59	2252.56	2394.97	2538.67	2676.93	2804.74	2927.12	3042.83	3157.91	3248.19	3340.7	3430.34	3510.45	3583.26	3641.11	3683.07	3754.28	3789.89	3916.58
0.36364	1836.11	1940.38	2068.8	2220.14	2358.12	2503.4	2646.73	2771.35	2895.33	3009.76	3117.85	3215.77	3313.68	3403.32	3482.79	3549.56	3617.59	3657.32	3725.67	3768.27	3892.44
0.37879	1812.9	1906.07	2045.62	2185.79	2328.88	2474.47	2611.13	2738.3	2865.45	2981.16	3089.88	3190.34	3281.89	3374.08	3454.18	3524.76	3588.34	3635.39	3705	3740.93	3867.01
0.39394	1790.34	1886.36	2026.23	2159.1	2302.78	2438.23	2582.52	2711.27	2831.75	2949.38	3066.99	3157.27	3254.87	3349.92	3429.39	3503.78	3564.81	3609.32	3685.61	3721.23	3839.67
0.40909	1762.36	1870.47	2000.16	2134.3	2276.05	2413.74	2559.63	2689.34	2807.59	2926.8	3038.38	3132.8	3232.94	3320.68	3406.5	3477.71	3545.75	3590.56	3662.73	3703.42	3820.91
0.42424	1739.47	1853.92	1979.81	2109.5	2260.16	2394.96	2534.21	2665.18	2789.16	2908.05	3016.45	3114.04	3208.78	3293.98	3385.52	3457.04	3521.58	3573.72	3645.88	3681.17	3799.62
0.43939	1721.67	1841.5	1962.01	2095.2	2244.29	2379.36	2517.68	2650.24	2764.99	2883.89	2997.7	3090.52	3189.07	3277.76	3362	3438.29	3504.74	3552.73	3629.67	3664	3779.9
0.45455	1703.24	1828.46	1945.46	2084.07	2222.7	2367.6	2504.96	2635.29	2748.46	2865.77	2976.72	3073.67	3172.54	3262.18	3345.47	3418.58	3491.07	3535.25	3610.59	3650.65	3764.65
0.4697	1691.79	1812.57	1934.03	2074.54	2207.75	2356.18	2490.98	2618.76	2735.75	2850.83	2961.13	3060.64	3157.59	3246.28	3331.49	3404.6	3473.26	3521.59	3598.2	3635.39	3750.02
0.48485	1687.98	1804.32	1928.3	2068.51	2201.05	2347.93	2481.44	2607.32	2723.03	2835.57	2948.74	3044.74	3142.65	3232.3	3313.68	3391.25	3459.91	3508.23	3585.8	3622.99	3735.07
0.5	1686.07	1795.42	1925.76	2063.72	2198.49	2337.14	2472.54	2597.15	2714.14	2825.71	2935.38	3034.57	3128.03	3217.68	3302.56	3379.17	3448.47	3499.01	3576.26	3612.5	3720.14
0.51515	1686.06	1785.89	1926.39	2059.92	2199.15	2328.86	2464.91	2588.25	2708.42	2817.13	2926.81	3026.3	3118.49	3207.5	3293.34	3369.32	3437.02	3487.89	3566.73	3602.97	3695.35
0.5303	1686.06	1781.44	1925.76	2054.19	2194.72	2325.03	2457.6	2583.48	2702.7	2810.77	2918.86	3018.04	3111.5	3200.51	3283.16	3361.37	3429.4	3477.71	3555.28	3595.33	3675.96
0.54545	1685.44	1781.43	1926.39	2051.33	2189.62	2326.28	2454.73	2580.63	2697.93	2808.23	2916.31	3012.64	3106.42	3196.06	3277.76	3355.64	3422.4	3473.27	3551.47	3590.26	3661.65
0.56061	1683.21	1785.25	1923.53	2047.2	2190.55	2330.1	2453.78	2579.35	2695.7	2806.64	2915.36	3010.41	3104.19	3193.83	3274.9	3353.1	3418.58	3471.99	3549.56	3587.71	3648.93
0.57576	1679.08	1790.98	1921.94	2046.57	2191.52	2330.75	2452.83	2578.72	2693.15	2804.41	2912.5	3007.87	3100.69	3189.7	3271.72	3351.19	3417	3467.54	3543.84	3585.16	3642.58
0.59091	1676.53	1796.69	1919.4	2047.2	2189.62	2326.96	2454.73	2579.35	2693.15	2802.51	2910.59	3005.01	3098.15	3185.25	3268.22	3344.84	3412.23	3462.78	3540.02	3580.08	3640.67
0.60606	1676.54	1801.78	1920.68	2054.19	2187.08	2323.14	2455.69	2581.26	2693.15	2800.91	2908.68	3004.05	3095.6	3182.39	3265.37	3341.66	3409.05	3460.55	3538.12	3575.63	3640.67
0.62121	1679.08	1805.29	1924.48	2060.87	2190.55	2324.08	2460.46	2584.44	2693.16	2802.51	2908.68	3004.05	3095.6	3181.43	3265.37	3341.02	3406.51	3458.01	3537.16	3574.36	3640.67
0.63636	1689.89	1810.05	1932.76	2068.18	2201.05	2332.64	2466.18	2586.35	2696.97	2804.41	2910.6	3005.96	3095.61	3182.07	3263.46	3339.75	3406.51	3458.01	3534.3	3574.36	3638.14
0.65152	1701.34	1815.76	1942.61	2078.99	2209.97	2346.65	2470.95	2590.16	2703.96	2808.54	2914.4	3009.14	3097.52	3184.3	3265.36	3341.66	3407.14	3458.01	3535.57	3573.4	3630.18
0.66667	1712.14	1820.54	1953.1	2085.66	2217.27	2354.61	2476.99	2595.88	2708.41	2813.32	2916.95	3012.32	3100.06	3187.16	3268.22	3344.2	3408.42	3459.28	3538.12	3574.36	3630.49
0.68182	1726.76	1827.85	1968.36	2094.88	2229.02	2359.38	2485.25	2603.51	2716.03	2820.94	2923.94	3018.36	3103.87	3192.88	3271.72	3347.38	3412.23	3462.77	3539.07	3578.17	3636.84
0.69697	1737.57	1841.2	1978.85	2105.69	2242.38	2368.9	2493.84	2612.1	2723.67	2827.94	2930.62	3023.13	3110.86	3195.74	3275.54	3352.15	3417.31	3467.54	3541.93	3581.99	3639.71
0.71212	1746.47	1854.87	1988.71	2115.22	2250.65	2381.29	2501.15	2621.31	2733.21	2838.74	2937.29	3032.03	3116.59	3203.05	3281.57	3356.28	3420.81	3472.63	3548.93	3585.8	3640.67
0.72727	1759.19	1872.99	2003.34	2125.4	2261.44	2393.06	2513.86	2634.03	2741.47	2847.65	2946.83	3038.38	3124.21	3210.05	3287.61	3364.55	3428.12	3478.03	3552.42	3590.9	3641.95
0.74242	1772.54	1896.51	2011.28	2143.83	2278.61	2405.16	2524.36	2646.42	2754.19	2856.55	2957.32	3046.02	3131.85	3217.68	3295.88	3371.22	3437.02	3482.8	3558.46	3596.29	3646.39
0.75758	1783.34	1911.13	2025.59	2162.28	2287.85	2413.73	2539.3	2658.18	2764.68	2868.63	2967.18	3057.46	3142.65	3225.31	3303.51	3379.17	3443.7	3488.52	3567.36	3602.33	3649.25
0.77273	1797.97	1925.12	2042.75	2180.07	2300.23	2429.29	2557.73	2674.09	2775.81	2879.12	2976.39	3066.99	3152.82	3236.12	3312.41	3389.34	3450.37	3496.15	3576.26	3611.87	3654.02
0.78788	1819.58	1944.21	2063.1	2196.6	2322.49	2450.92	2571.09	2684.58	2792.33	2890.24	2986.89	3076.53	3161.09	3245.33	3322.58	3396.02	3458.97	3500.92	3581.99	3620.14	3658.79
0.80303	1839.61	1959.78	2080.89	2218.86	2338.39	2466.19	2583.79	2696.97	2804.73	2903.6	3000.87	3089.88	3172.54	3254.55	3332.12	3403.96	3467.54	3508.23	3589.61	3627.13	3662.29
0.81818	1860.91	1970.9	2097.42	2236.66	2353	2479.53	2598.42	2710.31	2817.76	2915.36	3010.73	3099.42	3182.39	3265.36	3340.39	3414.13	3477.08	3519.04	3599.15	3636.03	3661.02
0.83333	1885.7	1987.44	2122.22	2251.6	2375.26	2499.86	2610.18	2721.76	2832.39	2925.21	3020.58	3108.96	3190.97	3273.95	3350.56	3421.77	3485.66	3530.48	3608.69	3642.07	3661.65
0.84848	1901.6	2005.56	2138.11	2262.08	2386.08	2514.82	2621.94	2732.57	2842.88	2938.56	3032.66	3118.49	3202.42	3282.53	3357.87	3430.67	3492.97	3538.12	3615.36	3646.2	3668.64
0.86364	1913.68	2023.67	2151.47	2277.35	2396.87	2524.05	2635.29	2746.56	2852.1	2948.74	3042.2	3127.08	3210.05	3292.06	3365.82	3438.93	3501.24	3547.02	3622.67	3654.46	3684.54
0.87879	1928.3	2044.01	2169.27	2290.7	2413.41	2537.38	2644.51	2757.04	2864.18	2958.91	3050.47	3135.66	3218.31	3298.74	3374.72	3445.61	3509.5	3552.43	3630.31	3661.14	3693.13
0.89394	1940.7	2060.87	2180.07	2302.78	2421.36	2550.1	2653.74	2765.63	2872.44	2969.08	3060.64	3143.29	3226.58	3304.78	3380.76	3451.01	3514.27	3558.46	3636.34	3665.92	3702.35
0.90909	1950.56	2077.09	2190.25	2317.4	2431.84	2559.01	2666.45	2776.44	2879.43	2976.4	3066.04	3150.28	3233.89	3312.41	3386.8	3457.37	3519.04	3564.18	3641.75	3671.63	3713.15
0.92424	1965.82	2091.69	2206.78	2328.85	2442.03	2566.63	2675.98	2783.75	2888.97	2982.44	3072.08	3156.64	3236.75	3317.81	3392.52	3462.77	3524.13	3569.59	3646.84	3676.4	3720.77
0.93939	1978.86	2098.05	2216.31	2343.47	2450.91	2574.88	2682.34	2789.15	2894.38	2988.79	3076.53	3161.41	3242.47	3322.58	3396.02	3466.9	3527.62	3573.73	3651.6	3681.17	3727.14
0.95455	1992.52	2103.15	2225.22	2350.78	2460.46	2585.07	2690.61	2796.15	2899.15	2994.51	3081.3	3166.18	3246.29	3326.4	3398.24	3470.4	3531.12	3577.53	3655.1	3684.99	3731.59
0.9697	2008.42	2111.42	2238.56	2360	2468.09	2588.89	2694.1	2798.06	2903.6	2996.42	3083.53	3168.08	3246.92	3328.31	3401.42	3471.36	3534.3	3578.17	3657.01	3688.81	3737
0.98485	2017.95	2116.18	2244.92	2363.18	2475.72	2597.78	2696.97	2799.96	2905.82	2998.97	3086.7	3168.08	3248.2	3329.58	3402.69	3471.36	3536.21	3580.08	3658.28	3690.7	3743.03
1	2025.58	2120.3	2253.84	2364.14	2479.53	2599.7	2700.14	2803.14	2906.77	3000.23	3087.97	3169.99	3249.15	3330.22	3402.69	3471.36	3536.21	3580.08	3660.19	3692.61	3746.21
1.01515	2032.57	2124.76	2258.27	2368.27	2483.34	2599.69	2700.78	2804.73	2906.77	3000.23	3087.97	3168.08	3248.83	3330.22	3402.05	3471.36	3535.57	3580.08	3658.28	3691.65	3748.43
1.0303	2033.21	2132.4	2256.38	2366.99	2482.39	2600.65	2700.78	2805.68	2905.82	3000.23	3086.7	3168.08	3247.24	3327.67	3400.79	3471.36	3534.3	3580.08	3658.29	3690.06	3753.2
1.04545	2033.85	2141.31	2258.29	2369.87	2482.07	2600.33	2700.78	2805.68	2904.24	2998.97	3085.11	3166.81	3246.29	3325.76	3398.24	3468.49	3531.76	3578.17	3656.37	3686.89	3756.38
1.06061	2035.76	2149.56	2259.54	2372.72	2481.44	2597.78	2700.78	2804.73	2902.33	2996.42	3081.62	3163	3243.11	3323.54	3393.79	3465.63	3527.94	3577.21	3655.73	3684.98	3757.03
1.07576	2037.98	2151.45	2256.37	2372.72	2481.44	2597.77	2698.87	2802.51	2899.14	2993.56	3076.53	3159.5	3239.61	3318.77	3392.2	3460.55	3524.77	3573.72	3651.6	3683.08	3754.47
1.09091	2042.74	2148.28	2258.93	2376.53	2480.8	2595.25	2697.6	2798.69	2895.97	2990.7	3073.67	3155.37	3235.48	3314.95	3387.43	3458.01	3522.86	3569.58	3648.74	3680.53	3752.56
1.10606	2049.1	2145.75	2264	2376.52	2480.81	2593.33	2695.06	2797.11	2892.16	2983.71	3070.17	3150.92	3229.76	3311.14	3381.71	3454.19	3516.5	3565.46	3643.66	3676.4	3749.38
1.12121	2055.14	2145.76	2263.99	2377.14	2480.48	2593.98	2693.15	2793.6	2888.66	2979.89	3063.82	3146.15	3224.35	3305.42	3376.94	3448.47	3511.41	3561	3642.06	3671.63	3737.94
1.13636	2058.63	2148.3	2265.91	2378.44	2479.53	2588.89	2689.34	2788.52	2883.89	2976.4	3060.32	3142.02	3220.22	3299.7	3372.17	3442.75	3508.23	3555.28	3637.3	3667.82	3726.5
1.15152	2063.09	2150.82	2269.72	2372.73	2477.62	2587.61	2684.56	2784.7	2878.8	2971.63	3055.55	3136.93	3213.86	3294.93	3365.82	3437.98	3501.87	3551.47	3631.58	3663.04	3718.87
1.16667	2063.73	2151.45	2268.74	2365.72	2475.71	2584.44	2681.71	2782.8	2875.31	2967.81	3049.83	3130.89	3209.09	3290.16	3359.78	3433.21	3497.1	3547.65	3628.71	3658.28	3722.68
1.18182	2063.73	2151.45	2264.64	2366.02	2473.17	2576.18	2678.84	2779.93	2870.53	2963.04	3044.11	3126.12	3204.32	3285.39	3355.01	3427.49	3492.34	3540.02	3623.95	3654.46	3727.77
1.19697	2061.82	2155.28	2264.01	2366.36	2468.72	2569.18	2675.99	2777.71	2865.45	2958.28	3039.34	3120.4	3198.6	3279.35	3348.65	3420.81	3485.98	3538.12	3616.95	3647.79	3724.59
1.21212	2061.83	2160.06	2263.35	2363.18	2468.07	2565.35	2672.8	2773.9	2861.96	2953.19	3035.84	3115.63	3194.78	3273.63	3342.61	3417.31	3482.8	3533.03	3613.45	3643.66	3718.87
1.22727	2063.1	2164.2	2260.16	2366.02	2465.54	2565.33	2672.17	2771.35	2859.09	2949.69	3031.71	3112.77	3190.97	3268.54	3339.75	3411.59	3477.71	3525.41	3608.69	3642.38	3711.87
1.24242	2069.46	2168.64	2262.73	2372.09	2468.08	2569.13	2670.89	2770.72	2855.91	2944.92	3026.94	3108	3185.25	3264.41	3334.66	3406.51	3471.99	3521.9	3604.24	3640.16	3706.47
1.25758	2076.12	2172.44	2270.36	2372.09	2466.81	2572.94	2670.26	2768.18	2853.37	2941.74	3023.12	3105.14	3181.43	3260.27	3329.26	3402.69	3469.45	3517.77	3602.01	3637.3	3703.61
1.27273	2085.34	2174.34	2276.39	2375.57	2471.88	2576.77	2669.31	2765.63	2852.1	2939.2	3020.27	3101.96	3178.9	3257.73	3326.4	3398.24	3466.27	3513.95	3598.51	3632.85	3697.27
1.28788	2097.42	2175.6	2281.17	2378.44	2478.58	2583.14	2668.36	2763.72	2851.46	2937.93	3018.68	3100.37	3175.71	3253.92	3323.85	3396.02	3462.45	3512.36	3595.34	3629.68	3692.18
1.30303	2105.7	2178.15	2287.52	2378.45	2479.55	2584.44	2668.36	2764.36	2851.46	2936.02	3017.4	3098.15	3173.8	3252.64	3321.63	3395.07	3459.92	3511.41	3593.43	3629.67	3688.99
1.31818	2112.04	2183.88	2293.57	2381.29	2477.01	2583.18	2668.37	2765.63	2851.46	2935.38	3015.49	3097.51	3171.9	3250.74	3320.04	3393.16	3458.64	3511.41	3592.16	3629.04	3685.17
1.33333	2121.58	2195.98	2298.33	2387.35	2478.57	2580.64	2670.26	2768.18	2851.46	2936.02	3016.77	3097.51	3171.9	3250.11	3318.77	3393.16	3458.01	3511.41	3591.52	3627.77	3681.67
1.34848	2126.67	2208.71	2304.69	2391.15	2484.59	2578.73	2674.08	2770.72	2851.46	2937.93	3018.68	3098.15	3171.9	3250.11	3318.77	3393.16	3458.01	3511.41	3591.52	3628.4	3680.72
1.36364	2134.94	2222.7	2309.77	2400.37	2495.4	2581.25	2679.16	2774.21	2854.01	2940.16	3020.27	3099.42	3174.44	3250.11	3321.31	3393.8	3458.64	3511.41	3593.43	3629.67	3678.82
1.37879	2147.02	2238.58	2315.5	2407.05	2503.39	2590.12	2684.56	2778.98	2859.09	2942.38	3022.49	3101.32	3178.26	3252.64	3323.54	3396.97	3461.82	3511.41	3596.61	3632.85	3678.82
1.39394	2160.05	2245.88	2327.58	2419.12	2506.89	2601.56	2691.24	2784.07	2863.86	2944.92	3026.94	3105.14	3181.43	3255.83	3327.03	3400.79	3464.68	3514.59	3600.1	3637.3	3680.09
1.40909	2174.99	2252.55	2338.4	2430.89	2512.59	2613.03	2700.15	2789.48	2869.26	2951.6	3031.71	3109.91	3183.34	3259	3332.12	3405.88	3469.45	3519.68	3603.6	3642.06	3682.63
1.42424	2194.7	2264.63	2352.38	2438.84	2525.28	2625.13	2707.45	2795.51	2877.53	2956.37	3036.48	3115.32	3189.7	3264.41	3336.89	3409.37	3475.17	3524.77	3608.69	3645.56	3682.62
1.43939	2210.59	2275.43	2369.54	2455.36	2541.18	2633.41	2716.03	2803.78	2885.8	2965.91	3046.02	3124.22	3195.74	3271.09	3342.29	3416.68	3481.85	3530.49	3615.68	3655.74	3685.17
1.45455	2227.12	2288.16	2387.34	2465.23	2555.2	2638.82	2725.57	2813.31	2894.7	2973.53	3053.64	3130.89	3204.33	3280.62	3350.56	3425.58	3488.52	3540.66	3625.85	3663.04	3693.43
1.4697	2248.1	2311.05	2399.42	2475.71	2561.56	2647.37	2735.75	2822.85	2906.78	2983.07	3062.54	3138.84	3214.82	3288.25	3359.78	3433.21	3498.06	3549.56	3633.48	3670.36	3700.75
1.48485	2264	2329.8	2414.68	2491.61	2574.89	2665.79	2750.37	2837.47	2917.27	2996.42	3074.63	3150.92	3225.31	3299.06	3370.27	3443.38	3507.59	3559.74	3643.66	3682.44	3706.16
1.5	2279.26	2347.28	2433.75	2508.77	2598.4	2683.6	2764.68	2851.46	2927.76	3008.82	3087.02	3162.36	3240.57	3313.05	3384.89	3458.01	3522.85	3573.09	3658.92	3692.62	3712.5
1.51515	2301.51	2375.91	2451.87	2526.26	2614.01	2700.79	2779.62	2864.81	2944.29	3022.49	3100.69	3174.44	3252.97	3324.49	3396.02	3470.4	3535.25	3584.85	3669.73	3704.06	3718.86
1.5303	2323.13	2397.52	2465.54	2543.11	2624.5	2716.7	2799.96	2884.52	2959.23	3039.02	3118.49	3192.88	3266	3337.21	3409.69	3484.07	3548.93	3597.24	3683.71	3722.5	3727.13
1.54545	2346.02	2415.32	2490.34	2570.44	2645.46	2729.4	2816.17	2900.1	2975.44	3057.46	3132.8	3208.14	3284.44	3356.28	3427.49	3500.92	3568	3615.69	3702.15	3738.39	3740.5
1.56061	2372.72	2442.66	2518.31	2593.97	2672.15	2748.45	2833.02	2916.31	2998.33	3073.67	3147.74	3222.76	3300.65	3372.17	3443.7	3506.99	3584.86	3632.54	3717.4	3752.37	3750.35
1.57576	2403.23	2465.22	2540.57	2614.31	2693.8	2780.23	2857.18	2938.56	3017.41	3090.52	3168.72	3245.02	3318.13	3389.34	3461.18	3529.25	3602.33	3650.01	3735.21	3772.72	3764.02
1.59091	2441.37	2487.14	2566.63	2644.2	2719.86	2806.64	2878.17	2960.18	3035.84	3114.68	3194.15	3264.41	3342.29	3414.14	3485.98	3566.12	3625.22	3674.18	3761.28	3791.79	3779.91
1.60606	2475.07	2520.22	2597.78	2668.35	2749.72	2826.05	2900.42	2981.16	3062.55	3136.61	3213.86	3285.71	3363.59	3435.12	3506.64	3585.82	3644.92	3692.61	3782.26	3812.14	3793.26
1.62121	2502.41	2552.01	2631.48	2691.24	2776.12	2852.11	2928.39	3009.77	3084.16	3156	3234.21	3308.28	3382.98	3455.46	3527.3	3606.14	3665.27	3714.23	3801.96	3841.39	3805.98
1.63636	2531.02	2582.51	2655.96	2722.39	2798.06	2877.19	2952.56	3034.57	3108.32	3185.25	3262.82	3334.03	3412.86	3482.8	3555.28	3632.85	3695.16	3743.47	3830.58	3866.19	3825.04
1.65152	2567.9	2622.58	2680.44	2751.33	2830.46	2904.85	2978.62	3059.37	3141.38	3217.04	3291.11	3365.82	3438.93	3506.64	3581.98	3657.32	3719.32	3767.96	3857.61	3889.7	3843.79
1.66667	2599.69	2656.92	2719.22	2781.52	2863.85	2939.85	3011.68	3092.43	3169.04	3242.47	3316.86	3390.3	3465.63	3533.03	3608.69	3683.08	3747.29	3794.97	3882.71	3916.74	3866.37
1.68182	2631.48	2692.51	2751.33	2822.85	2889.62	2965.91	3043.15	3122.31	3194.78	3269.18	3353.74	3417.95	3501.87	3568.63	3644.29	3718.68	3784.16	3823.27	3918.97	3944.4	3891.8
1.69697	2670.26	2731.92	2785.34	2858.13	2927.11	2997.68	3075.26	3154.1	3232.94	3306.05	3383.62	3454.19	3530.49	3598.2	3674.49	3746.97	3810.87	3852.83	3947.26	3982.55	3908.65
1.71212	2712.86	2766.58	2831.75	2889.61	2966.85	3046.63	3115.31	3194.79	3266.32	3338.79	3410.32	3486.62	3558.46	3628.4	3705.33	3775.26	3841.39	3892.89	3975.55	4014.98	3926.13
1.72727	2765	2806.97	2870.54	2936.01	2999.61	3080.35	3149.01	3228.17	3297.79	3369.63	3450.38	3519.67	3597.88	3669.72	3744.11	3814.68	3881.44	3925.33	4016.24	4046.13	3953.47
1.74242	2815.86	2856.55	2906.77	2974.49	3039.33	3111.51	3182.07	3259.63	3340.38	3415.41	3484.7	3564.17	3633.48	3703.1	3777.49	3848.07	3914.84	3954.57	4052.17	4088.72	3980.18
1.75758	2857.17	2894.37	2957	3012.95	3083.52	3158.54	3228.49	3302.23	3376.93	3451.33	3519.67	3597.24	3668.45	3737.75	3810.87	3884.62	3950.12	3997.8	4086.18	4123.69	4008.8
1.77273	2896.59	2932.84	3003.1	3062.54	3133.76	3201.45	3267.26	3342.61	3410.95	3486.61	3567.35	3632.21	3714.23	3784.8	3856.64	3932.32	3997.8	4034.04	4133.86	4158.02	4046.32
1.78788	2950.64	2990.07	3044.73	3105.14	3179.52	3240.57	3306.68	3381.07	3456.73	3524.76	3605.82	3679.25	3752.7	3821.36	3894.79	3968.24	4034.04	4070.28	4171.37	4207.61	4082.24
1.80303	2998.33	3040.29	3094.33	3142.63	3221.49	3288.24	3357.54	3433.84	3497.1	3568.62	3641.74	3718.36	3789.24	3858.55	3931.05	4006.7	4074.09	4120.51	4206.34	4245.76	4112.43
1.81818	3043.47	3085.41	3142.33	3199.23	3258.37	3333.05	3399.82	3477.07	3537.47	3620.13	3693.88	3760	3842.02	3909.42	3983.18	4046.44	4125.6	4162.79	4256.57	4284.54	4148.68
1.83333	3105.77	3142.66	3182.05	3248.19	3316.85	3374.72	3440.2	3515.85	3593.42	3662.09	3737.43	3814.04	3887.15	3953.93	4028.32	4091.27	4167.56	4199.99	4300.12	4336.68	4183.33
1.84848	3154.73	3191.94	3239.28	3292.7	3360.73	3425.58	3495.5	3568.62	3637.3	3705.33	3779.07	3857.59	3929.13	3998.43	4070.28	4147.22	4209.52	4251.48	4343.67	4378.32	4218.61
1.86364	3200.5	3239.92	3291.11	3356.91	3404.58	3476.12	3542.87	3616.3	3678.62	3761.27	3836.93	3897.97	3985.09	4043.58	4127.51	4203.79	4266.74	4296.3	4401.53	4418.7	4266.93
1.87879	3261.54	3294.58	3341	3399.82	3463.73	3524.12	3589.61	3661.45	3736.47	3815.31	3882.39	3953.93	4030.23	4091.26	4173.28	4244.8	4311.56	4339.85	4444.12	4474.01	4305.39
1.89394	3312.08	3342.59	3405.87	3445.28	3507.58	3580.71	3648.73	3721.85	3786.07	3859.5	3924.05	4001.61	4072.82	4152.93	4215.88	4288.36	4360.2	4398.35	4488	4522.32	4340.68
1.90909	3358.17	3392.52	3454.18	3504.4	3559.72	3627.75	3694.51	3768.9	3831.84	3903.69	3981.9	4049.93	4131.31	4199.98	4275	4336.36	4417.42	4445.08	4546.49	4567.47	4385.19
1.92424	3414.77	3454.82	3496.14	3550.5	3617.58	3674.8	3740.9	3811.5	3891.61	3966.65	4030.21	4104.61	4180.91	4245.75	4323.96	4387.54	4467.02	4488.63	4595.76	4620.24	4424.6
1.93939	3458	3499.93	3550.83	3599.14	3664.94	3726.94	3798	3869.99	3937.71	4014.01	4078.54	4152.93	4229.23	4305.52	4371.64	4449.21	4512.15	4547.13	4643.12	4663.48	4469.11
1.95455	3492.97	3537.44	3596.28	3650.63	3707.86	3784.78	3842.21	3918.64	3981.26	4058.2	4138.94	4213.33	4289	4354.48	4433.31	4508.34	4573.83	4596.71	4706.07	4707.34	4524.43
1.9697	3538.11	3583.88	3632.82	3704.69	3760.63	3829.94	3885.83	3965.37	4039.12	4114.78	4187.58	4260.06	4337.31	4402.79	4481.31	4551.88	4623.42	4643.13	4753.12	4763.29	4567.66
1.98485	3572.43	3623	3681.8	3743.13	3804.19	3862.99	3943.74	4023.87	4085.54	4162.79	4229.22	4304.25	4383.72	4462.56	4524.87	4595.44	4666.02	4705.43	4795.72	4809.39	4608.34
2	3601.68	3659.55	3721.21	3777.16	3842.66	3911.95	3986.36	4068.37	4129.41	4205.71	4285.81	4362.74	4430.76	4508.02	4582.73	4652.66	4722.6	4749.3	4843.72	4853.57	4664.29
2.01515	3632.19	3693.85	3748.54	3828	3890.97	3950.74	4025.14	4105.25	4184.08	4260.38	4334.45	4410.74	4478.45	4550.93	4630.09	4699.71	4768.38	4789.99	4890.45	4907.62	4708.8
2.0303	3651.58	3712.59	3782.26	3862.36	3924.36	4000.33	4071.54	4156.1	4225.73	4302.97	4374.82	4452.38	4533.76	4605.61	4674.28	4745.49	4812.88	4845.31	4948.94	4951.48	4754.58
2.04545	3663.98	3725	3815.95	3883.99	3956.46	4042.3	4109.37	4194.25	4260.38	4341.12	4426.32	4505.16	4576.68	4648.22	4727.68	4790.31	4870.1	4890.45	4993.44	4992.17	4809.9
2.06061	3674.79	3739.02	3833.72	3909.4	3989.53	4074.08	4144.66	4229.22	4302.98	4386.9	4466.05	4546.16	4617.05	4689.54	4768.37	4833.86	4913.34	4929.23	5035.4	5045.58	4853.77
2.07576	3680.2	3752.7	3845.18	3935.79	4017.82	4101.42	4184.71	4266.73	4341.12	4425.05	4498.8	4582.09	4667.92	4739.77	4806.52	4887.27	4950.85	4982.01	5089.45	5087.86	4893.82
2.09091	3679.24	3765.74	3868.72	3959.02	4040.39	4144.05	4218.1	4302.97	4377.36	4461.92	4550.3	4633.59	4708.29	4784.59	4861.84	4931.45	5006.79	5024.91	5139.36	5133.32	4944.69
2.10606	3672.25	3777.79	3883.31	3974.92	4067.72	4169.49	4248.93	4342.39	4418.69	4498.48	4588.12	4672.04	4745.48	4825.59	4902.85	4974.37	5047.79	5065.29	5179.73	5180.37	4967.26
2.12121	3665.9	3781.26	3885.21	3991.1	4083.62	4185.38	4279.45	4370.69	4447.93	4529.94	4618.97	4700.98	4790.62	4869.46	4936.86	5023.32	5081.82	5110.44	5217.56	5217.56	4993.65
2.13636	3658.9	3780.94	3892.24	4011.14	4102.7	4200	4302.01	4397.07	4475.91	4568.1	4657.11	4735	4821.78	4901.89	4976.91	5061.47	5126.33	5144.13	5252.85	5248.4	5035.61
2.15152	3655.08	3779.68	3906.87	4023.24	4119.23	4217.17	4323.32	4427.59	4508.33	4604.98	4683.5	4765.82	4848.48	4929.22	5009.66	5088.81	5160.34	5175.28	5294.81	5282.41	5076.93
2.16667	3655.4	3778.44	3912.88	4034.98	4135.13	4238.76	4350.65	4452.38	4532.81	4628.18	4710.52	4803.97	4885.36	4964.19	5039.22	5121.24	5189.27	5214.69	5326.28	5315.79	5108.71
2.18182	3657	3779.09	3917.68	4051.19	4148.44	4262.86	4370.68	4470.82	4554.74	4648.84	4743.58	4832.27	4914.29	4994.4	5075.46	5150.8	5228.05	5247.12	5357.75	5353.93	5151.31
2.19697	3660.82	3782.27	3927.86	4060.75	4174.47	4285.73	4386.9	4489.89	4582.72	4677.45	4768.37	4857.38	4939.4	5021.41	5103.12	5180.36	5259.53	5275.1	5395.26	5383.82	5185.64
2.21212	3662.08	3787.04	3936.75	4066.46	4196.12	4309.25	4402.17	4517.22	4606.24	4699.7	4790	4888.54	4971.82	5056.39	5128.23	5220.41	5285.27	5307.2	5425.46	5411.16	5216.78
2.22727	3658.91	3789.88	3944.39	4079.81	4206.98	4334.71	4422.21	4537.57	4627.23	4723.23	4818.6	4915.24	4996.3	5083.09	5163.84	5249.03	5319.6	5333.59	5453.75	5438.49	5258.09
2.24242	3652.55	3794.93	3949.47	4083.64	4211.45	4353.51	4442.23	4554.74	4653.29	4753.11	4841.81	4936.86	5017.6	5108.52	5190.85	5274.46	5348.22	5369.2	5490.63	5464.55	5283.84
2.25758	3643.97	3798.42	3953.93	4090.28	4212.39	4362.76	4463.2	4574.77	4672.04	4774.1	4866.92	4965.47	5050.67	5139.67	5215.96	5308.16	5376.83	5394.94	5517.97	5493.16	5298.79
2.27273	3636.02	3800.64	3956.46	4103.97	4222.82	4371.04	4482.26	4594.79	4690.8	4795.07	4896.16	4992.49	5077.37	5167.01	5250.93	5338.68	5412.42	5421.33	5545.31	5530.67	5321.69
2.28788	3634.1	3805.13	3961.56	4112.24	4247.61	4376.43	4498.8	4618.95	4715.6	4820.5	4918.1	5013.78	5103.43	5191.81	5278.59	5366.01	5438.81	5454.38	5581.55	5558.97	5335.35
2.30303	3639.2	3810.86	3968.22	4133.21	4266.74	4383.09	4521.05	4636.76	4735.94	4841.8	4939.4	5042.4	5134.59	5225.51	5303.07	5399.07	5465.84	5484.59	5612.38	5584.72	5357.29
2.31818	3647.46	3819.12	3979.36	4142.76	4272.48	4402.12	4537.58	4653.92	4755.02	4864.38	4966.1	5066.87	5158.43	5250.94	5335.49	5432.77	5503.34	5514.15	5640.68	5618.43	5399.89
2.33333	3665.26	3821.02	3994.61	4159.91	4279.46	4433.23	4554.11	4679.36	4781.09	4891.07	4987.71	5091.35	5181	5276.36	5365.37	5458.84	5529.41	5546.58	5678.19	5648.63	5434.54
2.34848	3683.06	3826.12	4009.25	4173.28	4301.02	4456.47	4575.09	4696.84	4800.8	4913.33	5011.24	5120.6	5213.43	5308.79	5392.08	5486.18	5558.66	5571.37	5707.75	5682	5462.84
2.36364	3695.78	3835.64	4025.77	4181.53	4328.36	4476.54	4592.89	4713.7	4822.41	4935.58	5042.4	5146.03	5240.44	5334.86	5420.7	5516.06	5598.08	5598.71	5734.77	5723.33	5491.78
2.37879	3707.86	3842.63	4041.03	4194.25	4343.99	4490.55	4610.69	4737.85	4849.11	4964.83	5065.92	5169.55	5266.2	5360.92	5452.48	5548.49	5627.64	5638.13	5775.46	5754.48	5521.35
2.39394	3715.49	3863	4054.05	4201.89	4346.86	4499.45	4633.59	4759.78	4877.09	4988.67	5089.45	5200.71	5296.72	5399.07	5489.99	5585.99	5655.29	5667.69	5809.79	5786.27	5562.04
2.40909	3721.2	3885.24	4061.37	4211.42	4362.72	4509.9	4652.02	4781.72	4898.06	5013.15	5121.23	5226.14	5325.96	5429.27	5518.92	5618.1	5695.35	5699.8	5842.86	5820.6	5585.25
2.42424	3728.83	3903.04	4075.36	4231.45	4385.91	4530.53	4671.09	4804.6	4917.14	5047.48	5148.89	5251.56	5362.2	5457.56	5550.39	5649.58	5737.32	5744.31	5888.63	5848.9	5605.91
2.43939	3737.74	3927.23	4083.62	4246.38	4404.07	4563.62	4699.06	4831.31	4948.3	5074.5	5177.18	5287.17	5393.03	5498.89	5592.99	5691.54	5769.74	5777.37	5926.14	5884.18	5641.52
2.45455	3760	3947.26	4101.42	4277.54	4416.48	4587.18	4723.54	4863.73	4976.27	5098.98	5215.33	5318.65	5425.14	5535.13	5626.69	5726.83	5804.08	5809.16	5959.21	5930.59	5692.06
2.4697	3789.88	3960.9	4128.12	4297.25	4435.2	4603.73	4749.93	4890.44	5005.51	5135.22	5247.12	5350.75	5465.2	5568.19	5662.93	5765.93	5852.4	5853.66	6006.26	5967.15	5726.06
2.48485	3821.34	3980	4158.01	4327.12	4477.16	4629.78	4785.53	4916.5	5045.57	5167.01	5276.36	5398.44	5501.76	5613.97	5709.98	5813.61	5894.68	5895.63	6049.17	6008.16	5736.87
2.5	3850.28	4001.62	4184.71	4355.74	4506.12	4663.43	4813.19	4954.02	5079.27	5200.07	5320.23	5433.09	5541.5	5655.3	5749.72	5854.62	5934.41	5939.49	6092.72	6061.56	5773.11
2.51515	3889.06	4019.4	4222.86	4387.84	4528.69	4701.59	4844.03	4988.67	5112.33	5249.66	5359.65	5469.01	5591.72	5695.35	5790.09	5898.18	5992.27	5999.89	6153.76	6105.43	5830.97
2.5303	3918.64	4048.65	4255.27	4407.25	4571.26	4746.76	4884.72	5024.59	5159.38	5288.13	5400.33	5521.78	5634.32	5751.3	5847.94	5967.47	6040.59	6044.4	6201.76	6151.84	5880.88
2.54545	3943.75	4089.35	4280.71	4446.02	4611.96	4775.07	4919.04	5074.82	5202.3	5327.87	5456.29	5567.56	5682	5800.26	5899.44	6019.59	6087.64	6092.72	6249.76	6216.7	5923.8
2.56061	3976.17	4133.85	4325.86	4468.91	4644.41	4805.88	4957.84	5117.42	5244.58	5385.72	5503.65	5616.52	5744.31	5849.21	5948.39	6066.64	6144.53	6160.12	6317.16	6265.65	5970.84
2.57576	4006.37	4190.41	4359.23	4512.14	4690.16	4865.62	5016.33	5165.1	5305.61	5435.95	5553.56	5683.91	5798.35	5919.79	6019.61	6139.13	6202.07	6217.96	6378.2	6317.15	6011.53
2.59091	4042.3	4233.36	4397.71	4563.64	4740.71	4916.19	5065.91	5227.4	5356.79	5489.35	5623.51	5739.23	5853.66	5977.64	6081.59	6197.94	6284.08	6283.46	6441.14	6390.9	6056.03
2.60606	4105.88	4280.1	4454.92	4623.41	4778.56	4954.68	5121.23	5282.41	5408.6	5560.56	5683.9	5796.44	5935.04	6038.68	6139.76	6257.39	6351.48	6369.29	6525.69	6457.34	6113.25
2.62121	4164.69	4343.01	4505.16	4676.8	4844.01	5018.23	5194.35	5343.77	5485.53	5622.87	5748.11	5878.46	6001.48	6121.33	6223.06	6341.32	6419.51	6437.32	6597.53	6527.6	6156.49
2.63636	4226.67	4389.73	4567.46	4762.01	4920	5093.54	5260.47	5425.78	5558.01	5685.18	5837.77	5950.93	6067.92	6197.94	6302.85	6419.2	6516.16	6497.72	6664.3	6622.97	6207.35
2.65152	4302.01	4440.93	4647.55	4821.76	4985.18	5172.72	5330.41	5493.17	5629.23	5773.55	5907.07	6029.78	6162.65	6273.91	6382.64	6496.45	6590.86	6590.55	6746.32	6698.63	6281.74
2.66667	4376.09	4524.23	4737.86	4889.81	5081.81	5261.11	5425.13	5563.1	5727.78	5852.71	5982.74	6137.23	6246.58	6380.73	6467.84	6605.17	6671.92	6676.69	6833.41	6780.64	6345.31
2.68182	4466.37	4597.65	4815.09	4978.81	5166.05	5348.83	5502.69	5664.83	5812.66	5938.86	6091.45	6220.83	6330.51	6468.79	6560.67	6695.76	6781.91	6760.93	6947.85	6870.29	6405.08
2.69697	4561.72	4672.97	4885.35	5072.92	5240.13	5437.85	5582.81	5751.61	5900.07	6061.56	6187.45	6309.53	6457.03	6553.67	6682.74	6785.09	6876.96	6877.28	7043.87	6957.39	6489
2.71212	4639.62	4792.53	4997.26	5162.24	5353.91	5521.79	5701.07	5851.11	6017.7	6158.84	6290.45	6434.14	6558.44	6677.64	6782.56	6909.07	6976.46	6974.24	7146.23	7071.19	6555.13
2.72727	4718.14	4915.25	5091.66	5245.85	5479.18	5639.4	5807.88	5991.62	6121.64	6256.75	6427.78	6546.99	6659.84	6792.09	6885.55	7020.97	7113.16	7069.29	7275.93	7168.78	6625.06
2.74242	4842.12	5029.66	5189.9	5390.81	5573.28	5749.7	5919.14	6101.61	6230.68	6395.36	6536.5	6654.12	6801.62	6900.17	7030.51	7129.06	7220.28	7205.99	7379.56	7265.74	6721.06
2.75758	4963.88	5173.35	5339.94	5516.04	5683.9	5872.73	6078.1	6217.33	6388.35	6512.66	6649.03	6810.52	6923.69	7055.3	7152.59	7278.46	7331.87	7327.11	7488.28	7395.44	6803.08
2.77273	5092.62	5293.86	5466.43	5656.56	5835.87	6026.6	6204.62	6378.81	6520.28	6638.86	6807.98	6938.95	7048.94	7180.23	7279.1	7402.44	7485.09	7442.5	7637.69	7508.29	6892.73
2.78788	5282.72	5425.15	5591.71	5814.52	5988.1	6170.27	6338.13	6519.32	6647.12	6808.61	6975.19	7064.2	7221.87	7309.62	7446.31	7527.06	7614.16	7600.17	7770.57	7619.88	7011.62
2.80303	5440.72	5601.86	5790.06	5959.83	6137.23	6333.68	6523.15	6662.37	6828.96	6946.58	7109.66	7239.04	7358.57	7480.01	7581.73	7697.45	7748.95	7728.6	7903.47	7771.21	7109.21
2.81818	5592.34	5746.81	5958.52	6165.82	6309.51	6518.06	6684.32	6853.75	6985.68	7092.17	7247.31	7393.87	7497.81	7628.47	7718.43	7849.75	7935.9	7852.6	8075.77	7904.11	7199.17
2.83333	5808.52	5904.52	6127.68	6316.19	6490.09	6679.52	6835.95	7010.47	7141.14	7287.36	7445.68	7542.95	7658.98	7777.57	7906.02	8002.02	8077.68	8026.18	8215.96	8036.35	7332.06
2.84848	5991.95	6144.87	6354.62	6481.83	6706.88	6844.21	7018.11	7158.93	7352.22	7488.91	7616.07	7747.04	7818.9	7978.5	8061.46	8197.84	8220.09	8171.13	8356.15	8209.92	7450.63
2.86364	6162.65	6342.91	6525.97	6699.89	6886.49	7054.03	7202.17	7374.46	7527.38	7650.4	7780.11	7917.46	8038.25	8136.81	8231.54	8354.24	8411.46	8319.91	8543.71	8346.62	7561.57
2.87879	6404.88	6536.49	6698.62	6881.73	7062.29	7278.46	7439.95	7564.56	7688.54	7823.35	8008.38	8077.04	8211.19	8291.3	8438.81	8502.38	8572.63	8513.19	8700.43	8477.59	7706.53
2.89394	6603.24	6783.16	6932.55	7083.9	7294.36	7456.8	7627.5	7762.94	7909.82	8048.43	8181.62	8292.57	8389.84	8502.38	8612.69	8705.83	8736.35	8666.1	8855.88	8659.42	7820.65
2.90909	6795.89	6985.67	7123.94	7342.66	7490.18	7628.78	7813.82	8000.1	8107.23	8240.75	8345.98	8489.66	8612.37	8683.26	8771.96	8880.67	8950.61	8815.19	9051.7	8809.15	7936.7
2.92424	7073.74	7204.09	7339.5	7554.08	7696.8	7880.55	8054.79	8188.3	8294.46	8425.45	8577.4	8662.6	8795.8	8858.42	8977.95	9049.16	9114.32	9013.55	9207.79	8940.44	8065.78
2.93939	7316.61	7483.19	7634.48	7753.4	7958.77	8097.7	8263.64	8365.68	8537.97	8656.87	8769.09	8855.88	8960.78	9079.04	9158.19	9267.87	9274.86	9170.59	9360.05	9098.11	8210.1
2.95455	7547.4	7699.99	7841.11	8031.87	8160.64	8290.02	8460.42	8611.73	8721.41	8841.57	8951.89	9048.52	9182.67	9259.28	9328.27	9438.57	9481.49	9318.73	9554.6	9269.77	8377.32
2.9697	7842.42	7900.89	8046.52	8243.61	8357.42	8541.8	8701.38	8805.33	8892.76	9016.73	9183.95	9269.14	9363.23	9429.35	9542.52	9588.3	9647.43	9510.73	9711.32	9424.27	8512.1
2.98485	8060.51	8131.03	8309.74	8423.55	8587.57	8746.52	8876.86	8990.66	9085.71	9234.17	9352.75	9432.85	9534.9	9634.08	9707.51	9789.85	9801.92	9670.31	9859.78	9551.42	8634.81
3	8235.35	8312.25	8482.02	8642.24	8776.72	8910.22	9033.27	9203.02	9259.6	9404.24	9497.38	9588.94	9739.62	9794.29	9862.32	9955.46	9997.11	9819.72	10038.4	9686.53	8786.13
3.01515	8436.26	8494.75	8626.35	8819.62	8927.72	9082.84	9223.36	9360.37	9454.78	9557.78	9679.22	9775.86	9885.85	9941.16	10044.8	10098.8	10135.7	9992.67	10171.9	9815.91	8911.7
3.0303	8570.72	8691.21	8811.37	8951.88	9106.37	9264.05	9362.28	9486.58	9594.97	9730.72	9825.76	9912.55	10011.1	10115.3	10186.2	10271.8	10255.9	10120.4	10306.1	9969.13	9028.37
3.04545	8673.4	8826.31	8927.4	9084.12	9218.27	9383.25	9485.3	9616.91	9718	9857.24	9950.7	10039.7	10142.4	10239.6	10310.6	10398.9	10409.7	10242.5	10454.9	10092.8	9182.86
3.06061	8778.31	8915	8995.1	9196.32	9309.19	9466.19	9621.36	9724.36	9854.06	9957.69	10089.9	10180.8	10264.8	10349.9	10450.4	10503.8	10522.9	10379.9	10572.5	10196.7	9303.66
3.07576	8843.48	8988.09	9080.94	9278.04	9401.38	9551.35	9706.56	9844.52	9944.97	10072.1	10186.2	10274.9	10396.4	10461.8	10552.5	10631	10626.5	10483.8	10669.8	10318.2	9417.47
3.09091	8893.39	9026.86	9159.15	9340.34	9466.22	9608.27	9775.22	9937.98	10022.6	10147.1	10264.1	10356.3	10488.5	10556.6	10642.4	10730.8	10749.2	10565.5	10792.5	10400.8	9559.88
3.10606	8939.16	9042.76	9198.56	9394.7	9498.64	9652.49	9851.52	9997.42	10111.5	10219	10352.5	10452.3	10568.7	10662.8	10748	10817.3	10834.7	10666.6	10885.3	10478.3	9672.73
3.12121	8971.27	9053.6	9251.97	9441.43	9548.88	9707.83	9907.78	10049.3	10175.7	10301	10417	10521.9	10658.9	10740.3	10829.9	10919.6	10910.7	10741.3	10959.7	10566.8	9773.5
3.13636	8998.93	9085.39	9283.12	9468.14	9625.13	9762.81	9955.15	10113.4	10233	10365.5	10477.1	10588.4	10726.9	10812.8	10901.2	10992.1	11002.3	10809.6	11046.1	10626.8	9875.87
3.15152	9031.36	9137.2	9317.46	9511.05	9693.18	9820.95	10016.8	10169.1	10304.2	10421.8	10554	10669.8	10790.5	10903.1	10992.1	11057.6	11076	10901.2	11116	10680.6	9953.11
3.16667	9059.01	9195.37	9365.78	9553.97	9743.42	9902.97	10066.1	10225.3	10358.9	10498.1	10616.3	10733.7	10876.4	10969.2	11062.6	11149.1	11143.4	10971.1	11177.7	10753.7	10021.5
3.18182	9096.84	9285.03	9415.68	9604.83	9785.35	9974.53	10121.1	10308	10415.5	10567.7	10683.1	10797.6	10951.1	11039.8	11130.7	11233.4	11234.4	11036.6	11261	10810.9	10095.8
3.19697	9164.23	9357.5	9476.4	9687.48	9818.12	10040.9	10205	10383.6	10503.8	10639.9	10776.6	10892.9	11027.1	11138.4	11226.1	11311.3	11301.1	11118.6	11333.5	10857.3	10138.1
3.21212	9241.16	9426.14	9571.77	9756.14	9893.47	10117.8	10292.1	10456.8	10583.9	10737.2	10860.5	10977.8	11136.4	11222.9	11314.4	11403.1	11372.3	11198.1	11402.2	10938.1	10176
3.22727	9334.62	9525.33	9663.64	9880.13	10039	10186.2	10390	10545.8	10676.8	10821.4	10951.4	11070.3	11228.6	11311.9	11405.3	11498.8	11475.3	11275.7	11500.1	11010.2	10233.2
3.24242	9479.58	9632.17	9763.78	9996.48	10163.3	10276.2	10499	10649.4	10809.6	10925.4	11086.2	11203.8	11320.2	11444.1	11534.4	11631	11570	11386.9	11594.8	11076.6	10285
3.25758	9605.47	9753.6	9927.81	10114.7	10269.8	10436.4	10624.6	10798.9	10927.3	11068.4	11200.9	11313.5	11454.9	11553.8	11644.4	11736.9	11676.8	11480.3	11688.9	11168.2	10333.6
3.27273	9744.7	9904.91	10098.2	10292.8	10418.6	10598.2	10791.8	10933	11054.4	11201.9	11316.3	11442.8	11583.4	11674.2	11763.3	11852.3	11832.6	11573.2	11824.9	11241	10401
3.28788	9925.26	10047	10245.3	10426.5	10569.6	10765.8	10932	11072.2	11231.1	11344.9	11496.2	11615.1	11723.9	11846.6	11925.4	12019.5	11955.3	11714.3	11944.8	11327.8	10458.6
3.30303	10112.8	10198.7	10379.2	10566.1	10749.2	10969.2	11070.3	11272.5	11386.9	11543.9	11653.9	11765.5	11924.1	11997.3	12072.6	12165.1	12084.3	11847.5	12062.1	11450.5	10523.7
3.31818	10265.4	10400.2	10588.4	10779.8	10948.2	11117.9	11273.7	11431.7	11550.3	11702.6	11817.3	11927.3	12084	12157.5	12236.3	12323.4	12258.5	11982	12239.5	11564.3	10629.3
3.33333	10414.8	10590.6	10767	10949.2	11109.4	11259.7	11450.8	11595.4	11775.3	11873.3	12044.3	12119.3	12247.7	12383.8	12451.8	12545.9	12409.2	12166.4	12399.7	11687	10716
3.34848	10646.9	10793.1	10953.9	11155.5	11310.6	11489.9	11645	11835.1	11954.3	12108.5	12232.7	12320.8	12488.1	12566.5	12633.3	12724.9	12588.5	12316.7	12570.7	11840.9	10796.5
3.36364	10852.8	11041.7	11211.4	11421.2	11561.4	11732.1	11912.1	12056.4	12142.8	12320.5	12430.2	12573.2	12712.5	12763.3	12826.2	12910.2	12834.5	12465.8	12762.1	11994.1	10908.4
3.37879	11088.1	11260	11468.9	11654.9	11777.2	11992.2	12134.5	12284	12423.8	12541.5	12711.2	12790.7	12922.9	13036.7	13093.9	13174.6	13035.7	12694	12961	12222.3	11003.1
3.39394	11402.1	11510.2	11688.3	11880.9	12050.6	12259.4	12371	12606.3	12669.6	12836.4	12952.8	13022.1	13231.8	13287.5	13327.5	13406.7	13229.3	12911.7	13236.9	12424.4	11094.6
3.40909	11647.3	11813.5	11932.3	12212.8	12329.2	12489.1	12694	12842.1	12919.7	13088.2	13207	13334.2	13491.5	13527.4	13576.4	13650.1	13516	13118.1	13452.4	12632.3	11215.7
3.42424	11896.1	12078.2	12287.8	12476	12605.6	12827.5	12978.5	13097.6	13257.9	13357.7	13550.9	13601.3	13743	13873.9	13921	14007.4	13774.7	13418.8	13680.7	12890.4	11343.2
3.43939	12240	12367.2	12565.6	12770.3	12938	13140.7	13258.5	13444.1	13537.3	13709.3	13823.3	13886.7	14093.9	14147.6	14209.6	14285.9	14036.7	13663.3	13999.8	13116.7	11508.6
3.45455	12554.2	12739.8	12878.3	13148.5	13243.6	13445.5	13646.9	13756.6	13828.8	14016	14118.7	14271.3	14416.5	14426.4	14495.6	14573.9	14405.4	13898.8	14283.1	13336.2	11658.3
3.4697	12887.9	13051	13282	13476.2	13603.2	13838.2	13977.8	14084.3	14245.2	14341.2	14550.4	14593	14728.9	14830.1	14907	14984.5	14711.2	14249.1	14572	13661	11807.4
3.48485	13356.3	13436.4	13638.3	13810.9	14088.7	14202.8	14338.1	14556.1	14612	14819.9	14927.6	14915.9	15169.5	15201.3	15260.5	15337.6	15002.4	14551	14966.2	13929.4	12007
3.5	13756.5	13974.9	14046.2	14343	14468.9	14598.7	14746.5	14941.9	14997.8	15210.8	15335.4	15390.1	15534.1	15572.6	15621.4	15694.6	15435.2	14848.5	15278.6	14111.8	12176.1
3.51515	14203.8	14417.4	14605.4	14771.1	14922.1	15211.4	15182.9	15315.7	15528.7	15570.7	15842.1	15797.4	15870.8	16057.7	16107.1	16163.9	15816.4	15264.2	15586.7	14422.7	12360.5
3.5303	14800.2	14877.7	15073.3	15250.1	15476.3	15673	15740.5	15831.3	15929	16068.5	16236.9	16217.9	16332.3	16458.2	16483.8	16532.6	16174	15624.7	16013.2	14698.9	12570
3.54545	15306.2	15506.4	15506.4	15802	15941.4	16061.3	16205.5	16284.6	16327.9	16490.5	16599.3	16725.2	16792.7	16818.6	16860.5	16889.2	16642.5	15990.2	16387.7	14990.4	12813.2
3.56061	15774.1	15996.7	16097.6	16253	16410.5	16613.4	16643.2	16722.6	16828.2	16887.1	17095.8	17111.4	17244.3	17287.1	17343.1	17351.3	17004.6	16475.3	16746.2	15387.7	13129.1
3.57576	16344.3	16436	16584.1	16674.4	16938.6	17086.6	17128.7	17248.4	17226.8	17389.4	17503.3	17488	17802.2	17669.2	17716	17719.7	17327.2	16851	17185.5	15721.1	13377.8
3.59091	16783.3	16972.4	17004.8	17219.6	17349.8	17477.7	17545.3	17650.2	17608.9	17786.5	17868.8	17943.8	18130.5	18022.6	18076.7	18068.4	17757	17057.1	17500.5	16042.5	13630.1
3.60606	17200	17414.5	17550.1	17634.9	17754.4	17964.7	17944.8	18021.4	18089.5	18130.8	18343.7	18317.6	18415.5	18392	18517.9	18493.1	18116.6	17274.5	17788.8	16475.6	13960
3.62121	17711.2	17835.8	17942	18029.5	18210.2	18382.7	18348.2	18464.5	18444.5	18572	18702	18676.2	18823	18757.6	18842.2	18810.7	18422.1	17476.6	18155	16788.4	14233.1
3.63636	18113.6	18313.4	18287.7	18529.3	18595.4	18755.1	18813.5	18821.2	18773.5	18929	19006.9	19106	19163.4	19177.2	19138.3	19113.1	18773.6	17786.9	18448.4	17025.5	14508.8
3.65152	18517.4	18650.5	18778.5	18871.7	18978.9	19132	19173	19146.8	19201.3	19259.2	19392.7	19443.9	19468.4	19495.4	19518.5	19495.8	19001.5	18234.5	18750.1	17204.2	14860.9
3.66667	18950.4	18997.1	19094.9	19225.5	19374.4	19448.9	19430.1	19529.5	19523.1	19624	19693.7	19726.4	19828.9	19781.8	19780.5	19778.6	19188.7	18544.8	19091.5	17297.7	15142.9
3.68182	19282.2	19361.6	19400.9	19565.7	19707	19741.2	19745.4	19798.7	19771.6	19869.1	19948.9	20027.1	20062.9	20074.3	20009.3	20008.1	19457	18805.5	19326.7	17458.5	15421
3.69697	19472.4	19543.1	19701.1	19768.8	19881.9	19992	19939.8	19967.3	19973.7	20057.7	20202.5	20201	20221	20230.7	20180.9	20202.1	19645.3	19096.6	19514.3	17656.2	15750.4
3.71212	19564.2	19653.2	19795.2	19875.7	20011.2	20084.5	20022.1	20095.7	20063.7	20169.6	20338.3	20294.1	20337.3	20322.1	20292.8	20292.6	19802.2	19297.1	19687.8	17797.3	15992.6
3.72727	19553.5	19695	19784.9	19838.1	19993.9	20095.9	20010.1	20124.8	20061.3	20174.2	20371.7	20336.1	20385.9	20366.7	20375.4	20350.6	19966.2	19442.2	19772.1	17892.7	16203.7
3.74242	19525.8	19701.3	19737.9	19817.8	19945.2	20032.8	19984.5	20121.7	20034.6	20151.6	20358.4	20340.2	20412.9	20383.1	20439	20392.6	20062	19574.5	19842.9	18051	16533
3.75758	19562.4	19729.7	19741.7	19842.2	19976.9	20032.3	20006.7	20147.7	20056.8	20184.7	20392.7	20376.7	20499.9	20447.8	20515.6	20468.9	20132.8	19685.2	19970	18205.4	16785.1
3.77273	19742.9	19839.6	19876.6	19952.4	20059.9	20142.2	20121.2	20219.8	20151.4	20282.9	20474.7	20509.5	20613.8	20572.5	20589.1	20582.4	20272.5	19784.4	20106.7	18377	16985.1
3.78788	19956.8	20032.8	20054.6	20185.8	20215.1	20316.7	20257.2	20341.1	20333.3	20441	20655.1	20655.9	20761.5	20707.4	20746.8	20706.8	20416.6	19968.1	20289.2	18620.5	17197.4
3.80303	20191.8	20323	20330.4	20380	20468.3	20519.5	20425.5	20527.1	20509.8	20664.8	20837.9	20832.6	20973.2	20882.3	20907.6	20897.4	20580.5	20159.1	20528.2	18871.9	17327.8
3.81818	20554.2	20713.1	20638.5	20651.2	20735	20764.4	20685.2	20744.3	20715.7	20870.6	21019.5	21091.9	21150.9	21119.5	21050.1	21121.2	20803	20363	20733.4	19162.9	17441.6
3.83333	20857.2	20991.7	20943.2	20951.5	21026.5	21072.2	20916.3	21043.2	20991	21083.9	21289.7	21286.3	21338.1	21303.5	21220.5	21312.1	20980.2	20614.8	20928.8	19559	17629.1
3.84848	21161.4	21230.2	21293.7	21281.4	21321.5	21385.5	21160.2	21307.3	21221.5	21389.7	21529.6	21489.4	21619.1	21506	21427.1	21485.1	21193.9	20853.5	21205.4	19915.2	17840.7
3.86364	21578	21612.2	21626.6	21563.8	21656.5	21661.8	21497.8	21560	21470.4	21649.8	21756.5	21747.9	21842.4	21773.2	21714	21741.8	21493.4	21091.7	21406.7	20243.6	18117.3
3.87879	21953.1	22028.3	21997.6	21978.7	22094	22042.7	21805.3	21946.1	21832.2	21908.5	22099.8	22010.9	22066.3	21976.1	21919.7	21963.6	21729.9	21353.1	21581.2	20527.6	18419.6
3.89394	22344.8	22495.9	22409.7	22369.9	22494	22356.6	22101.2	22295.2	22115.2	22262.6	22369.9	22332	22384.2	22190.3	22152.6	22128.6	21965.2	21530.8	21789.2	20779.7	18741.1
3.90909	22879.4	23070.1	22870.9	22726.7	22777.8	22654.3	22473.6	22601.7	22413.4	22516.8	22601	22608.3	22632.1	22452.9	22431.2	22337.1	22222.9	21751.7	21995.2	21093.1	19144.2
3.92424	23318.8	23440.8	23292.9	23170	23081.5	23065.9	22848.8	22881.5	22762.5	22770.3	22929.7	22840.1	22844.4	22613.3	22605.6	22575.5	22377.8	22047.5	22188.5	21364.8	19440.2
3.93939	23803.2	23795.1	23685.3	23653.9	23534.2	23530.8	23417.5	23327.3	23099.4	23187.5	23238.8	23235.3	23208.8	22863.1	22831.4	22796.2	22613	22292.1	22529.1	21680	19699.9
3.95455	24572.1	24352	24343.8	24242.8	24000.8	24043.4	23915.1	23718.6	23560.7	23560.2	23553.7	23639.2	23556.3	23336.8	23231.3	23078.6	23030.3	22619.1	22867.8	22162.1	20057.8
3.9697	25255	24863.7	25078.4	24928.1	24525.9	24811.4	24369.3	24161.9	24209.2	23982.6	24089.1	24029.6	23902.8	23780.6	23527.9	23540.8	23351.4	23056.8	23181.1	22540	20366.1
3.98485	25772.5	25349.5	25681.6	25408.6	25128.6	25345.7	24848.1	24573	24677.1	24498.8	24493.1	24516.6	24278.4	24125.6	23805.9	23896.1	23631.7	23433	23583.6	22918.4	20698
4	26177.4	25806.7	26131.2	25713.4	25500.2	25661.9	25026	24853.7	24923.7	24910.4	24789.6	24785.8	24521.4	24423.3	24105.1	24087.2	23918.2	23736.9	23836.9	23191.9	21222.5
4.01515	26302.9	26134.2	26208.6	25869.8	25660	25776.2	25083.2	25066.2	24999.4	25174.9	25025.5	24789.2	24658.6	24468.2	24243.1	24177.9	24071.5	23917.9	23960.7	23271.4	21666
4.0303	26142.5	26154.1	26046.6	25741.5	25441.2	25594.3	24889.2	25013.7	24812.4	25145	24972.7	24550.6	24554.4	24291.1	24179.3	24075.2	23987.4	23942.8	23805.6	23238.1	22099.8
4.04545	25582.5	25836.1	25462.2	25447.7	24943	25145.9	24620.5	24785.1	24431.5	24872.6	24720.3	24240.4	24314.7	23852.4	23860.8	23678.3	23605.6	23577.3	23448.9	22938.8	22579.8
4.06061	24742.1	24752.1	24631.2	24553.6	24157	24144	24030.5	23916.3	23503.7	24180.4	23812.4	23626.3	23703.7	23144.6	23229.5	22739.1	23065.8	22859.5	22833.4	22363.5	22900
4.07576	23669.3	23567.1	23525.6	23650	22776.3	23126.4	22802.2	22879.8	22579.6	22850.8	22758	22443	22665.9	22181	22246.5	21805.4	22145.8	21882.7	21692.2	21497.4	23051.6
4.09091	21847.3	22062.2	21649.5	22465.2	21369.9	22015.3	21452.9	21537.5	21401.3	21457.4	21521.3	21159.9	21239.4	20564.2	20536	20660.7	20348.9	20240.7	20396.2	19949.2	22937.7
4.10606	20250.3	19825.4	20072.8	20430	19876.4	20190.6	19787.4	19491.7	19546.3	19814.1	19502.5	19624	19112.7	19086.7	19013.2	18779.5	18771.1	18689.2	18805.7	18480.2	22596.6
4.12121	18512	17777.3	18255.9	18369.5	17568.5	18338.1	17280	17520.9	17736.4	17462.3	17535.2	17244.9	17208.1	17484.4	17250.1	17019.1	16997.6	16873	16460.8	16641.6	21979.5
4.13636	15586.1	15515.5	15467.3	15968.2	15511.4	16257.5	15217.9	15412	15618	15393.2	15538	15144.3	15109.3	14916.6	14739.4	15001.9	14379.4	14254.1	14439.4	13914.7	20736.8
4.15152	12944.1	12412.3	12884.9	12682.4	13379.9	12968.8	12921	12342.5	12515.3	13085.4	12467	12809.2	12068.4	12417.8	12314.8	11940	12055.3	11927.6	12330.3	11575.7	19382.9
4.16667	10250.1	9845.74	10178.8	10042.1	10127.4	10169.1	10228.2	9815.23	9966.75	10397.7	9879.89	9673.5	9662.64	10008.4	9906.17	9467.18	9710.86	9524.08	9357.51	9286.24	17856.8
4.18182	7075.03	7465.39	7043.22	7590.6	7169.71	7822.72	7752.77	7593.08	7669.94	7823.79	7741.13	7327.09	7500.83	7171.29	7084.57	7431.68	7017.75	6834.05	7110.62	6699.84	15470
4.19697	5071.67	4933.06	4986.77	5058.28	5193.74	5200.73	5174.03	5075.44	5250.88	5223.45	5299.79	5378.75	5183.22	5291.78	5230.9	5247.09	5250.01	5162.27	5431.52	5099.19	13360.5
4.21212	3614.43	3428.47	3587.1	3573.39	3781.02	3653.54	3444.05	3664.97	3807.09	3543.83	3843.22	3719.95	3852.57	4032.78	4002.85	3889.1	4008.63	3982.56	3873.2	3993.33	11297.3
4.22727	2428.7	2473.84	2463.66	2587.62	2616.89	2721.8	2588.27	2731.97	2838.15	2682.67	2934.13	2838.09	2926.43	2908.71	2916.98	3023.13	2932.86	2910.62	2999.31	2967.84	8543.24
4.24242	1808.17	1799.27	1899.73	1882.49	2001.75	1988.1	2048.5	1988.1	2091.73	2148.95	2189.02	2274.83	2204.8	2284.03	2222.69	2300.26	2351.77	2329.81	2460.44	2383.22	6501.71
4.25758	1441.96	1469.61	1543.04	1526.77	1618.07	1604.08	1645.08	1618.38	1685.15	1697.53	1796.73	1847.27	1832.87	1874.92	1839.64	1871.11	1929.61	1937.85	1953.76	1969.03	5001.9
4.27273	1165.39	1258.85	1239.78	1296.34	1288.09	1360.57	1384.09	1373.93	1413.35	1436.24	1543.05	1568.49	1584.36	1523.98	1562.12	1591.37	1558.93	1560.22	1635.55	1601.53	3649.6
4.28788	1015.65	1053.48	1070.01	1076.98	1093.87	1120.26	1126.61	1139.32	1168.58	1242.96	1300.78	1310.99	1317.35	1319.89	1341.82	1344.05	1354.21	1340.87	1417.16	1377.08	2877.76
4.30303	914.882	900.239	944.141	945.942	973.384	976.554	967.578	1000.39	1014.71	1075.11	1115.78	1146.32	1158.72	1170.43	1170.45	1177.76	1193.35	1183.83	1202.26	1214.35	2385.64
4.31818	807.434	805.851	831.589	842.407	846.859	876.104	868.571	887.524	905.983	964.119	977.393	1027.43	1045.23	1044.26	1005.81	1045.84	1031.86	1028.69	1060.49	1059.22	1918.34
4.33333	728.468	731.14	764.843	754.04	768.636	780.687	792.138	802.043	801.084	876.103	867.117	901.513	910.4	932.688	911.715	915.524	936.508	921.199	962.574	958.448	1641.79
4.34848	669.962	664.979	702.54	705.718	724.789	712.339	734.323	739.415	732.915	783.919	774.843	813.48	818.242	816.9	832.239	829.699	857.034	835.411	853.223	866.571	1437.7
4.36364	615.318	635.084	637.684	663.724	664.393	663.086	682.768	668.2	685.564	709.536	720.944	753.398	760.343	751.484	746.407	759.751	762.285	757.206	774.383	775.635	1227.25
4.37879	570.839	605.039	598.896	619.891	614.801	614.741	627.494	625.586	645.924	661.852	679.01	686.007	694.764	696.802	698.044	701.265	699.037	702.841	713.965	722.873	1096.28
4.39394	544.508	569.327	563.932	586.512	587.462	569.335	597.004	595.722	596.938	613.528	633.21	635.148	638.909	638.312	653.574	656.042	656.752	652.299	659.92	671.97	1002.82
4.40909	514.949	536.574	525.118	553.749	565.205	542.268	569.661	561.386	563.938	583.648	594.998	603.351	598.169	597.942	602.7	610.322	609.714	606.524	621.792	618.589	902.35
4.42424	480	502.888	510.207	524.508	535.946	515.577	540.417	535.967	543.581	558.853	570.92	560.717	568.257	572.798	576.013	569.02	574.11	574.1	583.01	578.796	832.115
4.43939	458.689	493.882	494.428	505.45	508.306	499.611	515.931	512.435	513.693	527.056	534.661	532.148	537.215	547.403	552.44	544.549	541.048	538.5	548.365	551.713	779.026
4.45455	448.798	460.792	470.861	482.562	488.282	488.223	502.252	474.904	488.276	512.12	503.5	512.444	497.15	523.554	509.861	514.35	511.162	500.345	525.148	515.594	723.069
4.4697	436.738	413.862	456.372	456.455	468.563	474.295	480.65	454.885	471.11	488.257	481.235	476.831	478.697	505.363	482.56	483.176	491.117	485.387	495.708	490.086	681.331
4.48485	425.319	404.282	434.475	425.016	441.488	448.86	455.745	445.608	450.757	453.298	455.419	454.901	455.209	472.995	467.272	470.157	463.478	471.745	465.095	474.124	654.879
4.5	393.421	400.533	415.271	410.016	425.144	432.013	432.22	439.258	423.139	437.717	433.844	440.587	434.229	455.782	437.964	448.206	439.2	443.749	443.735	453.929	623.224
4.51515	339.228	393.528	409.004	401.174	406.758	419.563	408.7	420.556	405.96	416.424	423.349	417.702	436.773	438.046	416.433	421.514	438.634	418.658	422.016	423.366	596.557
4.5303	337.521	373.204	399.249	390.982	389.087	390.927	392.843	404.98	397.888	397.356	397.341	414.849	424.04	415.135	405.305	406.198	425.202	408.795	407.151	401.805	565.404
4.54545	341.988	370.027	386.515	380.503	382.105	381.137	381.363	386.532	376.331	382.105	381.175	407.536	403.721	395.554	388.463	392.274	393.532	394.162	399.242	391.006	543.15
4.56061	339.734	364.303	359.852	368.053	371.866	373.304	374.365	376.666	371.935	377.655	375.519	382.689	390.039	387.139	370.656	370.642	374.414	371.916	382.075	377.655	514.996
4.57576	330.51	333.658	337.51	355.643	359.472	350.901	361.44	362.723	367.484	373.182	362.377	367.089	367.444	373.809	368.111	361.282	370.526	355.386	369.072	362.919	499.015
4.59091	322.108	330.759	324.845	347.046	354.132	338.45	349.636	353.621	349.044	366.152	353.752	347.117	349.654	354.763	363.034	357.841	348.81	345.213	350.299	349.467	492.563
4.60606	310.203	329.962	296.245	329.24	338.222	323.926	332.885	336.275	333.78	354.115	343.95	327.979	354.753	338.232	342.034	336.964	332.807	329.009	333.137	342.331	486.56
4.62121	303.193	326.715	280.259	315.657	320.383	306.43	325.95	315.937	327.399	338.236	324.227	322.842	344.545	323.277	331.814	318.527	325.293	314.707	321.336	321.706	459.221
4.63636	298.172	306.968	271.672	291.173	297.977	288.963	319.655	302.198	314.694	318.525	307.982	313.408	323.088	314.534	321.671	310.897	318.503	306.94	305.168	304.51	441.045
4.65152	282.241	273.385	265.087	273.913	282.164	281.639	296.89	285.292	294.591	299.447	289.19	301.333	311.469	303.23	300.09	303.202	305.121	304.179	291.792	298.444	426.784
4.66667	264.087	246.686	257.421	267.827	266.966	267.637	279.349	266.351	282.872	281.009	270.206	294.976	286.096	287.039	288.934	287.952	296.849	289.916	279.423	291.183	412.16
4.68182	245.361	240.324	244.128	253.46	254.92	262.186	268.791	252.698	273.976	269.81	264.105	279.723	265.103	275.286	280.995	274.645	288.536	271.796	273.339	276.565	399.055
4.69697	233.965	225.693	227.182	241.467	230.138	262.483	258.036	244.078	264.165	259.977	259.9	262.52	255.549	265.754	267.017	263.202	267.028	263.195	264.104	263.801	385.309
4.71212	218.064	210.386	217.982	233.645	223.149	254.31	248.498	223.662	244.746	246.436	246.357	252.56	247.778	253.666	252.368	251.758	247.28	254.311	251.114	257.405	374.602
4.72727	210.63	222.195	219.993	226.971	220.599	236.474	236.191	209.797	230.722	240.23	239.245	242.729	242.062	239.668	245.359	243.48	238.909	241.258	241.557	249.854	363.814
4.74242	208.491	230.774	224.264	213.607	213.562	217.974	225.462	198.258	218.228	231.422	233.329	238.277	233.116	235.867	238.243	237.454	240.256	235.231	234.601	237.782	354.93
4.75758	207.871	217.409	214.918	200.259	209.766	203.413	215.001	196.942	206.606	220.532	223.159	231.931	218.31	228.876	230.524	227.566	231.382	228.203	235.544	230.762	341.604
4.77273	202.041	203.919	203.758	190.689	207.888	203.089	217.423	198.365	207.875	209.797	215.529	221.804	208.654	217.437	224.912	211.686	216.76	216.482	225.685	226.936	334.296
4.78788	197.532	186.851	197.013	186.804	196.999	196.135	212.744	199.623	212.658	205.279	208.79	221.25	205.848	209.173	223.063	207.885	213.493	208.533	215.529	219.98	325.072
4.80303	200.795	186.903	193.274	190.076	203.073	185.189	212.89	192.643	212.986	205.312	209.098	216.158	200.052	206.942	216.757	206.593	211.693	209.779	210.737	205.986	312.943
4.81818	196.444	197.697	193.593	190.729	207.187	174.515	199.028	188.828	199.632	204.08	202.155	208.981	190.7	207.264	206.601	200.859	204.685	208.813	205.318	199.233	305.606
4.83333	196.446	190.071	183.419	193.912	198.957	176.107	194.804	190.093	191.686	204.719	197.398	206.842	190.538	209.807	202.112	200.27	199.316	198.36	200.102	197.015	302.813
4.84848	191.338	179.716	163.503	193.902	196.371	177.379	195.248	185.014	186.916	195.808	194.526	200.164	196.259	205.978	198.978	199.632	197.094	189.464	196.285	190.707	300.262
4.86364	186.885	175.869	159.296	186.903	191.962	173.538	186.212	177.365	184.311	191.995	188.106	193.198	193.379	196.395	188.816	192.629	192.638	185.001	193.797	186.874	298.055
4.87879	185.011	171.823	157.828	181.196	180.563	170.313	182.149	170.354	182.134	185.893	179.272	188.81	186.527	186.892	183.013	184.053	184.041	182.103	184.995	184.913	292.649
4.89394	178.633	165.887	155.196	175.409	172.616	163.316	172.928	158.947	172.29	178.628	179.246	179.271	182.967	179.222	178.582	180.558	179.187	173.52	174.2	177.369	289.466
4.90909	163.075	160.981	158.664	173.409	169.752	158.276	170.529	155.441	169.065	172.596	180.089	173.565	180.242	172.24	168.478	173.533	175.441	167.198	169.111	169.747	283.743
4.92424	157.022	158.3	158.276	169.082	165.288	156.366	157.309	157.617	161.99	165.279	166.56	173.55	172.089	171.646	168.748	167.807	168.793	167.827	164.982	167.165	276.109
4.93939	153.225	156.604	152.58	160.19	158.307	152.553	140.489	155.339	159.565	153.198	156.129	166.568	163.359	167.815	167.198	162.725	159.574	162.123	162.111	165.932	266.515
4.95455	150.622	154.224	141.771	155.339	155.765	148.765	135.085	155.096	151.299	150.672	156.373	161.465	157.869	158.938	158.305	159.446	157.658	156.404	157.649	164.66	261.427
4.9697	153.78	153.501	125.749	148.67	153.854	147.487	136.007	146.824	144.935	146.224	160.677	157.353	149.368	155.733	154.496	154.385	154.488	155.428	153.542	158.305	253.219
4.98485	150.536	142.959	116.764	144.254	147.811	140.48	136.661	137.32	142.361	144.921	161.863	151.901	146.862	151.599	153.222	149.373	141.109	154.479	149.401	154.492	249.397
5	142.074	132.296	121.616	141.121	144.953	134.12	131.582	132.196	141.125	141.138	158.302	146.867	143.649	144.922	146.848	146.851	137.682	147.502	145.904	149.404	246.872
5.01515	137.949	139.393	128.48	142.4	142.388	133.388	131.532	133.376	143.042	137.32	154.864	143.981	136.052	137.893	139.857	143.028	142.05	142.094	143.046	141.748	244.323
5.0303	136.329	144.543	130.587	140.181	148.692	130.167	129.047	129.605	139.208	135.349	141.155	137.95	136.366	132.521	139.212	137.314	139.234	136.691	137.966	139.893	241.789
5.04545	131.988	143.757	127.473	132.814	140.438	130.881	127.696	123.828	136.664	131.56	128.935	136.049	139.23	129.597	134.78	133.484	137.959	134.767	135.418	141.554	239.245
5.06061	131.232	135.991	121.893	128.383	129.68	126.84	130.559	122.019	132.551	128.72	123.436	132.556	135.413	128.282	127.14	132.551	134.464	132.521	134.777	135.416	234.789
5.07576	131.466	127.672	119.239	124.607	123.974	122.067	125.868	123.025	127.151	124.582	118.339	129.694	131.598	131.587	125.881	129.679	134.134	127.786	130.951	130.628	232.242
5.09091	130.559	118.203	124.433	129.696	121.353	117.94	121.106	122.064	122.071	125.882	119.615	127.786	131.576	127.743	129.061	124.534	127.744	125.229	127.766	127.786	229.699
5.10606	123.96	110.595	120.062	125.246	118.172	124.469	118.237	118.256	120.144	119.204	126.446	125.875	127.772	123.321	125.886	123.951	118.198	123.025	124.582	127.15	227.795
5.12121	117.609	107.356	118.709	115.713	118.244	125.81	117.554	118.25	116.899	115.041	117.586	120.792	123.019	123.979	123.014	121.428	118.152	118.88	122.026	121.106	223.659
5.13636	114.441	108.688	114.942	107.753	117.612	119.508	116.301	115.701	112.522	113.797	115.041	119.516	120.159	121.432	120.144	117.613	119.508	118.252	121.111	116.981	218.894
5.15152	112.526	110.606	114.249	106.172	109.991	104.891	114.433	113.737	108.075	112.504	118.244	118.256	117.609	116.973	113.15	114.393	118.25	116.349	118.256	114.417	216.357
5.16667	109.334	107.397	112.445	104.901	104.892	94.7078	110.614	110.578	104.853	111.894	113.162	115.689	115.383	114.429	110.615	113.773	113.749	113.794	115.713	113.457	215.081
5.18182	109.562	104.853	105.532	101.085	100.354	91.4928	104.892	111.886	104.898	106.812	109.942	113.785	112.534	109.351	110.59	108.707	106.733	107.443	111.581	110.623	213.782
5.19697	108.695	101.627	104.822	97.2612	99.0818	92.4704	104.883	107.759	102.993	104.892	110.596	109.667	106.172	104.901	106.804	104.899	104.879	104.892	109.991	107.448	208.72
5.21212	102.997	98.5055	101.65	97.8693	97.2612	96.5742	102.957	104.896	102.988	102.997	104.26	106.808	104.872	104.892	104.892	104.901	104.865	104.901	106.168	105.846	205.549
5.22727	98.2219	94.0915	94.6752	98.215	96.6254	97.2519	99.1757	104.896	100.136	100.454	97.9064	108.706	104.852	100.45	102.997	102.984	104.901	102.984	104.892	102.943	203.637
5.24242	95.9473	91.5387	93.446	97.8971	94.0819	96.3074	95.3013	102.984	97.2752	99.1734	99.8047	106.799	101.013	94.3999	103.62	99.1757	104.898	100.136	104.905	101.083	201.73
5.25758	96.5369	90.9075	92.8151	97.9018	92.4924	95.3113	93.3791	102.348	96.6347	97.2612	102.99	103.62	99.0589	93.4509	100.129	99.1734	102.263	101.721	104.265	99.1826	198.867
5.27273	97.1845	87.7385	91.538	94.3787	90.2511	93.4557	93.403	97.8833	92.1745	94.7274	100.958	102.943	97.2101	95.3254	99.1826	97.911	97.8464	102.357	102.03	97.911	195.999
5.28788	95.3396	85.8153	91.538	90.2766	87.6917	91.5387	92.1793	97.2612	91.5387	92.8103	93.2986	101.067	96.0037	94.3572	98.5468	94.7225	99.1757	100.123	101.076	95.3608	194.728
5.30303	89.6459	85.8153	89.6356	86.467	87.7333	90.2358	90.2715	94.7178	90.9022	91.5459	91.5154	95.3679	92.4996	93.446	95.3537	93.4605	99.1689	97.2752	98.5422	95.3537	194.101
5.31818	86.7849	83.9077	87.0922	83.9238	85.8312	89.6408	87.7229	93.4557	90.9123	91.5532	90.9022	93.446	92.8199	91.5241	93.4605	93.4605	97.2471	97.2752	97.2752	95.3584	193.144
5.33333	83.9238	83.9077	85.8153	79.1555	84.5596	89.6459	89.0101	93.4605	90.2817	90.2663	88.364	94.0915	91.5385	91.4938	92.8199	92.8199	92.4489	95.3537	94.7274	94.4142	191.548
5.34848	82.011	82.0165	83.9131	78.8376	82.6523	90.9072	87.1027	91.5387	89.6459	88.6767	86.7771	91.5532	90.5842	91.5078	91.5459	91.5532	91.5484	93.4509	93.4557	93.4509	190.276
5.36364	80.0924	80.1035	83.9238	82.011	82.0165	89.6459	85.8312	91.5433	89.6459	89.6305	86.4353	91.5532	89.6305	91.538	91.5532	91.5532	93.4245	93.4605	92.4924	93.4557	188.369

## Sheet: 1.24 degree
\nu	R(ohm)	R(ohm)	R(ohm)	R(ohm)	R(ohm)	R(ohm)	R(ohm)	R(ohm)	R(ohm)	R(ohm)	R(ohm)	R(ohm)	R(ohm)	R(ohm)	R(ohm)	R(ohm)	R(ohm)	R(ohm)	R(ohm)	R(ohm)	R(ohm)	R(ohm)	R(ohm)	R(ohm)	R(ohm)	R(ohm)	R(ohm)	R(ohm)	R(ohm)
	7 K	8 K	9 K	10 K	11 K	12 K	13 K	14 K	15 K	16 K	17 K	18 K	19 K	20 K	21 K	22 K	23 K	24 K	25 K	26 K	27 K	28 K	29 K	30 K	31 K	32 K	33 K	34 K	35 K
-3.59538	7857.29	7949.04	8066.66	8186.13	8304	8427.61	9109.99	8656.72	8803.13	8915.93	9050.62	9155.58	9280.16	9404	9538.87	9655.15	9780.47	9910.73	10018.9	10136.2	10251.2	10352	10455.8	10556.6	10676.7	10775.9	10880.7	11010.5	11075.5
-3.58854	7595.66	7688.65	7806.95	7925.9	8042.36	8167.33	8806.26	8400.41	8539.01	8651.59	8783.6	8892.44	9013.81	9129.94	9265.55	9384	9504.5	9632.5	9744.8	9863.35	9970.81	10070	10175.4	10276.9	10392.3	10499.1	10595.4	10727.2	10791.9
-3.58169	7358.49	7451.23	7563.43	7682.52	7800.31	7927.42	8499.27	8158.9	8290.67	8406.73	8536.83	8647.75	8765.22	8876.37	9010.86	9128.98	9248.9	9378.57	9486.69	9604.34	9711.04	9805.47	9910.24	10010.4	10130.2	10233.3	10327.5	10459.6	10521.1
-3.57484	7136.14	7224.88	7338.1	7457.53	7578.32	7702.59	8186.85	7933.99	8062.36	8172.58	8303.4	8414.4	8532.08	8644.09	8771.62	8889.85	9009.63	9135.63	9247.42	9361.69	9467.19	9562.68	9663.97	9762.25	9879.47	9979.04	10074.7	10202.3	10268.3
-3.56799	6923.94	7011.2	7123.2	7246.06	7366.28	7492.95	7874.42	7718.46	7845.4	7955.73	8085.34	8197.61	8312.69	8421.01	8547.63	8664.52	8783.76	8904.72	9019.12	9126.8	9234.91	9329.91	9432.74	9522.82	9641.12	9739.7	9837.04	9956.29	10024.6
-3.56114	6719.72	6810.71	6919.74	7043.67	7166.39	7288.63	7651.26	7512.17	7642.09	7753.26	7876.13	7988.26	8106.99	8213.75	8332.39	8450.22	8566.86	8685.08	8800.5	8907.65	9016.97	9109.35	9214.18	9300.6	9413.64	9512.34	9608.65	9726.23	9791.77
-3.55429	6532.11	6622.75	6731.66	6853.86	6978.73	7097.4	7440.85	7320.17	7447.39	7564.65	7678.37	7790.26	7904.35	8013.63	8128.84	8248.55	8362.28	8480.96	8586.94	8696.13	8803.62	8897.29	8999.64	9085.26	9193	9293.81	9392.57	9504.22	9570.1
-3.54745	6358.05	6450.99	6559.74	6678.1	6805.19	6918.08	7232.51	7137.55	7263.05	7385.16	7491.3	7604.1	7715.61	7821.6	7935.36	8052.51	8164.31	8282.09	8389.08	8496.17	8601.34	8692.31	8796.15	8883.79	8989.26	9086.17	9180.46	9295.79	9357.57
-3.5406	6195.67	6288.71	6398.17	6511.72	6636.87	6748.17	7043.85	6966.44	7088.29	7209.49	7313.75	7421.61	7533.93	7637.09	7749.26	7863.68	7976.25	8092.32	8194.48	8302.05	8408.43	8498.43	8599.89	8685.35	8789.84	8884.23	8976.34	9094.57	9157.06
-3.53375	6039.39	6134.67	6242.61	6351.88	6474.54	6585.91	6826.56	6799.78	6920.18	7039.36	7142.89	7249.29	7360.77	7463.5	7574.06	7685.01	7797.6	7912.49	8012.18	8117.72	8221.15	8310.18	8410.8	8493.37	8599.97	8692.67	8782.17	8899.09	8959.38
-3.5269	5890.02	5986.08	6090.7	6199.96	6317.38	6427.35	6617.27	6642.12	6758.91	6875.73	6977.74	7082.27	7191.77	7292.81	7404.04	7517.43	7624.5	7737.39	7836.7	7941.67	8045.42	8130.37	8229.25	8312.74	8414.97	8507.05	8601.19	8713.54	8771.3
-3.52005	5748.39	5841.58	5943.34	6056.39	6164.34	6277.17	6447.36	6489.13	6602.11	6717.68	6821.47	6926.92	7032.46	7131.1	7241.65	7354	7461.12	7573.65	7671.49	7771.85	7875.04	7960.67	8057.08	8141.53	8237.57	8332.82	8425.68	8534.97	8593.56
-3.5132	5615.29	5707.52	5806.91	5917.12	6022.14	6134.73	6349.71	6342.63	6456.74	6569.92	6671.48	6774.92	6880.55	6978.34	7087.57	7197.55	7304.02	7414.66	7512.9	7611.38	7714.05	7798.69	7893.31	7978.13	8072.03	8167.55	8258.49	8367.34	8422.58
-3.50636	5492.8	5581.42	5678.28	5787.2	5891.76	5999.23	6252.05	6201.78	6318.74	6428.22	6533.15	6631.56	6737.18	6832.23	6940.74	7045.67	7154.98	7264.6	7362.69	7457.52	7559.4	7645.06	7735.81	7818.08	7917.41	8008.41	8098.65	8205.98	8265.46
-3.49951	5376.29	5462.97	5559.06	5664.51	5768.46	5874.1	6154.4	6075.79	6190.61	6296.06	6399.19	6496.1	6601.44	6697.24	6803.64	6909.58	7013.29	7121.52	7220.85	7314.43	7413.79	7499.06	7590.74	7670.25	7768.23	7857.16	7945.95	8050.34	8116.23
-3.49266	5266.13	5350.5	5443	5550.01	5651.84	5754.52	6056.74	5957.43	6071.94	6170.98	6275.38	6367.47	6471.89	6568.77	6672.59	6777.45	6882.12	6987.47	7085.14	7178.04	7275.69	7360.52	7450.7	7530.13	7626.34	7711.41	7802	7905.86	7975.27
-3.48581	5161.08	5243.3	5333.35	5441.83	5543.47	5643.45	5993.73	5845.2	5957.13	6054.2	6156.09	6248.77	6353.37	6450.4	6548.86	6650.03	6756.36	6860.05	6958.46	7050.58	7143.01	7229.48	7318.85	7399.4	7491.68	7576.55	7663.71	7766.05	7840.21
-3.47896	5058.79	5142.83	5228.8	5338.28	5439.08	5538.58	5839.81	5740.63	5847.22	5945.51	6043.86	6136.84	6237.93	6334.36	6431.94	6534.15	6635.3	6740.04	6836.05	6928.05	7020.08	7105.79	7194.09	7271.92	7363.13	7447.49	7533.33	7635.2	7708.94
-3.47211	4963.79	5045.92	5132.05	5239.28	5340.52	5437.79	5658.1	5639.02	5740.4	5841.24	5938.4	6030.98	6130.44	6223.22	6321.04	6420.74	6522.43	6623.95	6719.97	6811.33	6902.22	6985.91	7071.9	7149.77	7241.22	7325.38	7406.48	7508.57	7582.8
-3.46527	4874.53	4955.86	5042.69	5144.89	5246.69	5343.41	5499.9	5542.59	5641.77	5740.63	5836.55	5929.16	6024.92	6118.34	6214.87	6312.19	6412.72	6514.12	6607.03	6698.83	6788.4	6871.03	6957.58	7033.05	7122.89	7204.44	7286.7	7387.79	7458.12
-3.45842	4794.17	4873.5	4959.42	5058.64	5158.59	5253.77	5382.37	5448.79	5548.21	5647.07	5740.4	5832.35	5926.56	6018.95	6113.13	6207.55	6308.38	6408.61	6499.64	6589.3	6678.18	6757.91	6844.46	6919.38	7010.3	7089.77	7170.52	7271.7	7343.04
-3.45157	4718.03	4795.63	4880.44	4979.23	5073.8	5170.91	5252.89	5361.76	5460.21	5555.79	5649.3	5738.35	5831.38	5920.97	6015.9	6110.1	6208.53	6307.45	6396.84	6486.27	6571.75	6651.79	6736.96	6812.58	6898.89	6977.89	7061.93	7159.26	7231.32
-3.44472	4644.38	4719.72	4804.84	4902.44	4994.22	5089.63	5125.69	5277.35	5375.85	5468.22	5560.56	5647.69	5740.36	5829.74	5920.49	6015.76	6112.34	6210.67	6298.23	6385.39	6470.11	6550.07	6633.91	6706.6	6792.81	6872.38	6954.99	7050.67	7120.27
-3.43787	4572.67	4645.11	4730.41	4827.23	4917.34	5011.07	5094.14	5197.21	5292.97	5383.19	5475.49	5561.85	5651.66	5740.36	5830.44	5925.52	6019.63	6116.72	6202.41	6289.17	6372.01	6450.75	6532.5	6605.94	6691.77	6771.31	6851.63	6945.54	7016.36
-3.43102	4503.51	4574.8	4658.14	4755.59	4844.14	4936.2	5062.58	5119.15	5214.07	5299.73	5393.23	5479.63	5567.19	5654.89	5743.11	5837.85	5930.1	6026.84	6108.47	6197.33	6276.07	6358.49	6435.36	6509.55	6594.96	6672.35	6749.83	6845.77	6915.06
-3.42418	4436.34	4504.02	4589.3	4685.3	4774.19	4863.04	5031.03	5043.82	5136.75	5221.95	5315.43	5397.67	5483.69	5573.17	5660.17	5753.9	5845.19	5938.51	6020.09	6108.54	6185.67	6265.99	6342.87	6417.27	6501.12	6578.34	6652.42	6748.09	6818.44
-3.41733	4372.32	4437.57	4521.71	4617.9	4706.86	4792.88	4999.48	4970.52	5063.26	5146.76	5239.33	5320.32	5406.06	5492.92	5580.95	5670.93	5761.25	5854.43	5934.86	6022.18	6098.51	6178.95	6252.23	6327.97	6409.18	6484.89	6561.29	6654.82	6724.26
-3.41048	4312.11	4375.42	4458.28	4554.58	4644	4725.57	4964.21	4901.74	4993.47	5074.43	5166.2	5245.22	5332.43	5417.14	5504.45	5591.67	5683.09	5774.21	5853.93	5937.64	6014.28	6094.19	6167.52	6242.94	6321.85	6397.12	6476	6564.9	6634.38
-3.40363	4255.86	4317.2	4398.9	4494.75	4582.29	4662.23	4897.58	4837.72	4927.01	5007.27	5096.19	5174.77	5261.18	5343.52	5431.82	5516.49	5607.32	5696.11	5775.45	5857.62	5934.61	6012.89	6085.19	6159.86	6238.47	6311.82	6391.48	6477.14	6548.09
-3.39678	4202.07	4263.09	4343.51	4436.49	4523.54	4601.75	4785.38	4775.44	4863.41	4942.75	5027.71	5105.79	5191.15	5273.28	5360.7	5443.53	5534.98	5621.02	5700.13	5781.77	5856.3	5934.61	6007.54	6080.05	6158.96	6231.42	6309.32	6394.42	6463.57
-3.38993	4150.06	4209.69	4289.89	4379.62	4467.35	4542.43	4684.19	4714.49	4801.28	4881.08	4964.19	5040.73	5124.82	5206.67	5294.17	5374.74	5464.61	5548.48	5627.63	5709.23	5782.96	5860.62	5932.77	6003.57	6081.65	6152.57	6228.92	6313.64	6383.04
-3.38309	4099.29	4158.34	4237.71	4326.8	4413.18	4486.56	4600.84	4655.85	4741.04	4822.08	4902.97	4977.35	5060.46	5141.83	5228.24	5308.26	5397.08	5479.51	5557.68	5638.72	5710.88	5788.03	5858.34	5929.14	6008.68	6078.84	6152.56	6236.73	6305.64
-3.37624	4049.33	4108.07	4187.65	4275.89	4360.22	4433.77	4529.06	4599.72	4682.72	4764.37	4844.65	4916.63	4998.73	5080.18	5164.26	5244.86	5332.54	5413.39	5490.75	5570.8	5640.6	5719.72	5787.47	5857.85	5936.08	6006.82	6078.47	6162.69	6231.48
-3.36939	4000.12	4061.03	4138.55	4227.62	4309.11	4382.56	4473.18	4545.51	4626.66	4710.08	4788.06	4858.61	4939.08	5020.09	5102.48	5182.56	5269.34	5350.01	5427.17	5505.15	5573.22	5651.52	5718.54	5790.17	5867.49	5937.26	6007.8	6090.37	6160.21
-3.36254	3954.71	4015.95	4091.21	4179.89	4259.64	4332.92	4420.11	4492.05	4573.24	4656.62	4733.99	4803.46	4883.2	4962.19	5043.52	5123.88	5209.22	5289.43	5364.97	5441.72	5510.04	5586.88	5653.64	5723.93	5799.91	5869.89	5939.05	6021.95	6089.87
-3.35569	3912.21	3973.96	4049.05	4134.02	4213.33	4287.09	4369.65	4441.87	4522.61	4605.19	4682.32	4750.75	4829.8	4906.78	4986.79	5067.66	5150.89	5231.16	5306.42	5378.72	5449.23	5524.34	5590.78	5660.04	5735.03	5805.74	5873.75	5955.56	6023.24
-3.34884	3874.97	3935.23	4010.44	4091.3	4169.28	4244.11	4325.76	4395.71	4476.23	4556.31	4633.3	4700.54	4778.13	4855.13	4934.95	5013.56	5095.41	5175.15	5249.41	5320.9	5391.59	5465.1	5530.33	5597.77	5673.69	5742.44	5811.11	5892.47	5958.91
-3.342	3840.74	3900.88	3974.22	4051.48	4128.53	4204.04	4282.58	4353.72	4431.49	4510.94	4586.79	4653.45	4729.08	4805.74	4885.73	4961.59	5041.59	5119.84	5194.89	5265.48	5335.02	5407.8	5473.08	5539.63	5614.53	5683.33	5751.96	5831.1	5895.88
-3.33515	3809.01	3867.75	3939.91	4014.28	4090.06	4166.77	4243.8	4313.69	4390.3	4467.65	4541.52	4609.21	4682.81	4758.51	4838.17	4911.44	4991.05	5067.9	5142.72	5212.08	5281.22	5352.62	5417.79	5484.27	5556.8	5625.19	5694.67	5771.33	5837.34
-3.3283	3777.43	3834.9	3904.85	3978.21	4054.07	4130.19	4204.94	4274.89	4350.24	4425.63	4499.3	4566.14	4638.49	4713.64	4790.72	4863.63	4941.98	5019.73	5093.28	5160.65	5229.12	5298.52	5364.45	5430.39	5502.26	5568.67	5639.03	5714.91	5779.25
-3.32145	3744.53	3801.07	3869.77	3942.68	4018.16	4093.65	4167.03	4237.09	4310.54	4384.42	4457.79	4523.91	4594.41	4670.06	4743.78	4818.44	4894.56	4972.49	5044.73	5110.82	5178.52	5245.98	5313.2	5378.26	5449.69	5515.06	5585.33	5659.81	5724.67
-3.3146	3710.47	3766.87	3834.3	3906.93	3982.62	4057.49	4131.38	4199.07	4270.48	4345.15	4417.13	4482.99	4551.07	4627.3	4698.3	4774.11	4848.29	4926.06	4997.92	5062.31	5128.7	5196.27	5262.49	5326.94	5398.87	5463.35	5532.83	5606.28	5671.18
-3.30775	3676.41	3732.13	3799.54	3871.23	3947.92	4021.01	4095.09	4161.68	4232.18	4306.27	4376.81	4443.12	4509.6	4585.25	4656.8	4730.92	4804.67	4881.09	4951.9	5015.48	5081.77	5148.84	5214.36	5278.58	5348.6	5412.83	5482.06	5554.3	5618.08
-3.30091	3643.26	3698.96	3765.81	3837.34	3913.72	3986.33	4059.18	4125.59	4195.25	4269.21	4337.64	4404.36	4469.9	4544.35	4616.52	4689.32	4761.9	4837.1	4905.97	4971.02	5036.21	5103.06	5166.81	5231.28	5300.58	5364.52	5431.81	5504.05	5567.43
-3.29406	3613.83	3668.84	3735.41	3806.64	3881.73	3953.68	4027.19	4092.14	4160.26	4233.97	4299.94	4366.24	4431.35	4505.53	4577.78	4648.83	4721.44	4795.06	4862.34	4928.47	4992.95	5058.73	5121.48	5186.03	5253.4	5318.09	5384.34	5456.2	5517.88
-3.28721	3587.69	3642.55	3708.07	3778	3851.48	3924.13	3997.41	4060.65	4127.66	4200.8	4263.75	4331.1	4394.94	4468.91	4539.71	4611.16	4682.06	4754.29	4820.24	4886.45	4950.62	5016.53	5077.98	5141.04	5209.6	5272.42	5338.2	5409.46	5470.68
-3.28036	3564.14	3619.13	3683.64	3752.25	3823.13	3896.64	3967.28	4031.2	4096.82	4169.42	4230.21	4297.89	4361.21	4433.5	4503.55	4574.21	4644.84	4715.49	4780.54	4846.09	4910.36	4974.17	5036.63	5099	5166.2	5227.36	5294.16	5364.76	5424.68
-3.27351	3542.25	3596.71	3660.64	3727.8	3796.24	3871.01	3938.36	4002.44	4067.77	4138	4198.42	4266.33	4328.89	4399.68	4469.11	4538.8	4607.82	4678.12	4742	4807.53	4871.65	4934.16	4995.64	5057.75	5124.15	5185.18	5251.07	5320.43	5380.86
-3.26666	3521.42	3575.36	3638.9	3705.22	3771.01	3845.95	3910.65	3974.56	4039.84	4107.45	4168.65	4235.36	4297.53	4366.43	4435.04	4504.72	4573.18	4642.19	4704.89	4769.74	4834.48	4895.39	4956.81	5018.6	5083.38	5143.87	5209.33	5278.83	5337.95
-3.25982	3501.13	3554.86	3617.25	3683.34	3747.12	3820.98	3884.94	3947.75	4012.78	4078.1	4139.64	4206.19	4267.95	4334.75	4401.64	4471.99	4538.84	4607.67	4669.88	4733.51	4797.85	4858.35	4918.99	4979.63	5044.46	5104.12	5168.45	5238.01	5295.8
-3.25297	3482.07	3535.48	3596.63	3662.36	3723.87	3797.6	3859.89	3922.07	3987.5	4050.4	4111.88	4177.59	4237.87	4304.93	4370.55	4440.09	4506.06	4573.87	4636.4	4698.78	4762.58	4822.05	4883.18	4942.36	5006.4	5065.64	5129.33	5198.89	5254.78
-3.24612	3463.51	3517.09	3576.68	3641.52	3702.04	3774.74	3836.18	3897.55	3962.72	4024.14	4084.98	4150	4210.16	4276.43	4340.55	4409.45	4474.68	4542.11	4603.67	4665.25	4728.77	4787.69	4847.33	4906.68	4970.43	5029.25	5091.17	5160.07	5215.36
-3.23927	3446.29	3499.51	3558	3622.2	3681.05	3753.04	3813.2	3874.09	3938.9	3999.12	4059.28	4123.17	4183.02	4248.43	4311.83	4379.73	4444.11	4510.69	4572.39	4632.99	4696.47	4754.11	4813.44	4871.85	4934.67	4993.97	5055.1	5122.8	5177.31
-3.23242	3429.5	3482.22	3540.32	3603.1	3661.31	3731.95	3791.08	3851.97	3915.87	3974.48	4034.57	4097.41	4156.46	4221.71	4284.23	4350.79	4415.3	4480.97	4541.72	4602.33	4665.52	4722.31	4780.4	4838.67	4900.9	4959.89	5019.81	5086.59	5141.17
-3.22557	3413.64	3465.01	3522.51	3585.42	3642.45	3711.29	3769.82	3830.66	3893.38	3951.51	4010.95	4072.21	4131.3	4195.67	4257.32	4323.6	4387.67	4452.63	4512.3	4572.66	4634.64	4691.58	4748.91	4806.36	4867.7	4926.18	4985.51	5051.04	5105.6
-3.21873	3399.1	3449.39	3505.7	3568.3	3624.6	3691.53	3749.77	3810.47	3871.3	3929.3	3988.47	4048.68	4106.75	4170.76	4231.49	4297	4360.38	4425.62	4484	4543.3	4605.23	4661.33	4717.4	4774.86	4835.96	4894.1	4952.14	5017.71	5071.18
-3.21188	3385.78	3435.02	3490.24	3552.22	3608.06	3673.05	3731.24	3791.4	3850.59	3908.47	3966.29	4025.5	4083.44	4146.88	4206.68	4271.33	4334.42	4398.82	4456.38	4515.42	4576.64	4632.11	4687.77	4744.42	4804.95	4862.62	4920.21	4984.64	5038.31
-3.20503	3374.21	3421.99	3476.35	3537.31	3592.48	3655.62	3713.41	3773.13	3831.13	3888.6	3945.29	4003.33	4060.72	4123.48	4183.24	4246.67	4308.77	4372.31	4429.86	4488.85	4548.96	4604.24	4658.68	4714.73	4775.06	4832.03	4889.15	4952.63	5005.82
-3.19818	3362.95	3409.76	3463.06	3522.33	3577.5	3638.43	3696.36	3755.52	3812.69	3869.15	3924.94	3982.08	4038.71	4101.2	4160.23	4222.64	4284.41	4346.01	4404.02	4462.18	4522.05	4577.09	4631.21	4686.22	4745.41	4802.24	4858.7	4921.79	4974.65
-3.19133	3351.54	3397.35	3450.48	3507.82	3562.8	3622.09	3679.61	3738.47	3794.62	3850.39	3904.66	3961.28	4017.41	4079.31	4138	4199.94	4260.54	4321.06	4379.18	4436.04	4495.64	4550.67	4604.67	4658.52	4716.76	4772.88	4829.59	4891.4	4944.17
-3.18448	3340.55	3385.42	3438.21	3494.04	3548.45	3606.59	3663.43	3721.7	3776.45	3832.19	3885.18	3941.85	3996.64	4057.83	4116.83	4177.66	4237.41	4296.92	4355.51	4411.43	4469.94	4524.94	4578.62	4631.5	4689.18	4744.72	4801.01	4862.78	4914.75
-3.17764	3330.29	3374.84	3427.41	3481.23	3535.43	3592.4	3648.09	3705.81	3759.59	3815.07	3866.44	3922.9	3977.09	4037.29	4095.73	4156.56	4214.83	4274.05	4331.73	4387.3	4445.08	4499.6	4552.92	4605.36	4662.25	4717.61	4772.93	4834.41	4886.31
-3.17079	3321.92	3366.08	3418.16	3469.77	3523.23	3579.72	3634.64	3691.06	3744.36	3799.17	3848.84	3904.97	3957.75	4017.72	4076.15	4135.51	4193.39	4252.08	4309.12	4364.11	4421.4	4475.22	4528.82	4579.89	4636.48	4691.51	4746.38	4807.35	4858.42
-3.16394	3314.34	3358.16	3409.47	3459.25	3511.47	3568.26	3621.72	3677.77	3729.71	3783.82	3831.95	3887.87	3939.7	3999.22	4057.26	4115.92	4173.11	4230.54	4287.09	4341.73	4397.98	4451.77	4504.64	4555.59	4611.07	4666.12	4720.7	4781.28	4832.11
-3.15709	3306.06	3349.81	3400.03	3449.1	3499.84	3557.02	3608.82	3664.52	3715.31	3768.78	3815.75	3871.36	3921.91	3980.92	4038.94	4096.84	4152.99	4209.62	4265.93	4319.86	4375.63	4428.86	4481.56	4531.84	4586.8	4641.84	4695.67	4755.37	4806.25
-3.15024	3297.11	3340.76	3389.72	3438.44	3487.95	3545.1	3595.36	3651.55	3701	3754.03	3800.14	3855.88	3904.76	3962.91	4020.57	4077.84	4133.77	4188.65	4245.26	4298.92	4354.06	4406.52	4459.21	4508.83	4563.35	4617.74	4671.01	4730.97	4781
-3.14339	3288.44	3331.75	3379.82	3427.79	3476.86	3533.43	3583	3638.54	3687.15	3739.57	3784.6	3840.19	3888.51	3945.6	4002.76	4059.79	4114.93	4168.52	4224.83	4278.41	4333.13	4384.58	4437.45	4486.55	4540.63	4594.47	4647.67	4706.8	4757.18
-3.13655	3281.9	3324.08	3371.48	3418.53	3467.31	3523.01	3571.91	3625.98	3674.13	3726.1	3769.35	3825.03	3872.97	3928.7	3985.69	4041.94	4096.37	4149.41	4204.92	4258.59	4312.98	4363.63	4416.26	4464.73	4518.58	4571.78	4624.08	4683.26	4733.35
-3.1297	3277.53	3318.41	3364.86	3410.77	3459.74	3513.62	3562.42	3614.44	3662.28	3713.1	3755.55	3810.48	3857.97	3912.39	3969.18	4024.68	4078.27	4131.06	4185.61	4239.08	4292.94	4343.19	4395.05	4443.64	4496.62	4549.2	4601.55	4660.38	4709.75
-3.12285	3273.72	3313.34	3359	3403.99	3452.47	3504.86	3553.84	3603.8	3650.72	3701.14	3742.49	3796.79	3843.59	3896.7	3953.18	4008.02	4060.89	4113.25	4167.1	4220.26	4273.34	4323.02	4374.67	4422.66	4475.47	4527.49	4579.11	4637.63	4687.03
-3.116	3268.88	3307.79	3352.54	3397.36	3444.9	3495.74	3545.03	3593.36	3639.09	3688.63	3729.53	3783.72	3829.44	3881.91	3937.44	3991.71	4043.52	4096.18	4148.9	4201.51	4254.51	4303	4354.17	4401.78	4454.26	4505.81	4557.78	4616.24	4664.31
-3.10915	3262.28	3301.46	3345.05	3389.96	3436.47	3486.08	3535.2	3582.17	3627.6	3675.74	3716.57	3769.49	3815.71	3867.57	3921.98	3975.59	4026.85	4078.73	4131.27	4183.29	4235.14	4283.32	4334.1	4381.46	4433.73	4485.27	4536.4	4594.53	4642.06
-3.1023	3255.26	3294.3	3336.93	3381.83	3427.08	3475.53	3524.36	3570.49	3615.68	3662.72	3703.58	3755.52	3801.55	3852.57	3905.82	3958.96	4010.23	4061.76	4113.46	4165.15	4216.6	4264.14	4314.36	4361.69	4413.54	4464.49	4515.35	4573.15	4620.48
-3.09545	3248.93	3287.37	3328.95	3373.8	3418.03	3465.26	3513.7	3559.37	3603.16	3649.65	3690.74	3741.86	3787.82	3837.86	3889.97	3942.52	3993.27	4045.07	4095.86	4147.41	4198.19	4245	4295	4342.11	4393.89	4444.44	4494.92	4552.06	4599.05
-3.08861	3243.95	3281.68	3321.98	3366.05	3409.27	3455.55	3503.25	3548.14	3591.14	3636.76	3678.47	3728.53	3773.99	3823.11	3874.54	3926.31	3977.08	4028.66	4078.74	4129.76	4180.38	4226.72	4276.03	4322.94	4374.39	4424.51	4474.02	4531.09	4578.53
-3.08176	3239.68	3276.53	3315.38	3358.83	3401.08	3446.56	3493.25	3537.26	3579.63	3624.64	3666.23	3714.89	3760.5	3809.06	3859.98	3910.3	3961.32	4012.62	4061.83	4112.5	4162.48	4209.25	4257.64	4303.97	4354.77	4404.82	4453.94	4510.98	4558.22
-3.07491	3235.07	3270.85	3309.09	3351.63	3392.99	3437.58	3483.03	3526.66	3568.72	3613.13	3653.99	3701.96	3747.43	3795.15	3845.82	3895.4	3945.92	3996.77	4045.87	4095.63	4145.55	4192.27	4239.82	4286.11	4336.45	4385.78	4434.43	4490.95	4538.2
-3.06806	3229.41	3264.05	3302.1	3343.61	3384.31	3428.11	3472.79	3516.11	3557.58	3601.42	3642.09	3688.9	3734.69	3781.74	3831.71	3881.2	3930.67	3981.64	4030.3	4079.35	4129.07	4175.37	4222.99	4268.69	4318.74	4367.05	4415.74	4471.71	4518.97
-3.06121	3222.66	3256.39	3294.09	3334.57	3375.24	3418.25	3462.49	3505.55	3546.59	3589.91	3630.29	3676.11	3722.28	3768.92	3818.45	3867.01	3915.93	3967.2	4015.21	4063.51	4113.21	4159.16	4206.19	4251.35	4301.51	4349.38	4397.39	4452.93	4500.03
-3.05436	3215.28	3248.48	3285.86	3324.92	3365.56	3407.84	3451.8	3494.78	3535.37	3578.25	3618.96	3663.68	3709.97	3755.94	3805.28	3853.11	3901.39	3953.17	4000.81	4048.48	4097.53	4143.35	4189.79	4234.57	4284.77	4332.06	4379.91	4435.04	4482
-3.04752	3207.78	3240.29	3277.23	3315.48	3356.25	3397.63	3441.37	3484.13	3524.36	3566.46	3608.02	3651.57	3697.5	3743.53	3792.31	3839.95	3887.56	3939.37	3986.28	4034.06	4083.05	4127.79	4173.67	4218.37	4267.99	4315.04	4362.87	4418.11	4464.61
-3.04067	3200.58	3232.47	3268.76	3306.6	3347.15	3387.52	3431.26	3473.33	3513.75	3554.88	3596.64	3639.55	3685.35	3731.17	3779.79	3826.8	3874.38	3925.21	3972.01	4019.49	4068.69	4112.78	4158.23	4202.25	4251.92	4298.52	4346.22	4401.18	4447.43
-3.03382	3193.98	3224.84	3260.78	3298.13	3338.45	3378.01	3421.55	3463.13	3503.4	3544.03	3586.12	3628.06	3673.62	3719.43	3767.43	3813.81	3861.14	3911.67	3958.15	4005.42	4054.38	4098.06	4143.36	4186.9	4236.09	4282.53	4330.3	4384.24	4430.85
-3.02697	3187.82	3217.77	3253.07	3290.55	3330.07	3369.06	3412.48	3453.22	3493.5	3533.46	3576.03	3616.8	3662.19	3707.84	3755.34	3801.11	3848.52	3899.02	3944.46	3991.94	4040.02	4083.74	4128.77	4172.09	4220.99	4267.04	4314.6	4367.97	4414.38
-3.02012	3181.61	3211.24	3246.01	3283.35	3322.24	3360.4	3403.4	3443.6	3483.77	3523.45	3566.38	3606.04	3650.99	3696.81	3743.41	3789.19	3836.63	3886.52	3931.06	3978.53	4026.53	4069.49	4114.6	4157.94	4206.48	4252.05	4299.22	4352.05	4398.4
-3.01327	3175.52	3204.7	3239.35	3276.23	3314.47	3352.38	3394.71	3434.48	3474.47	3513.78	3556.47	3595.61	3639.97	3686.09	3731.83	3777.73	3824.83	3874.73	3918.34	3965.92	4013.65	4055.7	4100.65	4143.84	4191.66	4237.49	4284.27	4336.72	4382.86
-3.00643	3169.64	3198.61	3232.82	3268.88	3306.62	3344.39	3386.35	3425.46	3465.44	3504.37	3546.86	3585.73	3629.39	3675.43	3720.62	3766.85	3813.55	3862.62	3906.07	3953.45	4000.5	4042.78	4087.15	4129.88	4177.81	4223.06	4269.59	4321.24	4367.26
-2.99958	3163.96	3192.41	3226.16	3261.51	3299.37	3336.61	3378.37	3416.72	3456.34	3495.56	3537.56	3576.18	3619.21	3665.03	3709.37	3756.08	3802.26	3851.07	3893.98	3941.41	3987.99	4029.85	4073.78	4116.27	4163.85	4209.07	4255.29	4306.91	4352.66
-2.99273	3158.19	3186.29	3219.45	3254.4	3292.12	3328.97	3370.21	3408.3	3447.6	3486.52	3528.13	3566.72	3609.08	3654.99	3698.64	3745.88	3791.32	3839.99	3882.61	3929.4	3975.54	4017.65	4061.43	4103.43	4150.63	4195.38	4241.15	4292.59	4338.5
-2.98588	3152.77	3180.39	3212.79	3247.44	3284.93	3321.18	3362.07	3400	3438.9	3478.24	3518.93	3557.53	3599.35	3644.9	3688.32	3736.02	3780.54	3828.73	3871.79	3917.63	3963.59	4005.37	4049.24	4090.78	4137.75	4182.2	4227.69	4278.66	4324.7
-2.97903	3147.64	3174.62	3205.93	3240.61	3277.87	3313.83	3354.21	3391.92	3430.64	3469.95	3509.88	3548.75	3589.76	3635.18	3678.17	3726.04	3770.15	3817.6	3861.1	3906.01	3951.92	3993.45	4037.31	4078.69	4124.67	4169.33	4214.67	4265.38	4311.2
-2.97218	3142.15	3168.84	3199.07	3234.02	3270.76	3306.57	3346.72	3383.64	3422.21	3461.54	3501.15	3540.25	3580.61	3625.72	3668.25	3716.42	3759.7	3807.15	3850.77	3894.93	3940.42	3982.2	4026.04	4066.55	4112.44	4156.82	4201.66	4252.23	4297.72
-2.96534	3136.77	3163.06	3192.67	3227.68	3263.7	3299.32	3339.38	3375.66	3414.37	3453.53	3492.61	3531.8	3571.4	3616.43	3658.64	3706.84	3749.52	3796.67	3840.5	3884.2	3929.58	3970.73	4014.51	4054.81	4100.76	4144.72	4189.42	4239.59	4284.28
-2.95849	3131.38	3157.38	3186.67	3221.19	3256.47	3292.28	3332.22	3367.85	3406.53	3445.52	3484.03	3523.45	3562.64	3607.51	3649.13	3697.57	3739.88	3786.6	3830.47	3873.33	3918.66	3959.78	4003.62	4043.4	4089.03	4133.08	4177.36	4227.21	4271.54
-2.95164	3126.03	3151.56	3180.94	3214.91	3249.25	3285.18	3325.02	3360.39	3398.7	3437.75	3475.94	3515.26	3554.4	3598.69	3639.81	3688.09	3730.01	3776.96	3820.51	3862.38	3908.45	3948.99	3993.15	4032.41	4077.8	4121.52	4165.71	4215.36	4259.14
-2.94479	3120.96	3146.15	3175	3209.03	3242.48	3278.51	3317.96	3353.04	3391.06	3429.96	3468.37	3507.36	3546.8	3590.17	3631.18	3679.1	3720.97	3767.61	3811.16	3852.13	3898.42	3938.65	3982.95	4021.95	4066.65	4110.42	4154.04	4203.72	4247.02
-2.93794	3116.17	3140.85	3169.08	3203.08	3236.08	3272.12	3311.24	3346.17	3383.68	3422.4	3460.87	3499.74	3539.46	3582.09	3622.59	3670.32	3712.12	3758.47	3802.12	3842.75	3888.61	3928.91	3972.64	4011.94	4056.43	4099.52	4143.16	4192.66	4235.78
-2.93109	3111.3	3135.52	3163.38	3197.21	3230.12	3265.84	3304.39	3339.26	3376.68	3415.09	3453.53	3492.47	3531.9	3574.47	3614.46	3661.75	3703.61	3750.22	3793.18	3833.68	3879.53	3919.52	3962.52	4002.17	4046.78	4089.33	4132.89	4182.09	4224.61
-2.92425	3105.85	3130.18	3157.74	3191.26	3223.9	3259.5	3297.91	3332.41	3369.51	3407.72	3446.46	3485.5	3524.43	3566.93	3606.64	3653.21	3695.34	3742.01	3784.27	3824.99	3870.27	3910.36	3953.34	3992.63	4037.21	4079.42	4122.69	4171.64	4214.17
-2.9174	3100.09	3124.46	3151.89	3185.12	3217.52	3253.2	3291.22	3325.61	3362.52	3400.66	3439.28	3478.66	3517.14	3559.51	3598.81	3644.98	3687.34	3733.53	3775.74	3816.5	3861.25	3901.36	3944.35	3983.19	4027.97	4069.93	4112.94	4161.81	4204
-2.91055	3094.24	3118.21	3145.92	3178.86	3211.15	3246.64	3284.54	3318.56	3355.4	3393.69	3432.23	3471.52	3509.71	3552	3591.25	3637.22	3679.42	3725.65	3767.39	3808.3	3852.87	3892.79	3935.35	3974.16	4018.91	4060.78	4103.72	4152.17	4194.06
-2.9037	3088.34	3112.13	3139.82	3172.66	3205.03	3239.95	3277.8	3311.43	3348.38	3386.63	3425.12	3464.37	3502.38	3544.79	3583.87	3629.58	3671.89	3717.72	3759.39	3800.4	3844.81	3884.56	3926.72	3965.67	4010.37	4052.05	4094.53	4142.88	4184.75
-2.89685	3082.84	3106.35	3133.86	3166.61	3199.24	3233.78	3271.21	3304.5	3341.85	3379.82	3418.11	3457.51	3495.29	3537.55	3576.89	3622.32	3664.43	3710.27	3751.59	3792.51	3837	3876.44	3918.32	3957.57	4001.94	4043.46	4085.92	4133.97	4175.64
-2.89	3077.65	3100.62	3128.36	3160.62	3193.86	3228.14	3264.98	3298.01	3335.45	3373.37	3411.27	3450.5	3488.61	3530.89	3570.05	3615.37	3657.47	3703.04	3744.22	3784.79	3829.14	3868.74	3910.61	3949.7	3993.94	4035.08	4077.59	4125.46	4166.71
-2.88316	3072.67	3095.28	3122.85	3154.96	3188.25	3222.51	3258.93	3292.13	3329.59	3367.11	3404.98	3444.36	3482.24	3524.34	3563.36	3608.78	3650.7	3696.16	3737.19	3777.4	3821.65	3861.37	3903.03	3942.27	3986.01	4027.12	4069.62	4117.59	4158.18
-2.87631	3067.57	3090.33	3117.74	3149.39	3182.68	3217.17	3253.06	3286.48	3323.59	3360.95	3399.06	3438.16	3476.12	3517.98	3557.2	3602.43	3644.32	3689.93	3730.43	3770.73	3814.5	3854.26	3895.86	3935.06	3978.5	4019.7	4061.9	4109.84	4149.76
-2.86946	3062.18	3085.26	3112.53	3144.07	3176.99	3211.62	3247.15	3280.91	3317.73	3354.95	3393.14	3432.11	3470.31	3511.92	3551.18	3596.37	3638.2	3683.85	3723.78	3764.29	3807.91	3847.31	3888.87	3927.9	3971.25	4012.48	4054.51	4102.38	4142.06
-2.86261	3056.49	3079.55	3106.82	3138.69	3171.22	3205.94	3241.28	3275.49	3311.86	3349.08	3387.55	3426.21	3464.72	3506.13	3545.44	3590.25	3632.32	3677.84	3717.63	3757.97	3801.5	3840.73	3882.17	3921.17	3964.5	4005.9	4047.38	4095.18	4134.92
-2.85576	3050.09	3073.28	3100.68	3132.94	3165.27	3199.83	3235.14	3269.94	3306.23	3343.37	3381.55	3420.5	3459.44	3500.49	3539.85	3584.7	3626.47	3671.96	3711.72	3752.01	3795.41	3834.7	3875.56	3914.8	3958.16	3999.19	4040.79	4088.23	4127.84
-2.84891	3043.49	3066.55	3094.55	3126.97	3159.26	3193.98	3228.99	3264.36	3300.54	3337.43	3376.13	3414.99	3453.89	3494.86	3534.65	3579.11	3620.75	3666.36	3706.11	3746.23	3789.57	3828.89	3869.56	3908.76	3952.04	3992.92	4034.47	4081.71	4120.97
-2.84207	3037.21	3059.91	3088.32	3120.88	3153.5	3188.17	3223.3	3258.52	3295.13	3331.67	3370.84	3409.47	3448.67	3489.41	3529.56	3573.95	3615.31	3661.05	3700.74	3740.89	3783.99	3823.21	3863.82	3903.28	3946.22	3986.85	4028.42	4075.47	4114.41
-2.83522	3031.44	3053.79	3082.11	3115.28	3147.75	3182.35	3217.7	3253.13	3289.98	3326.46	3365.68	3404.34	3443.62	3484.24	3524.85	3568.93	3610.25	3655.92	3695.63	3735.87	3778.49	3817.94	3858.56	3897.72	3940.7	3981.16	4022.79	4069.56	4108.77
-2.82837	3026.12	3048.05	3076.26	3109.71	3142.15	3176.65	3212.43	3248.14	3284.9	3321.3	3360.91	3399.61	3438.96	3479.48	3520.4	3564.06	3605.53	3651.26	3691.04	3730.93	3773.61	3813.11	3853.73	3892.54	3935.47	3975.86	4017.62	4064.18	4103.45
-2.82152	3020.77	3042.36	3070.42	3104.65	3136.82	3171.37	3207.19	3243.56	3280.09	3316.56	3356.34	3394.93	3434.5	3474.72	3515.98	3559.37	3601.11	3647.05	3686.49	3726.6	3768.82	3808.31	3848.97	3887.65	3930.69	3970.97	4012.61	4059.07	4098.16
-2.81467	3015.41	3037.06	3064.97	3099.31	3131.53	3166.11	3202.2	3239.06	3275.76	3312.27	3352.23	3390.57	3430.36	3470.15	3511.79	3555.25	3596.92	3642.93	3682.34	3722.39	3764.6	3803.73	3844.24	3883.29	3926.08	3966.28	4007.92	4054.52	4093.7
-2.80782	3009.7	3031.76	3059.73	3093.87	3126.17	3160.93	3197.63	3234.69	3271.47	3308.15	3348.68	3386.46	3426.52	3466.5	3507.89	3551.7	3593.3	3639.24	3678.34	3718.41	3760.46	3799.89	3840.41	3879.24	3921.9	3962.4	4003.63	4050.17	4089.38
-2.80098	3004.17	3026.5	3054.86	3088.7	3121.22	3155.9	3193.35	3230.64	3267.51	3304.64	3345.33	3382.97	3422.95	3463.23	3504.73	3548.39	3589.85	3635.66	3675.08	3715.07	3756.7	3796.36	3836.88	3875.47	3918.17	3958.86	3999.46	4046.05	4085.19
-2.79413	2999.23	3021.61	3050.29	3084.09	3116.91	3151.46	3189.36	3226.75	3264.08	3301.28	3342.14	3379.75	3419.89	3459.92	3501.69	3545.55	3587.17	3632.35	3672.22	3711.91	3753.7	3793.35	3833.51	3872.13	3914.94	3955.18	3995.97	4042.33	4081.39
-2.78728	2994.84	3017.25	3046.09	3080.1	3113.05	3147.85	3186.19	3223.9	3260.86	3298.47	3339.46	3377.1	3417.18	3457.3	3499.23	3542.85	3584.35	3629.7	3669.82	3709.26	3751.09	3790.42	3830.73	3869.07	3911.93	3952.12	3992.84	4039.2	4078.13
-2.78043	2991.05	3013.22	3042.61	3076.55	3109.61	3144.73	3183.55	3221.08	3258.32	3295.67	3336.81	3374.69	3414.62	3455.12	3496.94	3540.87	3582.12	3627.32	3667.44	3706.81	3748.75	3788.07	3828.35	3866.39	3909.26	3949.24	3989.91	4036.39	4075.37
-2.77358	2987.12	3009.58	3039.23	3073.19	3106.62	3142.02	3180.78	3218.6	3255.81	3293.23	3334.62	3372.3	3412.15	3453	3494.9	3539.02	3580.01	3625.43	3665.24	3704.69	3746.69	3785.95	3826.21	3864.16	3906.85	3946.75	3987.37	4033.7	4072.67
-2.76673	2982.84	3005.76	3035.68	3069.8	3103.58	3139.29	3177.99	3216.04	3253.37	3290.74	3332.47	3370.2	3410.08	3451.14	3493.21	3537.23	3578.09	3623.95	3663.36	3703.03	3744.72	3783.94	3824.44	3862.32	3904.76	3944.8	3985.17	4031.35	4070.2
-2.75989	2977.95	3001.62	3031.85	3066.21	3100.65	3136.3	3175.52	3213.45	3251.09	3288.46	3330.21	3368.31	3408.39	3449.25	3491.38	3535.42	3576.66	3622.1	3661.57	3701.34	3743.04	3782.18	3822.72	3860.67	3902.77	3942.95	3982.98	4029.36	4067.92
-2.75304	2973.24	2997.63	3028.25	3062.75	3097.56	3133.31	3172.87	3210.98	3248.49	3286.37	3328.25	3366.54	3406.64	3447.32	3489.76	3533.97	3575.34	3620.37	3659.74	3699.88	3741.55	3780.73	3821.14	3859.19	3900.9	3941.33	3981.3	4027.58	4065.91
-2.74619	2969.08	2993.78	3024.69	3059.56	3094.48	3130.31	3170.77	3208.59	3246.69	3284.46	3326.62	3364.96	3405	3445.96	3488.49	3532.72	3574.02	3619.08	3658.4	3698.63	3740.35	3779.26	3819.49	3857.96	3899.58	3940.01	3980.2	4026.16	4064.62
-2.73934	2965.37	2989.98	3021.59	3056.87	3091.92	3127.95	3168.82	3206.29	3245.37	3282.63	3325.25	3363.78	3403.74	3444.91	3487.39	3531.63	3573.09	3617.86	3657.65	3697.88	3739.69	3777.9	3818.38	3856.99	3898.78	3938.79	3979.44	4025.08	4063.44
-2.73249	2962.47	2986.95	3019.23	3054.78	3089.96	3126.01	3167.36	3204.94	3244.23	3281.43	3323.95	3363.14	3402.82	3443.97	3486.94	3530.41	3572.13	3616.9	3656.88	3696.86	3738.83	3777.36	3817.42	3856.02	3897.94	3937.8	3978.68	4024.08	4062.49
-2.72564	2960.11	2984.69	3017.24	3053.21	3088.71	3124.48	3166.33	3204.04	3243.63	3280.73	3323.49	3362.32	3402	3443.59	3486.29	3529.61	3571.45	3616.27	3656.33	3696.39	3738.35	3776.94	3817.01	3855.65	3897.61	3937.41	3977.77	4023.3	4061.65
-2.7188	2958.12	2983.06	3015.39	3051.84	3087.88	3123.77	3165.68	3203.25	3242.77	3280.12	3323.22	3361.65	3401.71	3443.16	3485.72	3529.49	3571.45	3616.27	3656.33	3696.39	3738.35	3776.49	3816.55	3855.65	3897.61	3936.73	3977.07	4022.75	4061.65
-2.71195	2956.18	2981.34	3014.23	3050.92	3087.09	3122.85	3164.68	3202.61	3242.43	3279.64	3322.41	3361.65	3401.71	3442.71	3485.63	3529.59	3571.45	3616.4	3656.5	3696.44	3738.35	3776.76	3816.64	3855.73	3897.61	3936.73	3976.79	4022.55	4061.65
-2.7051	2954.64	2979.71	3013.32	3050.08	3086.81	3122.28	3164.24	3202.39	3242.43	3279.73	3322.27	3361.65	3401.81	3442.95	3485.77	3530.14	3571.45	3616.9	3657.11	3696.89	3738.67	3777.35	3817.04	3856.26	3897.61	3937.05	3976.93	4022.55	4061.65
-2.69825	2953.48	2978.72	3012.72	3049.79	3086.32	3122.28	3164.29	3202.52	3242.67	3280.18	3322.64	3361.7	3402.27	3443.62	3486.38	3531.21	3571.74	3617.63	3657.86	3697.9	3739.7	3777.66	3817.68	3857.25	3897.99	3937.69	3977.5	4022.75	4061.65
-2.6914	2953.48	2978.27	3012.61	3049.98	3086.33	3122.46	3164.77	3203.09	3243.53	3281.04	3323.03	3362.2	3403.06	3444.22	3487.37	3532.27	3572.97	3618.65	3658.79	3698.86	3740.77	3778.65	3818.47	3858.08	3899.04	3938.15	3978.46	4023.38	4061.95
-2.68455	2953.58	2978.58	3012.82	3050.73	3087.32	3123.26	3165.86	3204.05	3244.77	3282.1	3324.05	3363.48	3404.11	3445.58	3488.48	3533.42	3574.54	3620.1	3660.2	3700.31	3742.24	3780.3	3819.79	3859.37	3899.93	3939.44	3979.54	4024.17	4062.89
-2.67771	2954.35	2979.61	3013.45	3051.98	3088.53	3124.85	3167.02	3205.2	3246.09	3283.79	3325.85	3364.98	3405.63	3447.32	3490.34	3535.08	3576.13	3621.87	3662	3702.02	3743.86	3781.85	3821.16	3860.87	3901.47	3940.45	3980.62	4025.33	4063.9
-2.67086	2955.97	2981.07	3014.37	3053.41	3090.26	3126.95	3168.85	3207.2	3247.81	3286.06	3327.72	3367.08	3407.42	3449.57	3492.58	3536.98	3577.98	3624.13	3664.1	3704.12	3745.79	3783.94	3823	3862.81	3903.06	3942.09	3982.23	4026.62	4065.23
-2.66401	2957.26	2983.08	3016.12	3054.94	3092.33	3129	3170.66	3209.78	3249.96	3288.15	3329.74	3369.44	3409.66	3451.95	3495.1	3539.28	3580.27	3626.47	3666.46	3706.34	3747.93	3786.08	3825.17	3864.75	3905.09	3944.21	3984.25	4028.61	4066.95
-2.65716	2958.52	2984.95	3018.18	3056.52	3094.32	3131.1	3172.72	3212.16	3252.51	3290.52	3331.98	3371.76	3412	3454.48	3497.71	3541.63	3582.85	3629.11	3669.02	3708.62	3750.41	3788.66	3827.68	3867.09	3907.51	3946.38	3986.45	4030.56	4068.97
-2.65031	2959.94	2986.85	3020.06	3058.31	3096.18	3133.54	3174.99	3214.88	3255	3293.09	3334.55	3374.31	3414.56	3457.41	3500.48	3544.29	3585.73	3631.96	3671.8	3711.44	3753.28	3791.47	3830.53	3870.06	3910.32	3949.06	3988.7	4032.89	4071.09
-2.64346	2961.95	2988.99	3022.29	3059.88	3098.41	3136.23	3177.43	3217.97	3258.04	3296.02	3337.19	3377.17	3417.52	3460.43	3503.47	3547.52	3589.19	3635.06	3675.1	3714.67	3756.43	3794.6	3833.36	3873.16	3913.31	3952.31	3991.43	4035.65	4073.63
-2.63662	2964.36	2991.23	3024.84	3061.94	3101.38	3139.47	3180.28	3221.19	3261.34	3299.21	3340.79	3380.6	3420.9	3463.79	3507.21	3550.98	3592.73	3638.56	3678.8	3718.47	3759.96	3798.06	3836.74	3876.61	3916.49	3955.46	3994.62	4038.79	4076.69
-2.62977	2967.24	2993.8	3027.66	3064.97	3104.58	3143	3183.91	3224.89	3265.07	3302.88	3344.46	3384.38	3424.77	3467.67	3510.96	3554.89	3596.78	3642.59	3683.09	3722.6	3763.88	3802.25	3840.42	3879.97	3919.92	3959.07	3997.89	4042.03	4079.85
-2.62292	2970.61	2997.16	3031.09	3068.8	3108.62	3146.97	3188	3229.26	3269.37	3307.34	3348.63	3388.49	3429.09	3472.18	3515.27	3559.26	3601.2	3646.93	3687.39	3727.12	3768.09	3806.15	3844.59	3884	3923.77	3962.81	4001.59	4045.65	4083.44
-2.61607	2974.06	3000.71	3034.87	3072.86	3113.1	3151.29	3192.42	3233.79	3274.03	3312.31	3353.4	3393.07	3433.84	3477.09	3519.79	3564.34	3605.86	3651.54	3692.12	3731.91	3772.51	3810.75	3848.9	3888.17	3928.25	3966.67	4005.74	4049.76	4087.2
-2.60922	2978.02	3004.79	3039.14	3077.28	3117.93	3155.97	3197.1	3238.84	3279.08	3317.44	3358.76	3398.04	3439.07	3482.35	3525.01	3569.42	3611.18	3656.47	3697.15	3736.86	3777.54	3815.57	3853.62	3893.29	3933.12	3971.23	4010	4053.87	4091.38
-2.60237	2982.33	3009.5	3043.79	3082.3	3123.03	3161.26	3202.31	3244.12	3284.53	3323.03	3364.38	3403.31	3444.78	3487.91	3530.53	3574.69	3616.56	3661.75	3702.3	3742.27	3782.91	3820.72	3858.71	3898.63	3938.13	3976.16	4014.79	4058.71	4095.63
-2.59553	2987.06	3014.76	3049.07	3087.75	3128.39	3167.05	3207.82	3249.95	3290.29	3329.14	3370.24	3409.17	3450.84	3493.96	3536.33	3580.63	3622.23	3667.38	3707.9	3748.01	3788.54	3826.6	3864.26	3904.07	3943.72	3981.17	4020.03	4064.01	4100.38
-2.58868	2993.03	3020.57	3055.07	3093.75	3134.34	3173.62	3214.06	3256.33	3296.51	3335.4	3376.43	3415.35	3457.41	3500.19	3542.59	3586.84	3628.5	3673.42	3714.17	3753.85	3794.7	3832.35	3870.14	3909.69	3949.19	3986.64	4025.19	4069.52	4105.52
-2.58183	3000.12	3027.19	3061.93	3100.57	3140.72	3180.56	3221.1	3263.31	3303.33	3342.35	3383.33	3421.96	3464.24	3506.79	3548.79	3593.29	3635.12	3679.72	3720.81	3760.08	3801.11	3838.59	3876.06	3915.66	3954.95	3992.44	4030.87	4074.95	4111.05
-2.57498	3007.71	3034.75	3069.87	3107.98	3147.92	3188.18	3228.56	3271.05	3310.74	3349.54	3390.71	3429.32	3471.63	3513.47	3555.57	3600.21	3642.23	3686.77	3727.67	3766.71	3807.78	3845.29	3882.57	3922.05	3961.1	3998.65	4036.84	4080.74	4116.94
-2.56813	3015.86	3043.12	3078.09	3115.79	3155.91	3196.23	3236.51	3278.83	3318.85	3357.23	3398.48	3436.83	3479.29	3520.87	3562.92	3607.59	3649.87	3693.89	3734.73	3773.74	3814.71	3852.35	3889.59	3928.58	3967.76	4005.38	4043.33	4086.84	4123.21
-2.56128	3024.19	3051.86	3086.53	3124.35	3164.41	3204.53	3245.06	3286.98	3327.31	3365.16	3406.65	3444.65	3487.33	3528.5	3570.82	3615.33	3657.24	3701.49	3742.26	3781.38	3821.89	3859.76	3896.83	3935.52	3974.48	4012.32	4050.27	4093.41	4129.52
-2.55444	3032.69	3061.11	3095.1	3133.47	3173.21	3213.17	3253.88	3295.27	3336.04	3373.67	3414.83	3452.93	3495.8	3536.67	3578.95	3623.1	3664.93	3709.44	3750.29	3789.42	3829.68	3867.53	3904.3	3942.95	3981.56	4019.18	4057.28	4100.29	4136.11
-2.54759	3041.53	3070.19	3103.77	3142.94	3182.47	3222.5	3263.27	3303.9	3345.07	3382.57	3423.18	3461.58	3504.26	3545.23	3587.21	3631.24	3673.32	3717.56	3758.56	3797.49	3837.77	3875.49	3912.32	3950.85	3989.13	4026.58	4064.62	4107.39	4143.39
-2.54074	3050.75	3079.54	3113.4	3152.64	3192.08	3232.02	3272.99	3313.08	3354.25	3391.81	3432.04	3470.65	3513.07	3553.83	3595.77	3639.69	3681.87	3725.69	3767.29	3805.77	3846.3	3883.61	3920.32	3959.09	3996.98	4034.16	4072.25	4115.05	4150.63
-2.53389	3060.37	3089.46	3123.24	3162.61	3202.19	3241.98	3283.13	3322.49	3363.66	3401.41	3441.52	3479.83	3522.39	3563.25	3604.35	3648.7	3690.18	3734.8	3776.42	3814.57	3855.16	3892.26	3928.65	3967.3	4005.68	4042.31	4080.32	4123.09	4158.2
-2.52704	3070.75	3100.11	3134.06	3173.31	3212.32	3252.34	3293.2	3332.62	3373.69	3411.45	3451.42	3489.67	3532.2	3572.98	3613.93	3658.38	3699.39	3744.16	3785.6	3824.07	3864.12	3901.04	3937.25	3975.82	4014.29	4050.78	4088.57	4131.23	4166.64
-2.52019	3081.76	3111.54	3145.36	3184.58	3223.4	3263.26	3304.08	3343.46	3384.23	3422.34	3461.52	3500.07	3542.27	3583.03	3624.14	3668.32	3709.37	3753.6	3795.18	3833.36	3873.58	3910.56	3946.55	3984.83	4023.19	4059.68	4097.02	4139.72	4175.29
-2.51335	3093.94	3123.28	3157.11	3196.15	3234.83	3274.56	3315.37	3354.79	3395.68	3433.75	3472.48	3511.17	3553.06	3593.49	3634.81	3679.06	3719.97	3763.32	3805.34	3843.33	3883.16	3919.86	3956.37	3994.1	4032.29	4068.65	4105.9	4148.34	4183.96
-2.5065	3106.61	3135.78	3169.62	3208.45	3247.1	3286.45	3327.11	3366.53	3407.51	3445.58	3484	3522.6	3564.15	3604.54	3645.63	3689.93	3730.78	3774.14	3815.5	3853.51	3893.26	3929.86	3966.43	4003.86	4041.97	4077.93	4115.04	4157.34	4192.84
-2.49965	3120.13	3148.75	3182.28	3221.69	3260.62	3298.71	3339.39	3378.8	3419.81	3457.21	3496.04	3534.72	3576.02	3615.98	3657.56	3701.19	3741.71	3785.48	3826.27	3864.27	3903.33	3940.08	3976.86	4014.33	4051.63	4087.4	4124.85	4166.56	4201.84
-2.4928	3133.69	3162.57	3195.89	3235.49	3274.02	3311.75	3352.35	3391.63	3432.46	3469.61	3508.49	3547.12	3588.62	3627.99	3669.63	3712.72	3753.13	3796.83	3837.42	3875.56	3914	3950.96	3987.49	4024.84	4061.76	4097.48	4134.61	4176.28	4211.1
-2.48595	3147.82	3176.87	3209.72	3249.2	3287.92	3325.42	3365.42	3404.58	3445.16	3482.36	3521.18	3559.97	3601.33	3640.52	3681.75	3724.84	3765.34	3808.29	3848.61	3887.41	3925.65	3962.18	3998.26	4035.58	4072.32	4107.65	4144.76	4186.15	4220.88
-2.4791	3162.75	3191.17	3224.3	3263.46	3301.88	3338.93	3378.84	3417.83	3458.02	3495.27	3534.52	3573.06	3614.01	3653.18	3694.28	3737.26	3777.49	3820.46	3860.62	3898.86	3937.2	3973.78	4009.52	4046.52	4082.91	4118.4	4155.34	4196.5	4230.84
-2.47225	3177.39	3205.91	3238.91	3277.67	3316.12	3352.55	3392.59	3431.28	3471.15	3508.78	3548.04	3586.47	3626.8	3666.28	3707.35	3749.99	3790.17	3832.98	3872.66	3910.81	3948.89	3985.15	4020.99	4057.8	4093.48	4129.5	4166.08	4207.34	4241.52
-2.46541	3192.33	3221	3254.19	3292.49	3330.62	3366.75	3406.55	3444.93	3485.02	3521.94	3561.68	3599.8	3640.01	3679.47	3720.25	3762.8	3803.33	3845.75	3885.09	3923.09	3960.79	3997.03	4032.74	4069.05	4104.75	4141.24	4177.08	4218.47	4252.46
-2.45856	3207.96	3236.48	3269.39	3307.54	3345.38	3381.83	3420.87	3458.96	3498.6	3535.79	3575.06	3613.5	3653.64	3692.93	3733.63	3775.69	3816.63	3858.95	3897.47	3935.85	3973	4009.43	4044.71	4080.98	4116.23	4152.76	4188.15	4229.93	4263.41
-2.45171	3224	3252.2	3284.69	3322.53	3360.57	3396.94	3435.77	3473.32	3512.85	3549.96	3588.94	3627.54	3667.4	3707.13	3746.93	3789.29	3830.44	3872.31	3910.61	3948.42	3985.37	4021.83	4057.25	4093.27	4128.39	4164.45	4199.93	4241.41	4275.04
-2.44486	3240.8	3268.63	3300.56	3338.25	3375.45	3411.97	3450.64	3488.36	3527.65	3564.59	3603.27	3641.84	3681.61	3721.16	3761.17	3803.12	3843.91	3885.71	3923.86	3961.46	3998.32	4034.43	4069.71	4105.68	4141.12	4176.63	4212.03	4253.08	4286.63
-2.43801	3257.6	3284.96	3316.89	3354.04	3391.16	3427.63	3466.34	3503.42	3542.52	3579.76	3618.08	3656.53	3696.28	3735.81	3775.5	3816.91	3857.54	3899.02	3937.42	3974.74	4011.78	4047.56	4082.34	4118.49	4153.69	4189.02	4224.22	4265.43	4298.31
-2.43116	3275.09	3302.18	3333.63	3370.48	3406.95	3443.53	3481.96	3519.09	3557.59	3595.04	3633.55	3671.75	3711.31	3750.65	3790.34	3831.37	3871.52	3913.52	3951.15	3988.55	4025.33	4060.9	4095.62	4131.69	4166.27	4201.79	4236.95	4277.66	4310.68
-2.42432	3292.64	3319.82	3350.56	3387.3	3423.44	3459.9	3497.83	3535.29	3573.61	3610.65	3649	3687.52	3726.66	3765.62	3804.93	3846.35	3886.09	3928.1	3965.18	4002.17	4039.12	4074.56	4109.11	4144.93	4179.58	4214.91	4249.72	4290.24	4323.22
-2.41747	3310.71	3337.59	3368.05	3404	3440.77	3476.76	3514.34	3551.7	3589.46	3626.88	3664.8	3703.27	3741.92	3781.05	3820.22	3861.62	3901.14	3943.05	3979.69	4016.2	4053.08	4088.52	4123.13	4158.03	4193.34	4228.52	4262.79	4303.15	4335.82
-2.41062	3329.73	3355.96	3385.7	3421.77	3458.29	3493.73	3531.35	3568.35	3606.06	3643.51	3681.56	3719.5	3758.05	3797.23	3835.89	3877.07	3916.72	3957.95	3994.75	4030.9	4067.64	4102.89	4137.24	4172.35	4207.29	4242.58	4276.11	4316.46	4348.9
-2.40377	3348.8	3374.1	3404.3	3439.62	3475.82	3511.42	3548.73	3585.42	3622.8	3660.04	3698.07	3736.22	3774.55	3813.25	3851.58	3892.75	3932.05	3973.73	4009.97	4045.97	4082.17	4117.59	4151.44	4186.93	4221.37	4256.52	4289.68	4329.81	4362.48
-2.39692	3368.44	3392.79	3423.14	3458.16	3494.09	3529.34	3566.53	3602.88	3640.03	3677.23	3715.41	3752.66	3791.41	3829.67	3867.73	3909.25	3948.07	3990	4025.43	4061.42	4097.5	4132.6	4166.07	4201.66	4235.86	4270.69	4303.3	4343.16	4376.01
-2.39007	3388.57	3412.4	3442.22	3477.28	3512.55	3547.67	3584.73	3621.08	3657.92	3694.76	3732.77	3769.4	3808.6	3846.93	3884.48	3925.76	3964.06	4006.29	4041.77	4077.45	4113.18	4148.11	4181.92	4216.53	4250.33	4285.28	4317.47	4357.33	4389.35
-2.38323	3408.78	3432.31	3462.38	3496.91	3531.92	3567.01	3603.59	3639.81	3676.2	3712.59	3750.42	3787.53	3825.98	3864.26	3901.43	3942.58	3981.24	4022.62	4058.3	4093.73	4129.37	4163.72	4197.4	4231.91	4265.6	4300.05	4332.41	4371.83	4403.16
-2.37638	3429.57	3452.94	3482.25	3516.67	3551.46	3586.19	3622.47	3658.6	3695.17	3731.34	3768.76	3805.66	3843.77	3882.17	3918.97	3959.49	3998.59	4038.78	4075.61	4110.43	4145.63	4179.62	4213.39	4247.58	4281.03	4314.69	4347.54	4386.71	4417.46
-2.36953	3450.46	3474.14	3502.9	3537.02	3571.51	3606.29	3642.12	3677.66	3714.31	3750.41	3787.49	3824.46	3862.15	3900.05	3936.93	3977.33	4016.27	4055.8	4092.63	4127.27	4162.16	4195.82	4229.4	4263.17	4296.75	4330.34	4363.02	4401.84	4431.98
-2.36268	3471.62	3495.24	3524.03	3557.84	3592.15	3626.16	3662.09	3697.32	3734.78	3770.11	3806.77	3843.25	3880.64	3918.45	3955.25	3995.74	4034.11	4073.53	4110.33	4144.57	4179.27	4212.41	4246.33	4279.11	4312.7	4346.08	4378.53	4416.93	4447.29
-2.35583	3492.93	3516.8	3545.27	3578.66	3612.93	3646.93	3682.55	3716.95	3755.68	3789.83	3826.2	3863.04	3899.47	3937.11	3974.33	4014.41	4052.25	4092.03	4128.42	4161.84	4196.58	4229.5	4263.07	4295.73	4329.06	4362.12	4394.64	4432.73	4462.72
-2.34898	3514.62	3538.47	3567.02	3600.01	3634.51	3668.12	3702.81	3737.76	3775.77	3809.75	3846.21	3882.91	3919.12	3956.51	3993.41	4032.83	4070.51	4110.65	4146.23	4179.95	4214.51	4247.2	4280.07	4312.82	4345.65	4378	4410.89	4448.44	4478.54
-2.34214	3536.68	3559.88	3588.69	3621.4	3655.92	3689.39	3723.91	3758.73	3796.42	3830.19	3866	3903.13	3939.51	3975.77	4012.51	4051.95	4089.15	4129.21	4164.38	4197.81	4232.54	4265.16	4297.71	4330.1	4362.53	4395.05	4427.3	4464.6	4494.66
-2.33529	3558.54	3582.03	3610.61	3643.03	3677.32	3710.48	3744.76	3780.24	3815.81	3850.88	3886.49	3922.93	3959.49	3995.65	4031.84	4070.92	4108.37	4148.2	4183.1	4216.23	4250.62	4283.07	4315.34	4347.5	4379.47	4412.18	4444.04	4480.89	4510.57
-2.32844	3581.66	3604.02	3632.55	3665.12	3698.9	3731.97	3766.26	3801.59	3836.76	3872.4	3907.32	3943.38	3979.92	4015.8	4051.37	4090.45	4127.49	4167.02	4201.78	4234.46	4268.77	4301.47	4333.34	4365.63	4397.12	4429.9	4461.14	4497.42	4526.87
-2.32159	3604.26	3626.62	3654.62	3687.44	3720.82	3753.64	3788.38	3822.77	3857.53	3893.68	3928.25	3963.92	4000.26	4036.39	4071.33	4110.26	4147.26	4186.35	4221.21	4253.46	4287.46	4320.33	4351.78	4383.68	4414.76	4447.86	4478.12	4514.66	4543.5
-2.31474	3627.08	3649.42	3677.42	3710.1	3742.83	3775.92	3810.53	3844.85	3879.11	3915.25	3949.53	3985.24	4021.13	4057.86	4091.93	4130.71	4167.99	4206	4240.93	4273.73	4306.33	4339.25	4370.49	4402.28	4433.01	4466.25	4495.87	4531.86	4560.3
-2.30789	3649.85	3672.17	3699.98	3732.68	3764.91	3798.3	3832.7	3866.86	3900.8	3936.45	3970.66	4006.52	4042.11	4078.68	4112.97	4151.14	4188.83	4226.15	4260.89	4293.55	4325.79	4358.75	4389.81	4421.24	4452.12	4484.3	4513.91	4549.61	4577.94
-2.30105	3672.5	3695.19	3723.1	3755.24	3787.84	3820.44	3854.79	3889.84	3923.38	3958	3992.49	4028.25	4063.83	4100.15	4134.84	4172.51	4210.21	4246.69	4281.43	4313.82	4345.66	4378.26	4409.29	4440.53	4471.07	4502.3	4532.3	4567.9	4595.63
-2.2942	3695.19	3717.9	3746.13	3777.96	3810.88	3843.2	3877.63	3912.84	3946.43	3980.09	4014.56	4050.31	4086.27	4122.02	4156.4	4193.56	4231.2	4267.23	4301.76	4333.94	4366.25	4398.1	4429.22	4460.12	4490.31	4520.25	4550.48	4586.33	4613.66
-2.28735	3718	3740.5	3769.63	3801.25	3834.13	3866.29	3900.77	3936.05	3969.02	4003.29	4036.68	4072.97	4108.39	4144	4178.56	4215	4253.14	4288.48	4322.64	4354.65	4386.87	4418.02	4449.27	4479.86	4509.72	4539.12	4568.71	4605.06	4631.98
-2.2805	3741.32	3762.96	3793.25	3824.19	3857.61	3889.32	3924.24	3959.05	3990.98	4026.09	4059.99	4095.61	4131.14	4166.72	4200.57	4237.61	4275.29	4309.89	4343.61	4375.53	4407.85	4438.45	4469.15	4499.54	4529.32	4558.65	4587.9	4624.08	4650.68
-2.27365	3764.82	3786.37	3816.48	3847.75	3880.89	3912.8	3947.95	3981.93	4013.87	4049.38	4083.26	4118.58	4153.79	4189.15	4222.83	4260.22	4297.59	4332.03	4365.47	4396.58	4428.56	4459.76	4489.28	4519.92	4549.06	4578.77	4607.21	4643.6	4669.72
-2.2668	3788.28	3810.02	3839.73	3871.67	3904.54	3936.47	3971.82	4005.74	4037.6	4073.53	4106.58	4141.64	4177.01	4211.82	4246.15	4283.09	4320.37	4354.35	4388.21	4418.67	4450.14	4480.97	4510.05	4540.42	4569.9	4598.74	4626.88	4663.16	4688.59
-2.25996	3812.59	3833.36	3863.35	3895.5	3927.93	3959.96	3995.57	4029.17	4061.66	4097.2	4130.21	4165.16	4200.66	4235.47	4269.32	4305.57	4342.85	4376.69	4410.39	4440.45	4472.07	4502.51	4531.44	4561.35	4589.8	4618.98	4647.15	4683.03	4708.09
-2.25311	3836.62	3857.81	3887.55	3919.83	3952	3984.59	4019.6	4053.63	4086.54	4121.41	4154.74	4189.04	4224.32	4259.56	4292.99	4328.51	4365.81	4399.66	4433.11	4462.73	4494.58	4523.99	4553.17	4582.72	4610.78	4640.09	4667.67	4703.06	4727.82
-2.24626	3861.11	3881.94	3912.04	3944.11	3976.44	4009.49	4044.42	4078.32	4112	4145.81	4179.18	4213.14	4248.61	4283.49	4316.59	4352.52	4388.91	4422.88	4455.63	4485.52	4517.23	4546.49	4575.26	4603.91	4632.13	4660.97	4688.05	4723.13	4747.7
-2.23941	3885.36	3906.21	3936.99	3969.12	4001.27	4034.38	4069.38	4103.29	4136.79	4171.25	4204.17	4238.03	4273.08	4308.54	4340.78	4376.51	4412.39	4446.52	4478.63	4508.91	4539.94	4568.97	4597.61	4625.76	4653.89	4682.15	4708.14	4743.54	4768.16
-2.23256	3910.44	3930.48	3961.67	3994.81	4026.73	4059.66	4094.98	4128.79	4162.56	4196.92	4229.03	4263.04	4297.78	4333.59	4365.6	4400.94	4437.08	4470.4	4502.25	4532.26	4562.95	4591.99	4619.73	4647.79	4675.38	4703.32	4729.54	4763.66	4788.2
-2.22571	3935.57	3954.81	3987.5	4020.32	4052.05	4084.82	4120.53	4154.22	4190.81	4222.87	4254.69	4288.48	4322.74	4358.43	4390.2	4425.72	4461.1	4494.24	4526.25	4555.81	4585.95	4615.04	4642.45	4670.52	4697.68	4724.97	4751.2	4784.08	4808.44
-2.21887	3960.64	3980.2	4013.32	4046.05	4077.84	4110.56	4146.64	4179.56	4217.25	4248.5	4280.19	4314.27	4348.78	4383.63	4415.71	4450.72	4485.53	4519.03	4550.76	4579.83	4609.56	4638.68	4665.72	4693.21	4720.15	4746.79	4773.12	4805.68	4829.67
-2.21202	3985.87	4005.35	4039.08	4071.42	4102.9	4136.53	4171.87	4206.05	4239.05	4274.78	4305.91	4340.63	4374.75	4409.35	4441.24	4476.47	4510.09	4543.74	4575.22	4603.88	4633.63	4662.3	4688.89	4716.64	4742.83	4768.72	4795.17	4826.91	4850.99
-2.20517	4010.68	4030.96	4064.18	4096.6	4128.7	4162.24	4197.88	4232.54	4266.51	4301	4332.8	4366.53	4400.58	4434.76	4467.2	4501.99	4535.44	4569.06	4600.11	4627.91	4658.04	4686.03	4712.24	4739.95	4765.09	4791.75	4817.34	4848.56	4872.79
-2.19832	4035.38	4056.03	4088.96	4122.42	4154.12	4188.32	4224.1	4258.79	4307.34	4328.1	4358.94	4392.71	4426.76	4461.16	4493.23	4528.19	4560.91	4594.61	4625.05	4652.9	4682.52	4709.73	4735.9	4763.25	4788.07	4814.61	4839.65	4870.21	4894.3
-2.19147	4059.42	4080.52	4114.22	4147.96	4179.68	4214.72	4250.14	4285.21	4362.07	4354.36	4385.6	4419.41	4453.23	4487.27	4519.59	4553.96	4586.97	4620.06	4650.26	4677.68	4707.35	4734.19	4759.74	4785.96	4810.78	4837.43	4861.75	4892.17	4915.84
-2.18462	4083.18	4104.75	4138.95	4173.79	4205.65	4241.21	4276.87	4311.63	4368.55	4381.09	4412.52	4446.02	4480.49	4513.66	4545.86	4580.15	4613.25	4645.49	4675.31	4702.85	4732.76	4758.5	4783.55	4809.92	4833.84	4860.2	4884.26	4914.96	4937.73
-2.17778	4107.26	4128.78	4163.84	4198.63	4231.36	4267.88	4303.69	4338.4	4375.04	4408.3	4439.1	4472.72	4507.07	4540.67	4572.77	4606.57	4639.25	4671.21	4700.95	4728.36	4757.28	4783.41	4808.19	4833.95	4857.1	4883.31	4906.69	4937.61	4959.77
-2.17093	4131.31	4153.27	4188.51	4223.66	4257.3	4294.82	4330.82	4364.93	4381.52	4435.55	4465.84	4500.54	4534.58	4567.67	4599.85	4633.18	4666.32	4697.25	4726.92	4753.68	4782.3	4807.87	4832.75	4858.5	4881.03	4906.05	4930.06	4960.2	4981.91
-2.16408	4155.77	4177.72	4213.92	4249.17	4283.03	4321.61	4357.55	4392.5	4388	4463.29	4493.31	4527.87	4561.96	4595.61	4626.9	4660.44	4692.8	4723.7	4753.48	4778.71	4807.73	4833.13	4857.92	4882.82	4905.22	4929.73	4953.08	4982.72	5004.51
-2.15723	4179.77	4202.29	4239.29	4274.57	4309.27	4348.43	4384.99	4420.13	4400.46	4491.1	4521.43	4555.86	4589.96	4623.09	4654.64	4687.79	4719.87	4750.55	4779.52	4804.99	4833.63	4858.65	4882.88	4907.77	4930.09	4953.53	4976.92	5005.76	5027.03
-2.15038	4204.26	4227.65	4265.46	4300.82	4335.77	4375.92	4411.78	4447.92	4432.6	4519.29	4550.2	4584.31	4618	4651.33	4681.94	4715.38	4746.68	4777.61	4805.8	4831.11	4859.59	4884.35	4908.45	4932.71	4954.72	4977.89	5000.85	5029.25	5050.02
-2.14353	4229.13	4252.84	4291.11	4326.62	4362.82	4403.17	4439.39	4476	4479.37	4547.77	4578.38	4613.09	4645.91	4679.18	4710.37	4742.59	4774.66	4804.51	4833.26	4858.24	4885.87	4910.73	4934.16	4958.03	4979.36	5002.77	5024.48	5052.46	5073.01
-2.13669	4253.54	4278.77	4317.14	4353.37	4390.21	4430.85	4467.86	4504.53	4522.62	4576.41	4607.46	4641.52	4674.52	4707.49	4738.88	4771.06	4801.96	4832.2	4860.17	4884.86	4912.38	4937.21	4959.96	4983.77	5004.74	5027.45	5048.19	5076.71	5096.82
-2.12984	4278.93	4304.6	4343.75	4380.41	4417.92	4458.71	4496.79	4533.31	4560.22	4606.03	4636.48	4670.94	4703.37	4737.22	4767.57	4799.2	4830.38	4859.89	4888.1	4912.08	4939.29	4963.72	4986.09	5009.61	5029.81	5052.12	5072.36	5100.63	5120.29
-2.12299	4304.8	4330.69	4370.86	4407.65	4446.48	4487.32	4526.33	4562.58	4594.59	4635.86	4666.4	4700.23	4732.88	4766.6	4797.29	4828.04	4859.18	4888.75	4915.2	4939.25	4966.23	4990.08	5012.3	5035.04	5055.34	5077.41	5097.45	5124.66	5143.58
-2.11614	4330.85	4358.18	4397.68	4435.47	4475.51	4515.94	4555.4	4592.23	4627.84	4666.01	4696.58	4730.3	4762.85	4796.37	4826.7	4857.37	4888.52	4916.79	4943.33	4967.08	4992.76	5017.04	5039.08	5061.28	5080.74	5102.2	5122.55	5149.02	5167.49
-2.10929	4357.14	4385.85	4425.29	4463.81	4504.49	4546.07	4584.67	4622.04	4659.85	4696.05	4726.83	4760.52	4793.2	4825.94	4857.22	4887.26	4918.25	4945.42	4972.08	4996.04	5020.32	5043.93	5066.2	5087.86	5106.88	5128.33	5147.29	5173.3	5191.76
-2.10244	4383.43	4412.92	4453.36	4493.6	4533.48	4575.98	4615.7	4652.46	4690.28	4726.85	4758.18	4791.48	4824.45	4856.5	4887.38	4917.79	4947.81	4974.26	5001.5	5023.86	5047.87	5071.47	5093.18	5114.46	5132.83	5153.66	5172.36	5198.29	5216.61
-2.0956	4410.55	4440.12	4481.4	4523.33	4563.31	4606.44	4646.56	4683.46	4720.33	4757.98	4789.45	4822.95	4855.57	4887.31	4917.3	4947.53	4978.23	5004.35	5030.65	5052.69	5076.21	5099.8	5120.39	5140.76	5159.02	5180.05	5197.27	5223.13	5241.06
-2.08875	4437.99	4468.88	4511	4553.8	4594.65	4637.72	4678.35	4715	4753.02	4789.69	4822.15	4854.63	4887.01	4919.26	4947.56	4978.28	5008.75	5034.56	5059.64	5081.31	5104.52	5127.92	5148.02	5167.6	5185.15	5206.26	5222.97	5248.26	5265.58
-2.0819	4466.92	4498.21	4540.71	4584.42	4626.38	4669.01	4709.67	4747.63	4784.66	4822.3	4854.54	4886.59	4918.56	4950.62	4979.09	5009.53	5038.71	5064.73	5089.61	5110.83	5133.11	5156.5	5175.05	5194.73	5212.24	5232.49	5248.35	5273.5	5290.57
-2.07505	4496.83	4528.85	4571.53	4615.52	4658.11	4701.12	4742.34	4780.04	4816.06	4855.27	4886.69	4919.71	4951.24	4982.88	5011.29	5040.99	5069.12	5095.71	5119.41	5140.71	5161.38	5184.93	5202.9	5222.73	5239.15	5258.51	5274.12	5299.05	5314.92
-2.0682	4527.43	4559.48	4602.44	4648.14	4690.66	4734.26	4774.97	4813.59	4849.76	4888.29	4918.95	4952.85	4983.66	5015.15	5043.89	5072.24	5100.46	5126.27	5150.23	5170.37	5190.04	5213.99	5231.39	5250.22	5266.63	5285.56	5300.66	5324.93	5340.08
-2.06135	4559.07	4590.69	4634.86	4681.03	4723.98	4768.22	4808.79	4847.13	4894.29	4921.73	4952.52	4986.17	5016.83	5048.45	5075.96	5104.68	5131.92	5157.54	5181.03	5200.27	5220.03	5242.42	5259.64	5278.48	5294.44	5312.7	5326.35	5350.76	5365.55
-2.05451	4591.02	4623.57	4668.13	4714.48	4757.94	4802.45	4842.72	4881.68	4946.12	4956.23	4986.7	5020.38	5050.16	5081.55	5108.8	5136.98	5163.24	5187.85	5212.1	5230.71	5249.8	5272.27	5288.45	5306.31	5322.46	5340.33	5353.25	5376.75	5391.22
-2.04766	4624.25	4656.79	4701.32	4748.61	4792.5	4837.35	4877.38	4916.37	4961.07	4991.13	5022.03	5054.74	5084.57	5115.09	5141.1	5169.83	5195.55	5219.51	5242.9	5260.48	5280.14	5301.51	5317.18	5334.54	5349.64	5366.73	5380.25	5402.88	5417.12
-2.04081	4656.95	4691.64	4735.65	4784.27	4828.08	4873.69	4913.83	4951.9	4976.01	5026.91	5057.18	5090.15	5119.26	5149.87	5173.84	5201.51	5227.72	5251.6	5274.34	5291.53	5310.25	5331.72	5346.48	5363.02	5377.32	5393.54	5407.13	5429.58	5442.49
-2.03396	4691.1	4726.94	4772	4820.24	4864.87	4910.2	4950.69	4989.05	4990.96	5062.26	5093.59	5125.37	5153.82	5183.2	5207.74	5234.83	5260.86	5283.55	5305.72	5322.47	5340.7	5360.95	5376.31	5392.1	5405.49	5420.76	5434.11	5456.39	5468.46
-2.02711	4726.01	4763.68	4809.66	4857.74	4903.19	4947.73	4988.24	5025.78	5005.91	5098.61	5130.25	5161.6	5189.31	5217.93	5241.96	5267.99	5294.03	5316.36	5337.51	5353.56	5370.82	5390.81	5405.61	5420.6	5433.7	5449.07	5461.3	5482.85	5494.27
-2.02026	4763.07	4800.51	4847.76	4896.6	4941.31	4985.29	5026.89	5063.69	5033.95	5135.74	5166.45	5197.36	5225.07	5253.59	5277.01	5302.29	5327.25	5349.02	5369.43	5384.64	5401.88	5420.5	5435.03	5449.2	5461.91	5476.88	5488.53	5509.66	5520.2
-2.01342	4801.1	4839.85	4887.05	4935.74	4981.14	5024.85	5065.62	5102.26	5069.86	5174.01	5203.22	5234.32	5260.88	5289.76	5312.17	5336.84	5361.6	5382.28	5401.48	5416.21	5432.58	5451.22	5464.61	5478.87	5490.15	5504.92	5516.35	5535.92	5546.45
-2.00657	4840	4879.98	4927.42	4976.07	5021.99	5064.35	5105.65	5142.21	5105.77	5212.84	5240.82	5271.34	5297.69	5326.14	5347.29	5371.22	5395.41	5415.36	5434.61	5448.42	5463.98	5482.35	5494.72	5508.18	5519.28	5532.73	5543.72	5562.86	5572.58
-1.99972	4881.84	4921.07	4969.36	5017.52	5064.19	5105.61	5146.37	5182.01	5141.67	5252.04	5279.02	5309.39	5334.89	5362.83	5382.96	5406.31	5430.09	5448.67	5467.24	5480.64	5495.6	5513.2	5524.7	5537.56	5548.04	5560.74	5571.48	5590.07	5599.2
-1.99287	4925.41	4964.17	5012.63	5061.05	5106.28	5148.16	5189.3	5223.31	5180.98	5292.01	5318.68	5347.93	5373.4	5399.27	5418.8	5441.57	5464.93	5482.27	5500.82	5513.55	5527	5544.07	5555.5	5567.17	5577.45	5588.87	5599.01	5616.69	5626.09
-1.98602	4971.71	5008.35	5057.15	5106.27	5149.86	5191.1	5232.01	5264.85	5225.95	5332.43	5358.32	5386.67	5411.59	5436.74	5455.4	5477.89	5499.9	5516.93	5534.36	5546.4	5559.02	5575.28	5586.11	5596.93	5606.77	5617.53	5626.23	5643.18	5652.32
-1.97917	5018.64	5053.71	5104.19	5152.69	5194.25	5235.92	5275.32	5307.7	5270.91	5374.29	5398.31	5426.44	5450.84	5474.49	5492.93	5513.8	5535.03	5551.19	5567.89	5579.76	5590.74	5606.45	5616.95	5627.22	5635.49	5645.83	5654.92	5670.79	5678.79
-1.97233	5067.88	5102.38	5151.97	5201.03	5240.61	5280.84	5318.88	5351.51	5326.02	5416.87	5439.82	5466.34	5490.39	5512.74	5530.83	5550.7	5570.68	5585.99	5601.97	5612.91	5623.53	5637.99	5648.78	5657.25	5664.9	5674.94	5682.93	5698.14	5705.6
-1.96548	5118.12	5152.85	5201.25	5248.6	5287.79	5327.26	5364.16	5396.44	5381.12	5460.08	5481.01	5507.51	5530.5	5552.13	5568.32	5588.26	5606.16	5621	5635.2	5646.35	5656.31	5669.62	5679.61	5687.8	5693.97	5703.68	5710.92	5725.78	5732.35
-1.95863	5169.68	5206.15	5251.9	5297.8	5335.3	5374.91	5410.68	5441.8	5455.73	5503.1	5524.11	5548.38	5570.55	5591.53	5606.09	5626.31	5642.26	5656.75	5670.6	5679.91	5689.62	5702.03	5710.04	5718.48	5724.16	5733.3	5738.86	5753.77	5759.75
-1.95178	5225.48	5260.18	5305.47	5348.93	5385.39	5424.02	5458.03	5488.14	5536.84	5547.1	5566.97	5589.7	5612.21	5631.37	5645.21	5663.87	5679.84	5692.4	5705.6	5713.42	5722.83	5734.02	5741.45	5749.01	5754.4	5762.51	5767.35	5780.89	5786.79
-1.94493	5283.61	5316.04	5360.28	5402.26	5436.02	5473.81	5506.34	5536.71	5594.1	5591.79	5610.89	5632.56	5653.31	5671.18	5684.1	5701.57	5716.41	5727.93	5740.89	5747.55	5756.08	5765.99	5773.31	5780.28	5784.83	5791.83	5795.7	5808.81	5813.58
-1.93808	5341.8	5374.35	5415.58	5456.69	5488.98	5525.09	5556.42	5584.35	5611.6	5637.21	5655.44	5675.47	5695.05	5711.98	5723.3	5739.71	5753.8	5763.89	5775.25	5781.28	5789.27	5798.73	5804.52	5810.8	5814.2	5821.17	5824.62	5836.9	5840.56
-1.93124	5402.62	5433.04	5472.66	5511.88	5542.42	5577.15	5606.43	5633.45	5629.11	5683.56	5699.67	5719.48	5737.25	5753.31	5763.87	5777.77	5791.32	5799.79	5809.92	5815.69	5822.65	5830.73	5836.54	5841.38	5843.98	5850.63	5852.84	5864.45	5867.53
-1.92439	5465.7	5494.11	5532.23	5569.72	5598.24	5630.01	5658.09	5683.12	5646.62	5729.96	5745.09	5763.93	5779.46	5794.19	5803.72	5816.72	5828.78	5836.34	5844.72	5849.92	5856.55	5863.66	5868.17	5871.64	5874.25	5879.75	5880.94	5892.93	5894.68
-1.91754	5530.59	5556.72	5593.54	5627.85	5655.13	5684.54	5711.14	5732.7	5665.11	5777.9	5791.11	5809.16	5822.66	5835.52	5845.56	5855.61	5866.73	5873.36	5880.79	5885.39	5890.11	5896.26	5900.52	5902.34	5904.5	5909.08	5909.04	5920.81	5921.78
-1.91069	5598.53	5621.34	5655.53	5688.15	5713.21	5740.21	5764.79	5785.38	5702.03	5826.43	5838.39	5853.27	5865.96	5877.65	5887.37	5895	5905.01	5911.12	5916.63	5919.89	5924.11	5929.65	5932.51	5933.31	5934.8	5938.51	5937.75	5948.87	5948.98
-1.90384	5666.89	5688.43	5718.08	5749.57	5772.56	5797.2	5818.9	5836.79	5777.84	5874.99	5885.85	5899.78	5911.22	5920.48	5928.26	5934.49	5944.02	5948.71	5953.29	5955.18	5958.26	5963.08	5965.18	5964.69	5965.63	5967.64	5966.51	5976.11	5976.33
-1.89699	5738.97	5756.38	5783.54	5811.83	5832.32	5855.89	5873.89	5890.38	5860.38	5924.52	5933.86	5946.57	5955.99	5964.5	5969.15	5975.42	5982.53	5986.71	5989.76	5990.11	5992.32	5996.88	5997.32	5996.16	5995.58	5998.06	5995.22	6003.8	6003.48
-1.89015	5812.72	5827.28	5851.34	5876.53	5894.24	5914.74	5930.4	5945.97	5936.96	5975.09	5982.28	5993.12	6001.41	6008.27	6011.28	6016.11	6021.86	6023.78	6026.34	6025.5	6026.99	6029.78	6029.23	6027.47	6026.25	6026.88	6023.79	6031.4	6030.98
-1.8833	5887.92	5899.32	5918.06	5940.83	5956.41	5975.2	5987.45	6000.05	6004.57	6026.49	6031.77	6040.82	6046.63	6052.05	6053.32	6056.77	6060.7	6061.32	6063.58	6061.46	6061.18	6063.1	6061.12	6058.62	6056.46	6056.47	6053.2	6058.68	6058.16
-1.87645	5965.83	5972.78	5987.98	6006.81	6019.18	6036.2	6045.81	6055.55	6063.07	6077.38	6081.19	6088.91	6091.99	6096.91	6096.45	6098.01	6099.79	6099.05	6099.88	6096.42	6095.6	6095.76	6093.69	6090.11	6087.01	6085.63	6081.64	6086.59	6085.08
-1.8696	6043.2	6048.22	6059.4	6074.34	6084.46	6097.8	6103.1	6110.48	6119.24	6129.87	6130.63	6136.62	6137.99	6141.03	6139.35	6138.43	6139.65	6136.4	6137.1	6132.2	6129.57	6129.26	6125.33	6121.23	6117.69	6115.32	6109.62	6114.36	6112.51
-1.86275	6122.77	6123.64	6132.69	6143.48	6150.35	6160.57	6163.57	6167.99	6175.1	6182.83	6181.99	6186.09	6185.34	6186.34	6182.71	6179.66	6178.95	6174.76	6174.06	6167.76	6163.76	6162.11	6158.02	6152.67	6147.83	6144.08	6138.35	6142.62	6139.42
-1.8559	6203.7	6201.62	6206.02	6215.41	6218.39	6224.64	6223.9	6226.32	6229.21	6237.14	6232.94	6234.33	6231.58	6230.98	6224.62	6220.51	6219.29	6213.17	6210.46	6203.95	6198.78	6195.16	6189.95	6183.96	6177.41	6173.24	6166.47	6170.01	6166.3
-1.84905	6284.76	6279.77	6279.75	6286.52	6286.06	6288.13	6285.86	6285.92	6285.03	6290.43	6283.46	6283.45	6278.81	6276.61	6268.13	6262.4	6259.3	6251.32	6247.49	6239.56	6233.17	6228.37	6222.45	6215.38	6207.44	6202.36	6195.09	6197.77	6192.72
-1.84221	6368.03	6358.23	6355.91	6357.86	6353.9	6352.58	6348.07	6344.78	6341.47	6343.6	6333.77	6332.68	6325.97	6321.63	6311.33	6304.67	6298.73	6290.1	6283.79	6274.74	6267.06	6261.47	6254.04	6246.39	6236.95	6231.55	6223.2	6224.86	6218.74
-1.83536	6449.67	6437.52	6431.26	6430.53	6421.25	6417.33	6410.79	6404.31	6397.78	6396.53	6386.47	6381.69	6372.96	6366.11	6354.83	6346.2	6338.96	6328.58	6321.01	6310.63	6300.9	6294.25	6286.02	6276.44	6267.14	6260.63	6251.29	6251.98	6244.88
-1.82851	6535	6518.09	6508.51	6503.99	6490.4	6483.28	6472.95	6463.51	6454.43	6451.66	6438.29	6431.4	6420.09	6411.56	6398.08	6387.56	6378.96	6366.88	6358.11	6346.81	6335.19	6327.26	6318.35	6307.09	6296.99	6290.12	6279.03	6278.76	6271.26
-1.82166	6617.79	6598.5	6585.03	6576.25	6560.44	6549.44	6535.8	6523.82	6509.54	6505.51	6492	6480.69	6466.99	6457.42	6441.34	6428.87	6419.58	6404.22	6394.47	6381.46	6368.79	6360.63	6350.06	6337.04	6326.8	6318.11	6306.65	6305.89	6297.28
-1.81481	6703.83	6679.93	6663.57	6647.9	6630.74	6616.62	6598.42	6583.25	6569.3	6559.65	6545.17	6530.62	6515.13	6503.67	6485.03	6471.67	6458.81	6442.22	6430.88	6416.15	6402.61	6393.75	6381.88	6367.82	6355.64	6346.04	6333.93	6332.74	6323
-1.80796	6792.83	6762.88	6741.52	6721.08	6700.38	6683.26	6661.63	6644.11	6628.4	6613.68	6596.83	6580.29	6562.52	6548.74	6528.31	6513.04	6498.56	6479.7	6467.59	6450.27	6436.26	6426.78	6412.92	6398.5	6384.74	6373.73	6361.52	6359.31	6348.8
-1.80112	6879.71	6845.57	6819.66	6795.95	6770.86	6750.62	6724.69	6703.71	6683.91	6668.58	6648.52	6629.54	6610.34	6593.48	6572.42	6554.52	6538.32	6517.64	6504.29	6484.74	6469.08	6458.53	6444.09	6428.57	6413.94	6401.74	6388.6	6385.49	6374.48
-1.79427	6968.78	6929.33	6899.76	6871.18	6844.07	6817.9	6787.66	6764.63	6741.72	6724.29	6700.83	6679.33	6657.56	6638.35	6614.92	6595.47	6578.33	6555.34	6539.84	6519.55	6501.91	6490.18	6474.5	6458.53	6442.2	6429.44	6415.5	6411.08	6399.25
-1.78742	7056.74	7011.27	6980.23	6948.96	6915.91	6884.99	6851.35	6825.71	6839.91	6778.9	6752.57	6728.66	6704.85	6684	6657.7	6636.84	6617.41	6592.8	6575.61	6553.49	6533.92	6522.39	6504.78	6487.42	6470.8	6456.99	6442.2	6436.46	6424.09
-1.78057	7146.59	7095.5	7062.53	7026.29	6987.52	6952.25	6914.24	6886.93	6929.24	6834.06	6804.64	6778.27	6751.93	6728.25	6700.07	6677.02	6655.89	6629.91	6610.57	6587.7	6566.38	6552.85	6534.74	6516.52	6498.66	6484.25	6468.22	6461.56	6448.97
-1.77372	7236.22	7180.79	7143.32	7100.95	7059.05	7020.28	6978.67	6947.11	6941.26	6888.53	6855.7	6827.35	6797.97	6772.64	6742.07	6717.86	6694.47	6665.96	6645.14	6621.26	6598.52	6583.74	6564.25	6545.09	6526.4	6511.3	6494.11	6486.29	6473.15
-1.76687	7326.05	7266.53	7222.61	7176.09	7131.58	7086.44	7041.48	7007.07	6953.28	6942.86	6907.26	6876.5	6844.4	6816.62	6784.27	6757.6	6732.43	6702.41	6680.35	6654.58	6630.95	6614.52	6594.63	6573.53	6553.97	6537.92	6519.82	6511.42	6497.25
-1.76003	7417.04	7353.92	7301.4	7251.4	7202.84	7154.69	7105.63	7067.7	6965.3	6997.65	6958.33	6924.45	6889.83	6860.1	6825.56	6796.16	6770.66	6737.77	6714.61	6687.89	6661.82	6644.5	6623.77	6601.69	6580.93	6564.12	6545.16	6535.62	6520.76
-1.75318	7506.58	7439.29	7382.96	7325.7	7274.15	7222.4	7168.77	7127.09	6978.92	7051.35	7008.29	6972.6	6935.88	6903.58	6866.71	6835.37	6808.02	6773.35	6748.89	6719.82	6692.87	6674.86	6653.24	6629.93	6607.61	6590.2	6569.92	6560.01	6544.05
-1.74633	7597.62	7525.64	7465.2	7403.19	7344.02	7290.65	7231.29	7186.98	7025.31	7104.04	7059.85	7020.35	6981.2	6946.58	6907.51	6874.46	6844.5	6808.07	6782.72	6751.81	6723.84	6704.49	6681.28	6657.89	6633.86	6615.45	6594.57	6583.79	6567.17
-1.73948	7687.27	7610.95	7545.28	7479.03	7413.58	7356.85	7293.95	7245.15	7113.49	7156.08	7109.84	7067.5	7025.65	6989.67	6947.44	6913.01	6881.44	6842.59	6815.79	6783.21	6754.32	6733.71	6708.89	6685.2	6659.88	6640.12	6619.08	6607.14	6589.95
-1.73263	7775.68	7694.51	7623.49	7553.43	7483.62	7421.81	7354.76	7302.58	7204.55	7208.4	7158.51	7113.42	7070.12	7030.95	6986.76	6949.82	6917.5	6876.7	6849.17	6814.26	6783.89	6762.94	6736.28	6712.06	6685.18	6664.62	6642.9	6630.43	6612.83
-1.72578	7861.31	7776.97	7700.86	7624.94	7552.1	7485.12	7416.4	7361.66	7282.09	7259.82	7207.1	7158.65	7113.52	7072.58	7025.75	6987.04	6953.7	6910.08	6880.84	6844.9	6812.89	6790.79	6763.48	6738.18	6710.29	6688.6	6666.91	6652.59	6634.64
-1.71894	7946.41	7857.09	7775.98	7694.87	7620.83	7548.72	7476.61	7418.36	7347.45	7310.73	7254.73	7203.73	7156.56	7113.27	7064.55	7024.52	6988.49	6943.32	6912.4	6874.95	6841.79	6818.59	6790.05	6763.8	6734.37	6712.36	6689.72	6674.65	6655.66
-1.71209	8029.95	7938.28	7851.3	7766.73	7687.34	7611.1	7536.41	7473.59	7406.23	7359.34	7301.52	7247.53	7198.01	7152.88	7101.62	7060.48	7023.08	6974.84	6943.05	6904.81	6869.85	6845.69	6816.3	6789.35	6758.59	6735.58	6711.53	6696.1	6676.32
-1.70524	8112.36	8016.93	7924.95	7835.95	7753.34	7672.81	7595.27	7527.64	7458.75	7407.64	7346.8	7291.84	7238.59	7192.18	7138.52	7095.89	7056.84	7006.12	6972.77	6933.46	6897.62	6872.06	6841.8	6813.65	6781.97	6758.4	6733.17	6717.17	6696
-1.69839	8191.97	8094.44	7996.31	7904.27	7817.43	7732.98	7652.26	7580.15	7511.1	7454.66	7390.65	7333.95	7279.06	7230.2	7174.26	7130.18	7089.13	7037.06	7002.76	6961.65	6924.19	6898.18	6866.71	6837.39	6805.43	6780.12	6754.98	6737.94	6715.53
-1.69154	8268.53	8168.7	8066.6	7969.8	7879.4	7791.62	7706.42	7632.12	7557.32	7502.05	7434.5	7374.86	7318.01	7267.51	7209.4	7163.84	7120.8	7066.6	7031.21	6989.28	6950.67	6923.31	6891.06	6860.72	6827.87	6801.24	6776.02	6757.97	6734.67
-1.68469	8343.65	8240.85	8134.78	8033.63	7940.46	7847.8	7759.43	7684.06	7605.39	7546.81	7476.35	7414.27	7356	7303.3	7243.83	7195.9	7151.03	7095.22	7058.77	7016.01	6976.4	6948.18	6914	6883.8	6849.64	6822.37	6796.37	6777.68	6753.27
-1.67785	8417.13	8311.59	8200.41	8096.82	7998.34	7903.55	7810.95	7733.7	7652.44	7590.78	7517.1	7453.73	7392.63	7338.94	7277.2	7227.6	7180.94	7123.46	7085.38	7041.61	7001.75	6971.94	6936.73	6905.56	6870.53	6842.42	6816.26	6796.59	6772.17
-1.671	8489.3	8378.66	8264.02	8158.37	8055.71	7957.13	7861.85	7782.09	7697.09	7632.96	7556.68	7490.96	7428.87	7373.08	7308.8	7257.96	7209.97	7151.02	7110.92	7066.21	7025.76	6994.88	6958.48	6926.91	6890.52	6862.17	6835.43	6814.72	6790.13
-1.66415	8557.52	8443.03	8325.3	8216.86	8111.28	8008.31	7911.49	7828.45	7741.44	7673.66	7595.18	7527.04	7463.24	7405.33	7339.44	7286.82	7237.81	7177.89	7135.6	7090.33	7049.1	7017.26	6979.21	6947.18	6910.11	6881.45	6853.9	6832.43	6807.39
-1.6573	8622.24	8504.96	8383.32	8271.51	8163.77	8057.49	7959.12	7873.35	7783.16	7713.3	7632.68	7562.29	7496.41	7436.02	7368.34	7314.15	7264.47	7204.06	7159.5	7113.46	7071.08	7038.65	6999.09	6966.86	6929.74	6900.11	6871.88	6849.57	6824.34
-1.65045	8683.36	8562.81	8438.67	8324.85	8213.46	8104.89	8004.34	7916	7820.82	7750.38	7667.47	7595.92	7527.64	7465.81	7396.61	7341.12	7289.68	7229.15	7182.22	7135.75	7092.58	7058.74	7018.37	6985.7	6948.01	6918	6888.65	6866.32	6840.11
-1.6436	8740.94	8618.07	8490.19	8375.72	8261.11	8149.29	8047.72	7956.03	7859.82	7786.19	7701.73	7627.45	7557.27	7494.44	7423.72	7367.18	7313.38	7252.31	7204.44	7156.22	7112.52	7078.21	7037.49	7003.4	6965.98	6935.01	6904.66	6882.01	6855.71
-1.63676	8793.74	8669.7	8538.02	8423.78	8306.95	8191.29	8087.75	7994.24	7895.46	7820.13	7733.92	7657.12	7585.88	7522.53	7449.18	7391.89	7336.4	7274.42	7225.79	7175.76	7131.61	7096.3	7055.69	7020.42	6982.64	6951.83	6920.12	6897	6871.02
-1.62991	8843.48	8719.27	8584.7	8467.01	8349.46	8229.54	8125.41	8029.61	7928.98	7852.45	7764	7685.84	7613.12	7548.57	7473.79	7414.62	7358.18	7295.19	7245.82	7194.88	7149.8	7114.05	7072.92	7036.55	6998.63	6967.34	6935.18	6911.62	6885.04
-1.62306	8890.1	8765.25	8628.49	8507.1	8388.26	8266.03	8160.02	8062.52	7958.5	7881.86	7792.65	7712.15	7639.2	7572.44	7496.44	7436.28	7378.6	7315.13	7264.37	7213.09	7167.68	7131.22	7089.62	7052.54	7013.43	6981.88	6949.54	6925.56	6898.26
-1.61621	8934.9	8808.5	8670.58	8543.49	8424.28	8299.86	8192.43	8092.87	7987.71	7909.43	7818.71	7737.41	7662.81	7594.83	7517.82	7456.12	7397.14	7333.42	7281.87	7230.24	7184.42	7147.46	7105.55	7066.95	7027.41	6995.71	6962.75	6938.85	6910.86
-1.60936	8975.88	8846.71	8708.96	8577.42	8456.67	8330.89	8221.38	8121.02	8015.39	7934.77	7842.38	7760.47	7684.63	7615.18	7537.56	7474.88	7414.75	7350.07	7298.26	7246.17	7200.19	7162.12	7119.83	7080.95	7040.7	7008.88	6975.19	6951.31	6923.31
-1.60251	9012.32	8881.48	8742.86	8608.06	8486.79	8358.42	8248.32	8146.83	8038.73	7957.85	7864.01	7781.88	7704.06	7634.3	7555.26	7491.5	7430.46	7365.41	7313.52	7261.12	7214.51	7175.79	7133.17	7093.97	7053.55	7021.33	6987.05	6963.34	6935.34
-1.59567	9044.19	8911.72	8772.84	8635.39	8512.84	8382.92	8271.6	8169.14	8060.27	7977.94	7883.28	7800.33	7721.68	7650.95	7571.32	7506.53	7444.77	7379.73	7327.05	7274.6	7227.65	7188.21	7145.64	7106.19	7065.73	7032.5	6998.49	6974.51	6946.08
-1.58882	9072.76	8937.63	8798.21	8657.88	8534.95	8403.79	8291.64	8187.88	8079.16	7995.05	7900.32	7816.71	7737.52	7665.71	7585.45	7520.41	7457.5	7392.84	7339.15	7286.9	7239.81	7199.66	7156.98	7116.87	7076.86	7042.89	7008.88	6984.71	6955.97
-1.58197	9095.98	8959.83	8819.61	8677.2	8552.7	8421.08	8308.81	8203.6	8095.91	8009.66	7914.75	7831.12	7751.28	7678.83	7598.29	7532.74	7469.04	7404.25	7349.88	7297.78	7250.84	7209.72	7166.59	7126.83	7086.91	7052.99	7018.02	6994.45	6965.35
-1.57512	9114.16	8977.18	8835.89	8692.31	8567.22	8435.66	8322.62	8216.11	8108.09	8021.78	7926.75	7843.15	7763.06	7689.63	7609.07	7543.32	7479.08	7414.59	7359.89	7307.32	7260.36	7219.21	7175.45	7135.79	7095.91	7061.95	7026.42	7003.5	6974.24
-1.56827	9128.09	8990.73	8847.34	8702.81	8577.84	8446.66	8333.55	8225.87	8117.66	8031.61	7936.76	7852.54	7772.47	7698.63	7618	7552.26	7487.39	7423.12	7368.34	7315.83	7269.14	7227.28	7183.61	7144.17	7104.13	7069.89	7034.21	7011.52	6982.18
-1.56142	9137.6	8999.66	8854.67	8709.5	8584.93	8454.64	8341.11	8233.32	8125.7	8038.71	7943.98	7860.08	7779.23	7705.99	7625.52	7559.69	7494.04	7430.18	7375.23	7323.15	7276.83	7234.21	7191.04	7151.62	7111.29	7076.76	7041.44	7018.77	6989.29
-1.55458	9142.95	9003.85	8858.46	8712.49	8588.29	8458.8	8345.14	8237.49	8130.91	8043.16	7948.76	7865.34	7784.2	7711.44	7631.39	7565.26	7499.36	7435.89	7380.74	7329.36	7283.29	7239.74	7197.09	7157.84	7117.51	7083.05	7047.86	7025.14	6995.78
-1.54773	9143.54	9003.77	8858.54	8711.73	8587.79	8459.5	8345.54	8238.68	8133.18	8044.9	7951.78	7868.1	7787.17	7714.89	7635.45	7569.01	7503.16	7439.91	7384.83	7334.2	7288.29	7244.38	7201.98	7163.14	7122.86	7088.35	7053.51	7030.92	7001.31
-1.54088	9139.79	8999.83	8854.14	8706.88	8584.07	8456.6	8342.38	8237.17	8132.7	8044.16	7952.25	7868.58	7788.21	7715.94	7637.38	7570.81	7505.8	7442.59	7387.76	7337.82	7292.17	7247.98	7205.81	7167.44	7127.27	7092.81	7058.3	7035.71	7005.9
-1.53403	9130.43	8991.53	8845.25	8698.14	8576.33	8450.38	8336.62	8232.3	8129.74	8040.74	7950.11	7867.15	7787.07	7715.35	7637.59	7571.19	7506.74	7443.86	7389.52	7340.23	7294.65	7250.56	7208.78	7170.62	7130.78	7096.35	7061.97	7039.85	7009.96
-1.52718	9116.8	8978.88	8831.69	8685.86	8565.11	8441.03	8328.17	8224.03	8123.91	8034.87	7945.5	7863.17	7783.9	7712.82	7636.04	7570.82	7506.06	7444.11	7389.99	7341.31	7296.19	7251.51	7210.46	7172.96	7133.48	7099.12	7064.97	7043.09	7013.63
-1.52033	9098.61	8960.8	8813.94	8670.22	8550.44	8428.69	8316.1	8213.25	8115.46	8026.29	7938.57	7857.15	7778.72	7708.25	7632.82	7569.06	7504.06	7442.79	7389.56	7340.73	7296.2	7251.6	7210.69	7174.68	7134.82	7100.96	7067.3	7045.56	7016.51
-1.51349	9075.79	8938.92	8792.37	8651.22	8531.4	8413.34	8300.92	8199.59	8103.41	8015.42	7929.24	7849.05	7771.64	7701.75	7627.83	7565.15	7500.86	7440.27	7387.61	7338.93	7294.96	7251.03	7210.41	7175.28	7135.35	7101.97	7068.62	7046.88	7018.52
-1.50664	9048.81	8913.14	8767.43	8628.1	8509.72	8394.72	8282.81	8183.57	8089.13	8002.31	7917.41	7838.49	7762.97	7693.54	7621.15	7559.44	7496.08	7436.27	7383.85	7336.12	7292.76	7249.33	7209.08	7174.45	7135.31	7101.97	7069.09	7047.5	7019.72
-1.49979	9017.49	8884.09	8738.87	8602.36	8484.81	8373.86	8262.29	8165.47	8072.25	7987.24	7903.84	7826.15	7751.95	7683.95	7612.8	7551.82	7489.68	7430.5	7378.94	7332.09	7289.42	7246.17	7206.71	7172.43	7134.74	7101.55	7068.96	7047.27	7019.95
-1.49294	8982.22	8850.43	8706.3	8573.8	8457.61	8349.48	8239.08	8143.88	8053.16	7969.43	7888.6	7811.82	7739.6	7672.14	7602.57	7542.86	7481.61	7423.47	7372.88	7326.78	7284.87	7242.27	7203.41	7169.56	7132.87	7099.84	7068.21	7046.35	7019.87
-1.48609	8941.75	8812.99	8671.26	8542.09	8427.08	8322.25	8213.1	8119.7	8032.16	7950.09	7870.77	7795.92	7724.89	7659.12	7591	7532.77	7472.5	7414.95	7365.9	7320.55	7279.36	7237.57	7199.15	7165.74	7130.08	7097.53	7066.75	7045.15	7019.23
-1.47924	8897.8	8771.84	8631.81	8506	8393.49	8292.11	8184.66	8093.38	8008.37	7928.76	7850.45	7778.15	7708.84	7644.4	7577.64	7520.94	7462.24	7405.72	7357.65	7313.13	7272.75	7231.8	7193.87	7161	7126.66	7094.36	7064.36	7043.14	7017.87
-1.4724	8848.25	8725.66	8589.05	8466.83	8356.77	8258.67	8152.38	8065.35	7982.88	7905.71	7827.83	7758.34	7691.27	7627.81	7563.09	7507.8	7450.69	7395.27	7348.13	7304.48	7265.38	7225.25	7187.79	7155.69	7121.88	7090.37	7060.91	7040.45	7015.88
-1.46555	8796.05	8676.46	8542.91	8424.11	8316.93	8223.77	8118.98	8034.87	7955.51	7880.69	7803.53	7736.65	7671.44	7609.14	7546.88	7493.45	7437.46	7383.64	7337.37	7295.18	7256.73	7217.77	7181.13	7149.69	7116.31	7085.48	7056.87	7037.08	7012.64
-1.4587	8738.11	8624.19	8493.17	8378.16	8275.82	8185.49	8083.43	8001.75	7925.79	7852.92	7777.65	7713.14	7650.43	7589.18	7529.34	7477.75	7423.12	7370.42	7325.55	7284.53	7247.04	7209.41	7173.31	7142.88	7109.87	7079.6	7051.91	7032.84	7009.22
-1.45185	8676.57	8568.53	8442.15	8329.66	8231.8	8145.38	8046.08	7966.81	7893.61	7823.92	7751.21	7688.7	7627.57	7568.28	7510.11	7460.79	7407.6	7356.47	7312.24	7272.56	7236.71	7199.78	7164.78	7135.06	7102.57	7073.12	7046.12	7028.19	7005.1
-1.445	8610.35	8508.04	8388.11	8278.23	8185.24	8102.3	8007.43	7929.69	7860.27	7793.1	7722.9	7662.24	7604.08	7545.47	7489.58	7442.43	7391.03	7341.51	7298.23	7260.01	7225.07	7189.56	7155.36	7126.2	7094.4	7065.87	7039.69	7022.8	7000.29
-1.43815	8541.05	8445.23	8331.63	8225.44	8135.74	8057.14	7965.61	7891.85	7823.16	7760.78	7692.73	7634.57	7579.94	7522.45	7468.22	7422.86	7373.45	7325.32	7283.39	7246.2	7212.57	7178.55	7145.37	7116.7	7086.06	7058.12	7032.78	7016.6	6994.55
-1.43131	8469.25	8378.27	8273.24	8169.94	8083.49	8010.56	7923.23	7851.47	7786.81	7726.15	7661.68	7605.87	7553.4	7497.35	7445.38	7402.34	7354.4	7307.6	7267.44	7232.09	7199.35	7166.8	7134.32	7106.33	7076.72	7049.7	7025.67	7009.55	6988.23
-1.42446	8394.23	8309.98	8211.27	8112.37	8030.51	7960.85	7878.54	7810.14	7748.58	7690.65	7628.45	7575.49	7525.15	7471.48	7421.89	7380.32	7334.09	7289.04	7250.65	7216.41	7185.33	7154.2	7122.35	7095.31	7066.93	7040.61	7017.75	7002.21	6981.84
-1.41761	8318.88	8238.49	8147.49	8053.49	7975.34	7910.09	7832.5	7767.06	7708.85	7653.46	7594.37	7544.04	7495.68	7444.22	7397	7357.69	7313.43	7270.15	7233.01	7199.86	7170.37	7140.38	7110.13	7083.9	7056.43	7030.86	7009.03	6994.03	6974.82
-1.41076	8241.05	8165.64	8080.43	7992.15	7919.59	7857.03	7785.21	7723.36	7668.35	7615.65	7559.4	7510.42	7465.07	7416.09	7370.89	7334	7291.83	7249.76	7214.43	7182.14	7154.95	7125.8	7096.73	7071.44	7045.14	7020.45	6999.82	6985.63	6967.3
-1.40391	8159.97	8091.76	8011.69	7929.74	7863	7803.58	7735.58	7677.33	7627.13	7575.42	7523.09	7476.03	7433.81	7386.98	7343.16	7309.4	7269.1	7228.96	7195.24	7164.08	7138.53	7110.16	7082.55	7058.23	7033.1	7009.65	6989.84	6976.62	6958.93
-1.39706	8078.54	8015.08	7941.45	7864.64	7804.45	7749.26	7686.03	7631.04	7581.66	7535.2	7486.2	7440.66	7401.26	7357.04	7315.76	7283.94	7245.66	7206.72	7174.72	7145.13	7121.35	7094.58	7067.45	7044.63	7020.41	6997.89	6979.16	6967.25	6950.15
-1.39022	7994.38	7937.98	7869.98	7800.25	7744.59	7694.6	7634.16	7583.69	7536.41	7493.38	7448.1	7405.66	7367.82	7326.44	7287.58	7257.15	7220.88	7183.93	7154.11	7125.82	7103.33	7078.17	7052.3	7030.91	7007	6985.7	6968.34	6957.44	6940.82
-1.38337	7911.36	7860.71	7798.01	7734.16	7683.67	7637.99	7581.18	7535.25	7491.44	7451.22	7409.93	7368.69	7333.42	7294.88	7258.49	7230.23	7195.61	7160.92	7132.4	7106.5	7084.06	7060.22	7035.69	7016.46	6993.5	6973.16	6956.5	6947.11	6930.97
-1.37652	7827.61	7781.79	7726.73	7667.9	7622.67	7580.74	7527.96	7485.55	7445.94	7408.9	7370.01	7330.79	7298.39	7262.91	7228.65	7201.89	7169.69	7136.97	7110.31	7085.8	7064.38	7042.16	7018.88	7000.61	6979.34	6960	6943.96	6936.15	6920.91
-1.36967	7743.47	7704.29	7655.17	7600.83	7560.73	7522.19	7473.09	7436.37	7398.55	7364.81	7330.16	7292.79	7262.56	7230.33	7197.54	7173.34	7143.09	7112.74	7087.47	7064.91	7044.45	7023.35	7001.05	6984.04	6964.54	6946.02	6931.03	6924.68	6910.22
-1.36282	7657.18	7624.88	7582.33	7532.01	7498.75	7464.47	7419.13	7386.13	7349.52	7321.09	7288.96	7253.6	7226.67	7197.17	7166.11	7144.5	7115.81	7087.44	7064.25	7043.05	7023.91	7004.29	6983.42	6967.55	6948.99	6932.23	6917.59	6912.7	6899.29
-1.35597	7573.04	7545.75	7509.26	7464.73	7435.78	7405.5	7363.48	7335.86	7300.89	7276.03	7246.82	7214.71	7189.41	7162.55	7134.21	7114.49	7087.74	7062.21	7040.29	7021.12	7003	6985.19	6965.23	6950.75	6933.4	6917.61	6903.83	6900.47	6887.92
-1.34913	7487.51	7467.28	7434.19	7395.99	7371.59	7345.14	7307.15	7283.67	7251.16	7230.65	7203.21	7175	7151.89	7127.57	7101.46	7084.21	7059.41	7036.45	7015.68	6998.49	6981.4	6965.41	6946.5	6933.5	6917.38	6902.46	6889.92	6887.62	6875.86
-1.34228	7403.17	7387.38	7360.64	7327.73	7308.22	7285.49	7252.33	7230.26	7204.25	7185.1	7160.41	7135.3	7114.02	7091.95	7068.41	7052.73	7030.32	7009.77	6990.78	6974.79	6959.1	6945.22	6927.44	6915.46	6900.94	6887.28	6876.12	6874.38	6863.74
-1.33543	7319.95	7309.37	7286.4	7259.45	7243.33	7224.31	7197.73	7177.56	7156.08	7138.49	7116.48	7095.4	7075.6	7056.22	7034.47	7021.34	7001.1	6982.35	6965.17	6950.81	6936.35	6924.01	6908.06	6896.79	6884.19	6871.57	6861.74	6860.72	6851.19
-1.32858	7236.4	7230.05	7213.92	7189.89	7178.84	7164.69	7143.04	7124.34	7105.23	7093.08	7072.83	7054.24	7037.25	7019.8	7001.04	6989.61	6971.88	6954.29	6939.73	6926.61	6913.44	6902.45	6888.23	6877.93	6866.54	6855.5	6846.54	6846.39	6838.4
-1.32173	7154.51	7151.93	7140.83	7122.81	7114.94	7106.58	7086.14	7072.84	7055.65	7045.57	7028.82	7013.8	6997.87	6983.45	6966.77	6957.08	6941.92	6926.72	6913.56	6902.13	6890.38	6880.87	6867.29	6858.77	6848.9	6838.7	6830.7	6831.83	6824.93
-1.31488	7071.76	7074.45	7068.59	7055.07	7050.96	7046.96	7029.64	7019.54	7006.06	6998.6	6984.28	6971.74	6958.95	6947.22	6932.51	6924.74	6911.94	6898.5	6887.24	6877.74	6866.92	6858.45	6846.63	6839.55	6831.02	6821.77	6814.62	6817.25	6811.1
-1.30804	6990.35	6995.52	6996.42	6987.97	6987.98	6988.64	6973.06	6965.59	6955.15	6951.49	6939.6	6930.47	6918.81	6910.04	6898.15	6892.13	6881.13	6869.88	6860.07	6852.28	6842.93	6835.91	6825.91	6820.47	6813.11	6804.4	6798.18	6802.05	6797.38
-1.30119	6909.46	6920.25	6923.87	6921.44	6924.04	6928.86	6916.13	6911.98	6905.15	6904.84	6895.65	6888.65	6880.29	6872.9	6863.14	6859.6	6850.39	6840.87	6832.71	6826.77	6818.89	6813.52	6804.52	6800.88	6794.62	6787.28	6782.34	6787.26	6783.09
-1.29434	6828.98	6845.49	6852.75	6854.39	6861.47	6869.3	6860.97	6858.57	6856.16	6857.12	6850.98	6847.05	6840.79	6835.45	6828.52	6826.55	6819.39	6811.64	6805.72	6801.1	6795.39	6790.88	6783.32	6781.01	6775.39	6770.31	6766.04	6772.13	6768.7
-1.28749	6751.65	6770.69	6782.94	6789.44	6798.23	6810.11	6805.23	6806.41	6807.84	6809.95	6806.45	6805.38	6800.62	6798.11	6793.23	6794.47	6787.97	6782.36	6778.46	6775.68	6771.24	6767.94	6761.5	6760.51	6756.45	6752.64	6749.66	6756.19	6754.13
-1.28064	6674.92	6697.04	6715.09	6723.81	6736.77	6751.65	6750.39	6754.1	6756.86	6763.63	6762.07	6763	6760.94	6760.91	6757.64	6761.19	6756.87	6753.31	6751.05	6749.77	6746.39	6744.97	6739.88	6739.73	6737.54	6735.06	6732.53	6740.09	6739.35
-1.27379	6599.97	6625.65	6646.63	6659.74	6674.71	6693.89	6696.34	6703.58	6710	6717.25	6717.36	6721.08	6721.17	6723.41	6722.39	6727.98	6725.72	6723.47	6723.15	6723.19	6721.64	6721.79	6717.93	6719.35	6717.83	6716.72	6715.59	6723.96	6724.4
-1.26695	6526.48	6555.51	6579.98	6596.9	6614.28	6635.08	6642.21	6652.85	6660.87	6670.57	6673.79	6679.93	6682.05	6686.41	6688.16	6694.36	6694.2	6694.19	6696.01	6697.02	6697.22	6698.62	6696.08	6698.7	6698.97	6697.83	6698.24	6707.69	6708.75
-1.2601	6454.23	6485.22	6514.83	6534.52	6554.8	6577.83	6589.55	6600.51	6611.51	6624.36	6629.89	6638.78	6642.25	6648.56	6653.43	6660.99	6663.03	6664.78	6668.15	6670.69	6672.44	6674.58	6674.07	6677.78	6679.43	6679.39	6680.98	6691.41	6693.51
-1.25325	6384.83	6416.77	6449.79	6473.26	6495.55	6521.36	6536.29	6550.91	6562.12	6578.31	6586.11	6597.13	6603.3	6611.14	6618.52	6627.67	6632.02	6635.15	6640.76	6644.6	6647.6	6651.1	6651.25	6656.63	6659.26	6660.62	6663.74	6674.9	6678.08
-1.2464	6315.98	6350.04	6386.9	6412.26	6438.45	6466.89	6483.31	6500.69	6516.85	6533.43	6542.46	6556.5	6564.07	6574.61	6583.95	6594.44	6600.32	6605.79	6612.56	6617.95	6623.14	6627.24	6628.64	6635.56	6639.82	6642.02	6646.2	6658.63	6662.38
-1.23955	6248.44	6284.07	6324.09	6353.08	6380.81	6412.39	6430.51	6452.04	6469.57	6488.2	6499.78	6515.6	6525.6	6537.59	6548.02	6562.18	6568.38	6576.41	6584.34	6590.48	6598.36	6603.63	6606.1	6614.43	6619.85	6623.37	6628.72	6642.11	6646.72
-1.2327	6183.2	6220.27	6262.19	6293.94	6325	6359.37	6379.57	6403.79	6423.52	6443.53	6457.87	6475.36	6487.49	6501.32	6513.02	6528.89	6536.95	6547.04	6556.55	6564.52	6573.6	6580.09	6584.01	6593.34	6599.69	6604.97	6610.84	6625.71	6630.88
-1.22585	6118.36	6156.59	6201.38	6236.51	6270.96	6305.49	6329.85	6355.11	6377.59	6399.5	6415.12	6435.84	6448.98	6465.04	6478.5	6495.49	6506.25	6518.11	6528.71	6538.61	6548.3	6556.17	6561.56	6571.73	6579.42	6585.99	6592.99	6609.04	6615.17
-1.21901	6055.5	6094.82	6141.08	6179.3	6216.96	6253.84	6280.44	6308.05	6331.2	6355.84	6374.02	6395.87	6410.85	6429.03	6444.38	6462.73	6475.63	6489.49	6501.53	6512.28	6523.52	6532.72	6539.31	6550.63	6559.66	6567.56	6575.15	6591.95	6599.26
-1.21216	5993.46	6034.36	6083.64	6123.51	6163.14	6202.38	6231.88	6261.06	6286.55	6312.73	6332.24	6356.59	6373.24	6393.26	6410.04	6430	6444.69	6460.93	6473.7	6485.81	6498.88	6509.09	6516.53	6529.86	6539.66	6548.76	6557.24	6575.04	6583.13
-1.20531	5933.36	5975.23	6026.98	6068.76	6111.6	6152.14	6182.67	6214.54	6243.34	6269.7	6291.67	6317.49	6336.8	6357.74	6376.61	6398.17	6414.49	6432.51	6446.53	6459.94	6474.36	6485.69	6494.58	6508.91	6519.96	6529.86	6539.5	6558.32	6567.33
-1.19846	5874.65	5919.15	5972.34	6015.93	6060.09	6103.15	6135.71	6169.43	6198.79	6228.18	6252.28	6279.6	6300.45	6323.55	6343.58	6366.23	6383.92	6403.5	6419.55	6434.09	6449.64	6462.27	6472.23	6488.35	6500.22	6510.63	6521.73	6541.93	6551.57
-1.19161	5817.52	5863.53	5918.35	5963.73	6009.97	6054.9	6089.53	6126.01	6157.34	6186.63	6213.23	6242.53	6264.96	6289.44	6310.45	6335.02	6354.39	6375.4	6392.67	6408.8	6425.34	6439.16	6450.5	6467.22	6480.15	6491.97	6504.3	6525.39	6536.01
-1.18476	5762.47	5810.28	5866.8	5912.79	5961.41	6007.49	6044.88	6081.54	6113.06	6146.02	6174.46	6205.36	6229.28	6255.64	6277.85	6304.23	6324.84	6346.98	6366.02	6383.58	6401.37	6415.99	6428.96	6446.35	6459.94	6473.18	6486.63	6508.39	6520.42
-1.17792	5709.01	5758.83	5816.46	5863.75	5914.02	5961.45	6000.64	6038.5	6072.88	6106.39	6136.84	6169.07	6194.23	6222.16	6245.18	6273.6	6295.91	6318.98	6339.16	6358.29	6377.51	6392.62	6407.3	6425.8	6440.57	6454.25	6469.36	6491.76	6504.42
-1.17107	5656.27	5707.62	5767.27	5815.44	5868.37	5916.68	5957.67	5995.87	6031.45	6067.59	6099.07	6133	6159.57	6188.73	6213.73	6243.46	6267.14	6291.73	6313.46	6333.61	6353.81	6370.22	6385.87	6404.96	6421.21	6435.4	6452.31	6475.69	6489.14
-1.16422	5605.14	5658.45	5718.28	5769.81	5822.3	5872.25	5915.72	5955.25	5991.25	6028.95	6062.18	6097.61	6124.88	6156.6	6181.95	6212.92	6238.35	6264.33	6287.02	6308.59	6330.11	6347.69	6364.33	6384.56	6401.62	6417.29	6434.86	6458.82	6473.85
-1.15737	5554.79	5609.58	5670.63	5723.79	5777.57	5829.23	5873.22	5914.51	5951.73	5990.92	6025.55	6062.94	6091.25	6124.3	6151.1	6182.76	6210.66	6237.71	6261.45	6283.86	6306.45	6325.2	6343.16	6363.97	6382.66	6398.96	6417.8	6442.43	6457.8
-1.15052	5507.7	5562.53	5624.59	5678.23	5734.05	5787.02	5832.37	5873.55	5914.79	5953.97	5989.77	6028.09	6058.07	6091.82	6120.74	6153.07	6182.58	6211.2	6235.93	6259.54	6283.41	6303.02	6322.03	6343.9	6363.84	6381.06	6400.1	6425.93	6442.36
-1.14367	5462.05	5517.22	5579.07	5634.26	5691.54	5746.84	5792	5834.25	5877.18	5917.4	5954.76	5993.43	6025.55	6060.05	6090.42	6124.16	6154.85	6185.27	6210.92	6235.54	6260.3	6281.4	6300.77	6324.42	6345.05	6363.38	6383.03	6409.74	6427.3
-1.13683	5418.44	5472.58	5536.18	5592.74	5650.98	5706.65	5753.49	5796.4	5841.58	5881.84	5919.84	5960.77	5993.59	6029.46	6060.89	6095.85	6127.79	6159.04	6185.79	6211.75	6237.74	6260.12	6280.05	6304.71	6325.97	6345.72	6366.21	6393.9	6412.27
-1.12998	5375.99	5430.55	5494.5	5551.62	5610.87	5666.84	5714.93	5759.96	5804.63	5846.11	5886.01	5927.76	5961.73	5999.04	6031.72	6068.37	6100.64	6133.57	6161.12	6188.27	6215.14	6238.29	6259.33	6285.07	6307.45	6327.82	6349.24	6377.83	6397.34
-1.12313	5334.08	5389.3	5454.39	5512.26	5571.54	5628.38	5677.58	5723.36	5737.73	5811.89	5852.3	5894.84	5930.99	5969.05	6003.66	6040.69	6074.21	6108.23	6137.39	6164.66	6192.83	6217.23	6239.27	6265.73	6289	6310.38	6332.73	6362.19	6382.53
-1.11628	5293.24	5348.87	5414.46	5473.47	5533.09	5591.46	5640.55	5688.02	5690.86	5778.68	5819.65	5863.39	5900.75	5939.27	5975.6	6013.46	6047.75	6083.02	6113.82	6141.59	6170.96	6196.32	6219.36	6246.6	6270.99	6292.95	6316.49	6346.61	6367.54
-1.10943	5254.37	5309.52	5375.23	5436.21	5495.72	5554.88	5604.99	5653.73	5683.75	5746.04	5788.06	5832.09	5870.96	5910.32	5948.09	5986.72	6021.89	6058.7	6090.43	6118.79	6149.21	6175.08	6200.21	6227.88	6253.09	6275.91	6300.34	6331.3	6352.63
-1.10258	5216.69	5272.27	5338.17	5400.18	5459.46	5519.04	5569.71	5619.39	5676.64	5714.07	5756.72	5801.91	5841.04	5882.43	5920.78	5960.48	5996.79	6034.12	6066.86	6097.05	6127.97	6154.66	6180.86	6209.19	6235.12	6259.2	6284.41	6316	6338.3
-1.09574	5179.44	5235.8	5301.87	5364.24	5424.36	5483.53	5535.9	5585.95	5669.53	5682.16	5726.33	5771.66	5811.94	5854.52	5893.6	5934.99	5971.99	6010.48	6043.9	6075.56	6107.15	6134.77	6161.85	6191.05	6217.91	6242.43	6268.56	6300.62	6324.3
-1.08889	5143.99	5199.52	5267.64	5329.96	5391.15	5449.85	5502.33	5552.72	5661.54	5651.55	5695.92	5742.4	5783.78	5827.81	5867.62	5909.58	5947.99	5987.61	6021.98	6054.28	6086.47	6115.52	6142.6	6172.98	6200.31	6226.25	6253.05	6285.81	6310.57
-1.08204	5110.23	5165.06	5233.63	5296.03	5357.78	5416.68	5470.58	5520.82	5635.68	5621.25	5666.01	5713.84	5755.77	5800.42	5841.5	5884.98	5924.01	5964.42	5999.72	6032.89	6066.57	6095.86	6123.89	6155.59	6183.35	6210.43	6237.56	6271.04	6297.2
-1.07519	5076.69	5132.39	5200.76	5262.9	5325.21	5385.49	5439.19	5489.61	5588.03	5590.82	5636.93	5686.34	5728.92	5773.71	5816.2	5860.76	5900.86	5941.94	5978.23	6012.06	6046.24	6076.82	6105.98	6138.62	6166.79	6194.51	6222.74	6257.1	6283.74
-1.06834	5045.61	5102.03	5169.05	5231.61	5293.32	5354.6	5408.47	5460.09	5536.97	5562.09	5608.73	5659.13	5702.19	5747.6	5790.89	5836.74	5878.1	5920.3	5956.37	5991.69	6026.56	6057.71	6087.65	6121.43	6150.41	6179.27	6208.06	6243.49	6269.96
-1.06149	5015.59	5071.97	5137.63	5201.02	5262.36	5325.03	5378.71	5430.99	5496.1	5534.25	5580.93	5632.79	5676.48	5722.68	5766.89	5813.78	5855.05	5899.19	5935.49	5971.85	6007.47	6039.81	6070.38	6104.88	6134.84	6163.84	6193.42	6230.06	6256.96
-1.05465	4987.24	5042.91	5107.19	5171.33	5232.79	5295.54	5349.82	5402.97	5464.41	5506.84	5555.04	5607.23	5651.05	5698.47	5743.19	5790.9	5832.94	5877.86	5915.09	5952.12	5988.93	6021.78	6053.3	6088.56	6119.38	6149.32	6179.28	6216.78	6243.99
-1.0478	4959.22	5015.24	5078.72	5142.94	5203.95	5267.33	5322.5	5375.61	5435.76	5480.58	5529.07	5581.84	5626.34	5675.17	5719.79	5768.67	5811.41	5857.41	5895.5	5933.25	5970.27	6004.02	6037.02	6072.62	6104.28	6134.81	6165.78	6203.69	6231.38
-1.04095	4932.53	4987.91	5051.54	5114.95	5176.75	5239.96	5295.17	5348.67	5408.05	5454.17	5503.71	5557.16	5602.45	5652.04	5696.74	5747.28	5790.35	5836.76	5876.09	5914.6	5952.26	5987.19	6020.31	6056.97	6089.51	6120.42	6152.78	6190.87	6219.08
-1.0341	4906.7	4961.22	5025.21	5088.55	5149.86	5213.33	5268.82	5323.06	5381.89	5429.08	5479.25	5532.07	5578.93	5628.99	5675.24	5725.91	5770.36	5816.94	5857.16	5896.9	5934.68	5970.1	6004.33	6041.29	6075.17	6106.24	6139.69	6178.09	6207.08
-1.02725	4882.11	4935.53	5000.16	5062.74	5124.43	5187	5243.04	5297.55	5355.07	5404.43	5455.12	5508.84	5556.54	5606.4	5653.73	5705.26	5750.39	5797.25	5838.83	5879.13	5917.7	5953.88	5989	6026.58	6061.3	6092.91	6126.83	6165.87	6195.31
-1.0204	4858.29	4911.76	4975.26	5037.98	5099.27	5161.31	5217.73	5272.99	5329.03	5380.72	5432.32	5485.96	5534.41	5584.63	5632.83	5685.14	5731.1	5778.51	5820.92	5861.87	5901.29	5937.9	5973.5	6011.77	6047.52	6079.71	6113.89	6154.11	6184.36
-1.01356	4835.02	4888.66	4951.14	5014.2	5074.76	5137.08	5193.61	5248.8	5304.51	5357.54	5409.81	5463.87	5512.75	5563.22	5612.28	5665.42	5711.7	5760.46	5802.9	5844.93	5885.13	5922.41	5959.01	5997.51	6033.75	6066.94	6101.66	6142.22	6173.49
-1.00671	4812.37	4866.45	4927.94	4990.81	5051.3	5113.64	5170.15	5225.51	5280.9	5334.79	5387.72	5442.42	5491.77	5542.8	5592.05	5646.14	5693.09	5742.67	5785.75	5827.87	5869.48	5907.4	5944.67	5983.27	6020.3	6054.31	6089.54	6130.68	6162.6
-0.99986	4791.09	4844.42	4905.99	4968.8	5028.39	5091.16	5147.79	5203.1	5258.45	5312.65	5366.47	5421.08	5471.16	5522.84	5573.16	5627.51	5674.84	5725.62	5768.78	5811.41	5853.84	5893.03	5930.27	5969.68	6007.7	6042.17	6077.96	6119.58	6151.84
-0.99301	4771.31	4823.88	4885.46	4947.21	5007.22	5069.42	5125.26	5181.76	5237.25	5291.72	5345.64	5400.46	5451.07	5503.22	5554.35	5609.06	5656.97	5708.21	5752.9	5795.43	5839.06	5878.7	5916.51	5956.94	5995.37	6030.51	6066.26	6108.76	6141.5
-0.98616	4752.68	4804.04	4865.26	4926.52	4986.31	5048.65	5104.16	5160.77	5216.62	5271.58	5325.37	5380.34	5431.57	5484.34	5536.26	5591.86	5639.67	5691.68	5737.56	5780.65	5824.86	5864.17	5902.97	5943.8	5983.26	6018.92	6054.99	6098.43	6131.43
-0.97931	4734.86	4785.52	4846.06	4906.76	4966.11	5028.35	5083.78	5140.71	5196.77	5251.69	5305.98	5361.19	5412.78	5466.02	5518.26	5574.35	5622.47	5675.74	5722.43	5766.63	5810.81	5850.4	5890.41	5931.39	5971.5	6007.89	6044.29	6088.46	6122.09
-0.97247	4717.67	4767.85	4827.87	4887.45	4946.48	5008.68	5064.64	5121.23	5177.41	5232.34	5287.15	5342.92	5394.63	5448.08	5501.33	5557.45	5606.49	5660.18	5707.84	5752.21	5796.96	5837.44	5877.57	5919.59	5960.21	5997.42	6033.95	6078.9	6113.25
-0.96562	4701.32	4751.39	4809.97	4869.51	4928.28	4989.66	5045.61	5102.02	5158.73	5213.9	5268.81	5324.81	5377.29	5431.35	5484.9	5541.26	5591.44	5644.98	5693.54	5737.94	5784.12	5825.05	5865.46	5908.13	5949.15	5987	6024.37	6069.47	6104.75
-0.95877	4686.02	4735.51	4792.98	4852.19	4910.26	4971.75	5027.57	5083.08	5140.66	5196.01	5251.06	5307.77	5360.26	5414.86	5469.37	5525.47	5576.5	5630.88	5679.6	5725.88	5771.13	5813.12	5853.84	5897.06	5938.67	5976.74	6015.04	6060.53	6096.09
-0.95192	4671.21	4719.99	4776.34	4835.65	4893.2	4954.71	5010.04	5065.25	5123.27	5179.12	5233.98	5290.92	5343.77	5399.2	5454.15	5510.71	5562.04	5617.18	5666.39	5713.41	5758.76	5801.52	5842.58	5886.35	5928.68	5967.26	6006.1	6051.68	6087.82
-0.94507	4656.87	4705.61	4760.78	4820.05	4876.6	4937.86	4993.34	5048.27	5106.8	5162.32	5217.93	5274.81	5328.13	5384.07	5439.56	5496.03	5548.56	5604.26	5653.41	5694.34	5747.04	5790.4	5831.78	5876.22	5919.09	5958.14	5997.09	6043.3	6080.02
-0.93822	4643.66	4691.4	4746.4	4804.65	4861.16	4921.8	4977.09	5032.33	5090.73	5146.59	5202.48	5259.16	5313.24	5369.23	5425.44	5482.54	5535.45	5591.32	5641.38	5680.36	5735.7	5779.65	5821.58	5866.57	5909.71	5949.48	5988.64	6035.4	6072.85
-0.93138	4631.31	4678.01	4732.58	4789.89	4846.27	4906.13	4961.54	5016.82	5075.26	5131.24	5187.06	5244.29	5299.2	5355.11	5411.59	5469.43	5522.61	5579.3	5630.25	5675.27	5725.05	5769.19	5812.03	5857.26	5900.67	5940.98	5980.79	6027.86	6066.15
-0.92453	4619.63	4665.34	4719.24	4776.02	4832.06	4891.45	4946.9	5001.92	5060.22	5116.63	5172.79	5230.28	5285.62	5341.63	5397.98	5456.91	5510.38	5567.88	5619.3	5669.8	5714.35	5759.34	5802.67	5848.11	5892.05	5933	5973.34	6020.96	6059.48
-0.91768	4608.93	4653.52	4706.3	4763.06	4818.44	4877.11	4932.19	4987.51	5046.38	5102.9	5158.74	5216.74	5272.59	5328.44	5385.31	5444.8	5498.73	5556.69	5608.98	5662.16	5704.53	5749.92	5793.64	5839.4	5884.07	5925.7	5966.22	6014.56	6053.14
-0.91083	4598.67	4642.05	4694.33	4750.36	4805.13	4863.25	4918.27	4973.66	5033.28	5089.47	5145.64	5203.81	5260.08	5316.26	5373.07	5432.92	5487.85	5546.14	5598.68	5651.58	5695.18	5741.11	5785.23	5831.72	5876.61	5918.59	5959.68	6008.52	6046.92
-0.90398	4589.29	4631.59	4683.09	4738.26	4792.94	4849.88	4905.19	4960.7	5020.11	5076.72	5132.99	5191.24	5247.63	5304.45	5361.44	5422.03	5477.46	5535.71	5588.82	5640.36	5686.42	5732.6	5777.41	5824.29	5869.14	5911.86	5953.58	6002.56	6041.34
-0.89713	4580.56	4621.95	4672.03	4726.72	4781.18	4837.21	4892.66	4948.56	5008.07	5064.39	5121.08	5179.62	5235.98	5293.25	5350.49	5411.4	5467.43	5526.14	5579.22	5630.3	5678.09	5724.8	5770.22	5817.12	5862.4	5905.49	5947.66	5997	6036.07
-0.89029	4572.26	4612.94	4661.41	4715.66	4770.01	4824.99	4880.75	4936.14	4996.3	5052.36	5109.68	5168.5	5224.92	5282.98	5340.13	5401.22	5457.97	5516.93	5570.56	5621.08	5670.3	5717.32	5763.4	5810.51	5856.1	5899.66	5942.11	5992.06	6031.36
-0.88344	4564.03	4604.15	4651.19	4704.95	4759.15	4813.49	4869.38	4924.85	4984.85	5041.2	5098.82	5157.99	5214.28	5272.67	5330.44	5391.56	5448.97	5508.41	5562.37	5612.33	5662.76	5710.5	5757.11	5804.29	5850.49	5894.31	5937.08	5987.66	6027.16
-0.87659	4556.42	4595.67	4641.73	4694.66	4748.91	4803.12	4858.72	4913.85	4974.25	5030.37	5088.57	5147.99	5204.13	5263.01	5321.6	5382.71	5440.47	5500.33	5554.89	5604.7	5655.92	5704.09	5751.1	5798.64	5845.3	5889.39	5932.6	5983.45	6023.33
-0.86974	4549.35	4587.57	4632.67	4684.74	4739.05	4793.25	4848.04	4903.61	4963.98	5020.29	5078.9	5138.25	5194.49	5253.94	5312.89	5374.23	5432.52	5493.06	5548	5597.72	5649.58	5698.2	5744.91	5793.65	5840.43	5885.09	5928.91	5979.47	6019.8
-0.86289	4543	4579.87	4623.93	4675.28	4729.52	4783.52	4837.95	4893.88	4954.3	5010.75	5069.73	5128.97	5185.72	5245.47	5304.71	5366.32	5425.36	5486.25	5541.32	5592.06	5643.59	5692.77	5739.59	5788.83	5835.74	5881.49	5925.37	5975.9	6016.63
-0.85604	4536.84	4572.34	4616.08	4666.55	4720.63	4774.29	4828.62	4884.48	4944.95	5001.42	5060.87	5120.44	5177.36	5237.43	5297.37	5359	5418.53	5479.92	5535.32	5586.04	5638.2	5687.96	5735.18	5784.54	5831.7	5877.94	5922.13	5972.84	6013.74
-0.8492	4530.81	4565.41	4608.72	4658.55	4712.43	4765.16	4819.69	4875.74	4936.3	4992.72	5052.7	5112.6	5169.63	5230.21	5290.59	5352.3	5412.21	5474.13	5529.94	5580.65	5633.57	5683.45	5731.24	5780.61	5828.37	5874.97	5919.14	5970.35	6011.4
-0.84235	4524.93	4559.07	4601.73	4651.14	4704.18	4756.78	4811.27	4867.17	4928.14	4984.75	5045.01	5105.09	5162.52	5223.69	5284.15	5346.17	5406.41	5468.71	5525.1	5576.38	5629.24	5679.44	5727.98	5777.22	5825.33	5872.11	5916.57	5968.43	6009.54
-0.8355	4519.28	4553.1	4594.87	4644.09	4696.42	4748.78	4802.98	4859.35	4920.43	4977.47	5037.92	5098.14	5156.05	5217.59	5278.22	5340.61	5401.04	5464.01	5520.82	5572.61	5625.53	5676.11	5725.22	5774.64	5822.72	5870.24	5914.23	5967.11	6008.21
-0.82865	4514.1	4547.16	4588.54	4637.44	4689.25	4740.85	4795.17	4851.83	4913.18	4970.66	5031.28	5091.83	5149.97	5211.8	5273.09	5335.83	5396.48	5459.86	5516.86	5569.31	5622.36	5673.09	5722.61	5772.39	5821.08	5868.83	5912.83	5966.05	6007.13
-0.8218	4509.65	4541.56	4582.44	4630.79	4682.31	4733.59	4788.09	4844.96	4906.54	4964.57	5025.26	5085.9	5144.67	5206.88	5268.19	5331.59	5392.58	5456.22	5513.52	5566.38	5619.81	5671.01	5720.58	5770.4	5819.59	5867.73	5912.17	5965.63	6006.31
-0.81495	4505.36	4535.9	4576.51	4624.24	4675.46	4726.93	4781.36	4838.5	4900.46	4959.05	5019.76	5080.62	5139.94	5202.44	5264.26	5327.72	5389.52	5452.92	5510.58	5564.13	5617.8	5669.43	5719.03	5769.16	5818.55	5866.73	5911.79	5965.23	6006.46
-0.80811	4501.01	4530.56	4570.81	4618.14	4669.08	4720.43	4775.13	4832.46	4894.54	4953.94	5014.6	5075.72	5135.73	5198.34	5260.8	5324.66	5386.84	5450.61	5508.24	5562.74	5616.63	5668.11	5718.01	5768.72	5818.32	5866.29	5912.07	5965.58	6007.36
-0.80126	4496.34	4525.46	4565.23	4612.14	4662.72	4714.14	4769.45	4826.92	4889.45	4948.79	5009.98	5071.49	5132.32	5195.2	5257.77	5322.08	5384.54	5448.83	5506.65	5561.54	5615.86	5667.11	5717.51	5768.72	5818.41	5866.83	5912.85	5966.38	6008.47
-0.79441	4491.73	4520.54	4559.71	4606.05	4656.67	4708.53	4763.94	4822	4884.86	4944.06	5006.1	5067.98	5129.12	5192.41	5255.42	5320.27	5383.12	5447.36	5505.62	5560.34	5615.23	5666.89	5717.51	5768.82	5818.94	5867.77	5913.94	5967.32	6009.75
-0.78756	4487.1	4515.48	4554.02	4599.77	4650.74	4703.16	4759.1	4817.69	4880.54	4940.06	5002.84	5064.99	5126.59	5190.39	5253.67	5319.06	5381.88	5446.8	5505.52	5560.31	5615.6	5667.72	5718.56	5769.45	5820.04	5869.27	5915.87	5969.03	6011.63
-0.78071	4482.2	4510.24	4548.54	4594.03	4645.31	4697.99	4754.59	4813.55	4876.68	4936.69	5000	5062.61	5124.47	5188.95	5252.49	5318.06	5381.54	5446.59	5505.57	5561.14	5616.46	5669.06	5719.77	5771.01	5821.43	5871.01	5918.26	5971.33	6014.21
-0.77386	4477.06	4505.08	4543.03	4588.75	4640.22	4693.22	4750.19	4809.94	4873.12	4933.85	4997.9	5060.74	5123.16	5188.23	5251.84	5317.64	5381.8	5447.25	5506.12	5562.42	5617.64	5670.77	5721.43	5773.15	5823.72	5873.19	5921	5974.15	6017.33
-0.76702	4471.6	4499.68	4537.72	4583.34	4635.57	4688.76	4746.31	4806.79	4870.18	4931.41	4996.22	5059.31	5122.25	5187.94	5252.13	5318.09	5382.83	5448.38	5507.66	5563.86	5619.61	5672.97	5723.74	5775.79	5826.7	5876.33	5923.91	5977.55	6021.12
-0.76017	4466.04	4494.23	4532.14	4578.13	4630.9	4685.11	4742.95	4804.09	4867.98	4930.02	4995.28	5058.43	5122.19	5188.28	5253.08	5319.38	5384.27	5450.49	5509.74	5565.35	5622.31	5675.53	5726.87	5779.29	5830.27	5879.91	5927.59	5981.43	6024.91
-0.75332	4460.18	4488.6	4527.11	4573.15	4626.56	4681.61	4739.84	4802.09	4866.34	4929.19	4994.65	5058.38	5122.66	5189.39	5254.38	5320.83	5386.71	5453.13	5512.51	5567.03	5625.41	5679.03	5730.44	5783.3	5834.37	5884.1	5932.16	5985.46	6029.37
-0.74647	4453.97	4482.69	4522.05	4568.29	4622.51	4678.61	4737.44	4800.27	4865.6	4928.67	4994.96	5059.12	5124.07	5191.01	5256.75	5323.25	5389.89	5456.56	5515.8	5570.3	5629.28	5683.08	5734.61	5787.86	5839.05	5888.69	5937.44	5990.64	6034.16
-0.73962	4447.41	4476.75	4516.93	4563.7	4619.1	4675.74	4735.98	4799.21	4865.6	4929.22	4996.06	5060.52	5125.9	5193.35	5259.89	5326.58	5393.42	5460.44	5519.93	5575.45	5633.88	5687.75	5739.52	5792.86	5844.06	5893.83	5942.87	5996.34	6039.49
-0.73277	4439.99	4470.31	4511.74	4559.64	4615.87	4673.81	4735.04	4798.88	4865.74	4930.35	4997.48	5062.93	5128.62	5196.64	5263.54	5330.49	5397.85	5465	5524.73	5581.7	5639.36	5693.26	5745.18	5798.4	5849.98	5899.63	5948.43	6002.77	6045.75
-0.72593	4432.34	4463.69	4506.57	4556.04	4612.89	4672.51	4734.94	4799.31	4866.44	4932.32	4999.91	5066.31	5131.98	5200.7	5267.86	5335.27	5403.1	5470.49	5530.25	5588.15	5645.26	5699.4	5751.75	5804.7	5856.38	5906.14	5954.98	6009.82	6052.74
-0.71908	4424.13	4456.84	4501.47	4552.58	4610.31	4671.24	4734.94	4800.4	4868.14	4935.08	5002.99	5070.25	5136.17	5205.76	5272.86	5340.94	5409.09	5476.79	5536.65	5595.16	5651.96	5706.45	5759	5811.5	5863.6	5913.6	5962.23	6017.42	6059.98
-0.71223	4415.64	4449.93	4496.53	4549.02	4608.2	4670.63	4735.24	4801.9	4870.66	4938.5	5006.75	5075.18	5141.27	5211.52	5278.74	5347.11	5415.96	5483.58	5543.86	5602.91	5659.64	5713.9	5766.79	5819.33	5871.72	5921.68	5970.25	6025.37	6068
-0.70538	4407.15	4442.85	4492.12	4545.8	4606.85	4670.77	4736.46	4804.5	4873.93	4942.82	5011.76	5080.59	5147.2	5218.1	5285.53	5354.44	5423.28	5491.44	5551.77	5610.94	5667.83	5722.16	5775.53	5827.76	5880.01	5930.47	5978.98	6033.59	6076.95
-0.69853	4398.44	4435.94	4487.5	4543.12	4605.88	4671.98	4738.63	4807.83	4878.09	4947.97	5017.63	5087.21	5154.21	5225.37	5293.43	5362.9	5431.61	5499.96	5560.37	5619.92	5676.79	5731.34	5784.76	5836.89	5889.11	5939.36	5988.13	6042.81	6085.96
-0.69168	4389.32	4429.18	4483.19	4540.85	4605.34	4673.74	4741.79	4812.08	4883.36	4953.83	5024.25	5094.82	5162.17	5233.57	5302.18	5371.76	5440.91	5509.29	5569.97	5629.78	5686.65	5741.01	5794.72	5847.08	5899.26	5949.26	5998.15	6052.62	6095.79
-0.68484	4380.4	4422.51	4479.13	4538.79	4605.81	4675.94	4745.59	4817.17	4889.54	4960.81	5032.22	5103.25	5171.12	5242.74	5312	5381.86	5451.03	5519.56	5580.4	5639.36	5697.18	5751.93	5805.23	5857.62	5910.06	5959.77	6009.06	6062.71	6105.92
-0.67799	4371.5	4416.57	4475.7	4537.65	4607	4678.96	4750.6	4823.1	4896.47	4968.89	5040.98	5112.35	5180.74	5253	5322.72	5392.81	5462.34	5530.83	5592.22	5649.28	5708.71	5763.14	5816.85	5868.77	5921.16	5971.11	6020.37	6074.06	6117.05
-0.67114	4362.72	4410.72	4473.14	4537.54	4609.21	4683.03	4756.51	4830.29	4904.64	4978.12	5050.99	5122.74	5191.55	5264.56	5334.38	5404.82	5474.49	5543.33	5604.41	5659.24	5721.15	5775.34	5829.16	5880.7	5933.29	5983.04	6032.28	6086.05	6128.67
-0.66429	4354.32	4405.25	4471.11	4537.92	4612.49	4687.7	4763.31	4838.51	4913.79	4988.2	5061.85	5134.43	5203.52	5277.03	5347.21	5418.03	5487.49	5556.51	5617.73	5670.71	5734.59	5788.48	5842.31	5894.04	5946.35	5995.7	6044.95	6098.95	6140.91
-0.65744	4346.75	4400.85	4470.16	4539.87	4616.71	4693.64	4771.16	4847.64	4924.09	4999.42	5074.15	5147.1	5216.79	5290.63	5361.02	5431.89	5501.71	5571.04	5632.07	5685.92	5748.38	5802.33	5856.4	5908.03	5959.52	6009.74	6057.87	6112.66	6153.91
-0.65059	4340.3	4397.66	4470.15	4543.14	4621.94	4700.71	4780.35	4858.38	4936.19	5012.24	5087.44	5161.34	5231.26	5305.96	5375.9	5447.25	5516.92	5586.07	5647.57	5703.28	5763.41	5817.37	5870.92	5922.34	5973.8	6024.13	6071.73	6127	6167.68
-0.64375	4334.83	4395.37	4471.62	4547.41	4628.53	4709.22	4790.73	4870.19	4949.32	5026.02	5102.5	5175.84	5246.9	5321.85	5391.73	5463.74	5533.39	5602.49	5663.82	5721.08	5778.82	5833.12	5886.56	5937.61	5989.67	6039.36	6086.31	6141.13	6182.17
-0.6369	4330.57	4394.63	4474.59	4553.13	4636.95	4719.69	4802.6	4883.92	4963.67	5041.7	5119	5192.5	5263.83	5339.09	5408.86	5481.41	5550.89	5619.61	5680.79	5743.04	5795.88	5849.76	5903.05	5953.87	6005.81	6055.02	6102.25	6156.09	6197.55
-0.63005	4327.89	4395.27	4478.94	4560.59	4647.05	4731.42	4816.23	4898.97	4979.75	5058.59	5136.76	5210.26	5282.15	5357.14	5427.71	5499.74	5569.14	5637.96	5699.07	5763.83	5813.61	5867.03	5920.19	5971.19	6022.84	6071.2	6118.86	6172.04	6213.36
-0.6232	4326.91	4397.71	4485	4569.81	4658.62	4744.85	4831.17	4916.01	4997.89	5077.45	5155.36	5229.12	5302.01	5376.73	5447.5	5519.51	5589.26	5657.89	5718.33	5776.91	5832.47	5885.93	5938.95	5989.49	6040.15	6088.31	6136.17	6188.57	6230.02
-0.61635	4328	4401.84	4492.75	4580.53	4671.89	4760.26	4848.71	4934.7	5017.3	5097.55	5176.09	5250.26	5323.57	5397.79	5469.02	5541.18	5610.02	5677.96	5738.97	5789.99	5852.61	5905.45	5958.03	6008.42	6058.47	6106.48	6154.19	6205.93	6247.1
-0.6095	4331.13	4408.39	4502.31	4593.57	4687.8	4777.51	4867.31	4955.05	5038.37	5119.15	5198.48	5273.1	5345.87	5420.44	5491.5	5563.36	5632.52	5700.2	5760.35	5803.81	5873.72	5926.28	5978.19	6028.41	6077.98	6126.24	6172.44	6224.29	6265.07
-0.60265	4336.57	4416.81	4514.94	4609.2	4705.65	4797.05	4888.33	4977.32	5061.63	5143.03	5222.13	5297.46	5369.62	5444.52	5515.63	5587.01	5656.05	5723.9	5782.73	5826.94	5895.58	5947.88	5999.52	6049	6098.44	6145.94	6191.5	6243.57	6283.36
-0.59581	4345.01	4428.39	4529.85	4627.52	4726.14	4818.46	4911.75	5002.05	5086.24	5168.18	5248.1	5323.36	5395.88	5470.08	5541.59	5612.39	5680.55	5748.62	5806.99	5859.75	5918.58	5970.4	6021.62	6071.01	6119.92	6166.71	6211.75	6263.18	6302.27
-0.58896	4356.4	4443.08	4548.03	4648.36	4749.05	4843.52	4937.5	5028.27	5113.12	5195.73	5275.84	5350.5	5423.76	5497.67	5568.3	5639.12	5706.96	5774.3	5832.02	5891.74	5942.81	5994.52	6045.08	6093.89	6141.95	6188.25	6233.22	6284.16	6322.38
-0.58211	4370.98	4460.82	4569.29	4672.39	4775.19	4871	4966.76	5057.44	5142.26	5225.61	5305.13	5379.87	5453.39	5526.08	5597.3	5667.58	5733.78	5800.68	5858.43	5911.73	5967.37	6019.2	6068.81	6117.34	6164.91	6210.71	6254.9	6305.47	6343.39
-0.57526	4390.1	4483.15	4593.96	4699.7	4804.23	4900.89	4997.79	5088.81	5173.86	5257.32	5337.16	5411.59	5484.24	5556.87	5627.29	5697.54	5762.45	5827.84	5885.81	5931.72	5993	6044.26	6093.35	6141.63	6188.72	6233.64	6277.3	6327.41	6365.3
-0.56841	4414.4	4509	4623.41	4731.21	4836.65	4934.95	5032.46	5123.04	5208.9	5291.83	5371.39	5445.61	5517.78	5588.82	5658.57	5728.54	5792.53	5857.23	5914.44	5952.01	6020.78	6070.73	6119	6166.87	6213.35	6257.92	6300.93	6350.72	6387.91
-0.56156	4443.75	4540.36	4656.78	4766.66	4873.56	4971.69	5070.07	5160.33	5245.74	5327.91	5407.91	5481.27	5552.92	5623.7	5691.56	5761.59	5824.14	5888.09	5944.86	5972.83	6048.3	6098.09	6146.54	6193.19	6239.22	6282.83	6325	6374.1	6411.14
-0.55472	4479.11	4577.25	4694.68	4806.37	4914.3	5012.69	5110.53	5200.56	5286.54	5367.39	5446.91	5518.87	5590.72	5659.92	5728.02	5795.38	5858.08	5920.78	5976.05	6007.91	6077.87	6126.57	6174.85	6220.05	6265.45	6309	6350.51	6398.5	6435.43
-0.54787	4520.9	4619.77	4739.12	4851.61	4959.59	5056.62	5155.43	5244.16	5329.98	5409.41	5488.24	5558.25	5629.01	5698.63	5764.93	5831.08	5892.96	5955.09	6008.88	6043.22	6108.62	6157.26	6204.14	6248.67	6293.18	6335.21	6376.15	6424.03	6459.92
-0.54102	4569.48	4670.34	4788.9	4900.85	5008.42	5104.72	5202.48	5290.69	5376.32	5454.12	5533.14	5601.39	5670.27	5738.49	5804.19	5868.82	5929.44	5989.48	6042.56	6078.07	6140.65	6187.39	6233.79	6277.89	6321.76	6362.92	6403.08	6450.16	6485.57
-0.53417	4627.06	4726.37	4845.36	4956.38	5062.35	5158.35	5254.13	5342.2	5425.03	5501.91	5578.45	5646.63	5713.75	5780.1	5844.24	5908.29	5966.78	6026.54	6077.25	6112.05	6174.39	6219.29	6264.83	6308.03	6351.02	6391.35	6431.03	6477.82	6511.58
-0.52732	4691.67	4789.97	4908.34	5017.22	5122.17	5215.34	5309.56	5396.12	5477.22	5551.59	5627.85	5694.64	5759.14	5824.79	5886.78	5949.33	6006.45	6064.57	6113.75	6146.04	6208.57	6253.34	6297.56	6339.17	6380.52	6420.75	6459.3	6505.71	6538.23
-0.52047	4765.37	4860.98	4976.82	5083.19	5185.97	5277.97	5368.43	5453.56	5532.72	5604.87	5678.84	5743.71	5806.9	5870.25	5930.43	5991.67	6048.07	6103.88	6151.22	6184.22	6244.41	6287.03	6330.44	6371.28	6411.15	6451.23	6488.4	6534.12	6565.89
-0.51363	4849	4938.92	5051.37	5156.08	5255.38	5343.75	5432.42	5515.82	5590.9	5662.47	5733.54	5795.99	5857.05	5918.81	5975.43	6035.53	6090.12	6144.13	6190.74	6224.04	6280.43	6322.07	6364.71	6404.92	6442.71	6483	6518.1	6563.07	6594.08
-0.50678	4937.41	5025.47	5131.55	5232.68	5329.52	5415.02	5499.7	5579.74	5653.18	5721.29	5789.74	5850.45	5910.23	5969.11	6023.72	6081.13	6134.05	6185.29	6231.15	6261.17	6317.88	6358.33	6400.34	6438.76	6475.7	6514.98	6549.33	6592.87	6623.7
-0.49993	5032.38	5115.27	5218.32	5315.53	5407.34	5489.93	5571.76	5648.18	5717.68	5783.63	5848.6	5906.94	5964.71	6021.06	6073.88	6129.22	6179.13	6230.12	6272.77	6304.91	6356.81	6396.21	6436.34	6474.04	6508.77	6547.54	6581.23	6623.65	6653.32
-0.49308	5129.39	5210.66	5307.92	5401.98	5490.95	5567.22	5647.3	5719.76	5785.92	5848.43	5910.83	5967.12	6020.87	6075.34	6125.39	6177.71	6225.49	6274.43	6316.25	6350.96	6396.1	6434.71	6474	6509.38	6543.08	6581.42	6613.87	6655.72	6683.8
-0.48623	5230.56	5309.44	5403.06	5491.84	5577.76	5649.63	5725.65	5794.25	5857.21	5915.46	5975.03	6028.37	6079.78	6130.73	6179.12	6228.63	6274.99	6320.82	6360.34	6397.8	6436.92	6474.6	6512.22	6546.35	6579.08	6615.29	6646.67	6688.24	6715.46
-0.47938	5336.83	5410.44	5501.28	5587.54	5669.13	5736.04	5808.12	5872.57	5931.12	5986.56	6042.67	6092.47	6140.72	6188.87	6233.85	6280.77	6324.32	6368.42	6406.06	6444.2	6479.73	6515.25	6550.9	6584.04	6615.35	6650.05	6680.35	6721.71	6747.22
-0.47254	5443.58	5516.49	5602.43	5686	5763.52	5827.95	5895.04	5952.87	6008.83	6058.91	6111.76	6158.23	6202.86	6248.19	6291.32	6333.78	6376.02	6417.59	6452.88	6490.36	6522.24	6556.51	6590.76	6622.16	6653.15	6686.41	6715.03	6754.27	6779.94
-0.46569	5556.13	5624.96	5709.72	5789.3	5861.94	5921.42	5982.11	6037.88	6087.85	6134.89	6182.45	6225.65	6268.03	6309.06	6349.48	6388.88	6428.1	6467.88	6500.62	6533.87	6566.03	6599.23	6630.96	6661.81	6691.41	6722.57	6750.04	6788.16	6813.6
-0.45884	5673.71	5741.68	5821.36	5897.41	5963.67	6019.43	6071.99	6125.01	6171.19	6213.09	6257.34	6295.78	6333.1	6373.38	6409.44	6444.73	6481.81	6519.35	6548.57	6579.91	6610.31	6641.93	6672.29	6701.58	6730.1	6760.51	6786.45	6822.9	6847.18
-0.45199	5800.97	5866.02	5941.78	6010.66	6072.17	6120.48	6168.28	6216.68	6257.09	6293.31	6335.01	6367.6	6401.57	6438.83	6469.79	6502.69	6536.43	6570.57	6598.94	6628.25	6655.97	6685.86	6714.23	6742.83	6768.65	6798.27	6822.61	6857.88	6881.84
-0.44514	5937.02	5997.89	6068.47	6132.19	6185.71	6225.4	6268.19	6310.41	6345.37	6378.04	6413.21	6442.61	6471.92	6503.4	6532.21	6561.58	6591.97	6623.7	6648.94	6677.21	6701.14	6730.14	6756.36	6783.85	6808.59	6836.51	6858.82	6894.34	6916.31
-0.43829	6087.45	6142.71	6203.02	6259.04	6303.47	6337.11	6374.61	6406.96	6437.73	6463.03	6492.96	6517.46	6543.38	6569.74	6595.66	6621.49	6649.25	6677.53	6700.52	6728.74	6747	6774.9	6799.57	6825.7	6848.38	6875.03	6897.29	6931	6951.21
-0.43145	6254.28	6295.53	6349.38	6394.96	6427.14	6452.63	6482.33	6510.82	6531.92	6551.92	6576.6	6595.96	6617.55	6637.93	6659.24	6683.26	6706.44	6731.76	6752.7	6777.49	6795.33	6820.74	6843.06	6867.49	6888.7	6914.39	6935.32	6968.33	6987.57
-0.4246	6431.5	6463.53	6502.08	6537.68	6557.18	6574.92	6596.33	6615.42	6629.85	6642.98	6660.67	6676.64	6691.46	6707.14	6725.37	6744.91	6765.38	6787.17	6804.87	6825.77	6844.09	6866.89	6887.46	6910.04	6930.19	6953.99	6974.66	7005.18	7024.12
-0.41775	6624.05	6639.65	6665.91	6686.78	6696.62	6701.25	6713.28	6722.78	6729.98	6735.12	6746.5	6756.87	6767.9	6779.72	6792.08	6808.2	6824.42	6842.63	6858.66	6876.16	6894.13	6914.03	6932.83	6953.62	6971.39	6994.67	7013.42	7043.02	7060.93
-0.4109	6822.43	6828.37	6836.2	6844.68	6840.61	6831.32	6832.8	6832.24	6831.8	6830.98	6834.99	6838.41	6844.87	6851.68	6859.2	6871.55	6883.79	6899.33	6911.48	6929.36	6943.15	6960.83	6978.23	6997.13	7013.46	7035.27	7052.67	7080.56	7098.91
-0.40405	7031.75	7022.3	7011.87	7006.57	6987.68	6966.97	6957.5	6945.92	6936.86	6927.04	6923.47	6921.06	6922.33	6925.26	6926.01	6935.25	6944.31	6955.63	6965.05	6982.26	6992.25	7008.26	7023.87	7040.96	7056.17	7076.29	7092.16	7118.77	7135.89
-0.3972	7246.65	7221.24	7195.69	7174.49	7140.2	7102.8	7081.41	7059.53	7041.4	7024.74	7013.87	7005.25	7000.98	6998.11	6994.59	6999.49	7004.07	7011.26	7018.95	7032.72	7040.88	7056.2	7068.78	7084.64	7098.98	7117.5	7131.78	7157.44	7173.8
-0.39036	7469.48	7427.19	7382.65	7340.26	7291.22	7241.73	7208.03	7175.34	7147.45	7121.54	7104.32	7089.29	7079.38	7070.29	7063.61	7062.3	7064.47	7068.63	7072.47	7083.39	7089.94	7104.18	7114.38	7128.4	7141.98	7158.73	7172.31	7196.46	7211.15
-0.38351	7694.09	7632.55	7571.27	7509.7	7445.8	7380.49	7334.74	7290.14	7252.34	7218.46	7193.94	7172.09	7155.86	7142.88	7130.39	7125.86	7124.14	7124.59	7126.2	7135.39	7138.8	7149.99	7160.41	7172.6	7184.27	7200.58	7212.59	7235.37	7249.32
-0.37666	7910.48	7840.92	7756.1	7679.01	7598.1	7517.56	7460.37	7404.93	7354.93	7315.99	7282.89	7254.26	7232.37	7213.48	7195.38	7188.9	7183.89	7181.08	7179.36	7184.96	7188.4	7196.05	7206.17	7215.99	7227.13	7241.6	7252.88	7274.39	7286.85
-0.36981	8130.14	8045.19	7940.39	7844.58	7747.2	7652.55	7581.89	7517.52	7456.33	7409.52	7369.22	7334.68	7306.94	7282.79	7259.12	7250.64	7242.28	7235.31	7232.52	7236.37	7236.78	7243.36	7251.57	7259.28	7269.57	7282.61	7293.64	7313.17	7325.24
-0.36296	8347.57	8242.6	8117.54	8006.63	7894.89	7783.91	7701.18	7625.84	7554.92	7502.02	7453.89	7413.77	7379.51	7350.48	7323.82	7311.46	7298.7	7289.97	7284.09	7286.37	7285.15	7288.44	7296.31	7302.24	7311.37	7323.18	7333.28	7351.78	7363.95
-0.35611	8551.53	8428.01	8289.01	8159.26	8034.59	7912.35	7815.27	7731.23	7651.36	7590.49	7535.45	7488.16	7450.54	7417.19	7385.79	7369.27	7354.35	7342.61	7334.83	7334.25	7332.44	7334.25	7341.19	7345.48	7353.59	7363.24	7373.09	7391.13	7402.22
-0.34927	8744.47	8604.03	8449.97	8304.91	8168.69	8031.75	7926.16	7829.67	7744.25	7674.24	7613.34	7560.62	7517.83	7481.57	7447.37	7425.91	7408.93	7394.28	7383.97	7380.94	7378.2	7379.46	7383.54	7387.74	7394.31	7403.72	7412.77	7430.25	7440.68
-0.34242	8919.44	8766.46	8598.14	8440.1	8289.87	8144.47	8029.57	7924.13	7830.55	7754.58	7687.4	7628.95	7582.81	7541.93	7504.04	7480.4	7460.86	7444.24	7431.23	7427.44	7423.88	7423.37	7426.13	7430.13	7435.61	7443.69	7452.77	7469.74	7478.79
-0.33557	9073.38	8913.63	8733.16	8563.4	8404.56	8247.95	8124.79	8012.2	7910.87	7827.82	7755.71	7693.03	7643.44	7598.11	7557.42	7534.17	7510.2	7492.13	7477.25	7470.71	7467.99	7466.38	7468.13	7471.14	7475.96	7484.58	7492.15	7508.62	7516.45
-0.32872	9207.76	9046.61	8854.21	8676.43	8507.6	8342.84	8210.63	8091.7	7983.3	7896.3	7819.37	7753.08	7699.7	7652.08	7608.73	7585.03	7557.38	7537.31	7521.94	7516.79	7510.92	7508.23	7509.44	7512.1	7516.12	7524.38	7531.53	7547.47	7554.04
-0.32187	9327.51	9163.53	8963.35	8775.48	8599.39	8428.35	8287.28	8163.56	8049.29	7957.25	7876.69	7806.84	7751.14	7700.93	7655.97	7631.92	7600.98	7580.49	7565.11	7558.12	7551.82	7548.59	7550.29	7551.28	7555.36	7563.42	7569.9	7584.77	7592
-0.31502	9430.29	9266.81	9055.98	8862.2	8678.66	8499.87	8353.7	8224.69	8105.9	8010.08	7926.51	7855.03	7796.81	7745.29	7699.55	7674.13	7642.34	7620.94	7605.29	7595.82	7591.58	7588.15	7589.19	7590.75	7593.31	7601.93	7608.27	7623.19	7629.27
-0.30818	9518.4	9353	9133.41	8933.75	8743.36	8559.83	8408.03	8276.01	8154.01	8054.54	7968.88	7896.22	7837.3	7784.31	7737.38	7712.65	7679.59	7658.96	7643.35	7633.39	7629.66	7625.96	7627.74	7628.41	7631.64	7640.73	7646.44	7660.52	7667.43
-0.30133	9590.99	9421.47	9195.16	8988.04	8793.75	8605.2	8450.37	8315.45	8192.31	8089.57	8003.48	7930.08	7871.32	7817.79	7770.64	7747.15	7713.53	7693.58	7679.07	7665.79	7665.95	7662.79	7664.67	7665.81	7668.92	7678.08	7683.86	7697.99	7704.86
-0.29448	9645.7	9472.51	9236.58	9026.04	8826.68	8636.63	8478.7	8343.05	8219.22	8115.88	8030.03	7956.89	7898.43	7845.65	7799.23	7776.87	7744.38	7725.07	7712.13	7695.17	7700.73	7698.03	7700.18	7702	7705.84	7714.82	7720.87	7735.48	7741.74
-0.28763	9680.16	9502.24	9258.49	9044.58	8842.15	8651.16	8493.27	8357.89	8235.04	8131.78	8047.55	7975.99	7918.97	7867.43	7822.78	7802.63	7770.96	7753.94	7742.65	7725.68	7733.3	7731.85	7735.04	7738.32	7742.2	7750.64	7758.21	7773.36	7779.42
-0.28078	9689.83	9505.51	9258.09	9040.86	8837.49	8647.96	8491.91	8358.93	8238.53	8137.29	8055.19	7986.59	7932.76	7883.38	7841.14	7824.16	7794.29	7780.18	7770.63	7756.58	7764.94	7764.57	7768.86	7773.4	7777.89	7786.75	7794.61	7810.74	7816.57
-0.27393	9669.28	9480.06	9230.69	9013.97	8812.81	8626.64	8474.97	8345.64	8229.53	8131.64	8053.77	7988.97	7939.34	7893.38	7854.94	7841.44	7814.41	7804.12	7796.62	7787.79	7794.94	7796.32	7802.35	7807.14	7813.55	7823.44	7831.25	7848.86	7853.9
-0.26709	9612.92	9421.24	9175.18	8962.17	8765.71	8586.11	8440.46	8316.79	8206.74	8116.1	8043.18	7983.86	7938.75	7898	7863.78	7854.55	7831.38	7824.74	7820.5	7816.64	7823.86	7827.38	7834.69	7841.44	7848.66	7858.77	7867.8	7886.02	7891.09
-0.26024	9517.15	9325.19	9088	8883.8	8695.79	8526.54	8388.83	8274.19	8172.55	8089.49	8022.44	7970.49	7930.95	7896.56	7867.93	7863.6	7845.67	7842.93	7842.64	7842.44	7852.29	7856.88	7867.4	7875.22	7884.08	7895.43	7905.19	7924.14	7929.54
-0.25339	9372.57	9193.49	8966.38	8776.35	8604.31	8444.3	8319.39	8215.74	8125.3	8051.98	7993.09	7949.75	7916.89	7889.94	7867.64	7869.45	7857.41	7859.98	7863.44	7866.53	7879.57	7886.7	7899.56	7909.71	7918.99	7933.14	7943.16	7961.66	7967.81
-0.24654	9187.71	9019.06	8812.92	8642.74	8487.25	8345.04	8234.01	8145.14	8066.4	8005.6	7954.89	7921.16	7897.78	7878.77	7863.5	7872.29	7867.07	7875.19	7883.07	7889.37	7907.14	7916.94	7932.01	7943.82	7955.39	7970.57	7981.56	8000.07	8006.45
-0.23969	8960.08	8813.77	8633.64	8484.8	8350.56	8226.05	8131.94	8058.34	7997.36	7947.02	7910.15	7887.08	7873.08	7864.01	7856.78	7873	7875.53	7889.82	7903.06	7913.35	7934.06	7947.11	7965.31	7979.05	7992.51	8008.72	8020	8039.48	8046.27
-0.23284	8696.51	8574.2	8424.13	8298.3	8193.72	8091.9	8016.35	7961.42	7918	7883.55	7857.88	7847.64	7845.56	7846.67	7848.68	7873.44	7883.55	7904.91	7923.48	7934.34	7962.59	7978.72	7999.77	8014.69	8030.88	8048.19	8059.89	8079.34	8086.22
-0.226	8405.56	8311.34	8194.4	8098.12	8019.69	7945.91	7891.93	7856.5	7833.91	7814.41	7802.62	7806.17	7815.8	7828.63	7840.65	7874.49	7892.46	7921.03	7945	7956.69	7992.06	8012.18	8035.96	8051.71	8069.94	8089.15	8100.79	8121.4	8127.64
-0.21915	8095.99	8035.37	7953.53	7881.02	7839.39	7789.94	7759.97	7749.57	7744.92	7744.6	7747.46	7765.02	7787.04	7811.74	7835.02	7877.58	7903.96	7939.96	7969.14	7984.38	8024.86	8047.74	8073.76	8091.77	8111.17	8130.87	8142.53	8163.88	8169.76
-0.2123	7784.05	7749.5	7702.92	7662.53	7652.27	7634.86	7628.43	7641.43	7657.65	7674.64	7694.21	7726.24	7761.49	7798.47	7833.02	7884.59	7919.11	7962.04	7996.78	8019.77	8060.94	8086.29	8114.86	8134.24	8155.31	8174.4	8186.89	8207.83	8212.77
-0.20545	7466.47	7472.84	7458.05	7451.66	7472.37	7480.35	7503.11	7539.8	7575.49	7609.86	7647.14	7694.73	7742.65	7791.7	7837	7897.42	7940.68	7989.62	8030.19	8062.53	8101.17	8128.8	8159.58	8179.93	8201.36	8221.23	8232.86	8253.36	8257.78
-0.1986	7162.96	7198.97	7221.79	7249.58	7300.27	7337.54	7387.48	7447.11	7502.65	7557.7	7610.54	7672.51	7733.84	7793.92	7849.2	7917.6	7969.89	8024.5	8069.68	8106.81	8147.49	8177.53	8208.65	8230.27	8251.52	8269.51	8281.93	8301.28	8302.96
-0.19175	6877.44	6951.28	7007.11	7067.28	7144.92	7213.64	7289.78	7371.75	7447.13	7519.28	7588.32	7664.36	7738.41	7809.8	7872.8	7949.81	8008.23	8067.49	8116.6	8157.67	8198.95	8230.78	8262.09	8283.98	8304.62	8321.29	8332.77	8350.43	8351.41
-0.18491	6634.32	6734.45	6824.25	6916.07	7016.64	7116.6	7217.52	7318.04	7412.1	7502.47	7585.77	7673.38	7759.49	7839.51	7911.46	7994.01	8059.19	8121.78	8173.24	8215.48	8258.94	8291.15	8321.69	8342.7	8361.85	8376.78	8387.35	8402.3	8401.18
-0.17806	6436.29	6567.03	6684.45	6807.74	6928.01	7054.89	7175.69	7295.77	7405.5	7511.36	7607.37	7706.01	7798.98	7886.65	7964.55	8053.34	8121.87	8186.31	8239.43	8283.1	8325.81	8358.36	8388.09	8406.07	8423.31	8437.54	8443.86	8456.8	8452.12
-0.17121	6313.72	6464.93	6603.31	6752	6889.41	7038.67	7174.16	7308.64	7431.2	7547.59	7655.59	7761.36	7862.83	7953.34	8036.27	8128.08	8199.49	8264.67	8318.61	8363.01	8400.86	8432.37	8460.39	8475.83	8489.48	8500.76	8504.18	8514.25	8504.94
-0.16436	6270.48	6430.35	6585.58	6753.17	6904.46	7069.41	7215.1	7364.45	7496.14	7618.89	7733.76	7844.49	7947.96	8042.62	8125.97	8218.65	8291.81	8355.78	8406.85	8451.31	8485.02	8513.45	8539.61	8549.61	8559.73	8569.01	8565.83	8571.57	8558.36
-0.15751	6297.74	6463.92	6633.94	6816.29	6974.77	7152.43	7304.94	7458.95	7595.85	7720.78	7842.98	7952.98	8058.45	8156.15	8238.37	8329.46	8397.94	8459.62	8507.85	8549.22	8578.13	8601.72	8622.66	8628.98	8635.09	8638.64	8630.25	8631.01	8613.22
-0.15066	6394.14	6561.31	6742.85	6931.88	7102.11	7279.58	7435.77	7596.8	7735.02	7861.01	7981.88	8092.11	8197.13	8290.27	8371.72	8456.97	8522.94	8579.95	8620.43	8662.59	8679.32	8699.64	8714.19	8711.92	8714.47	8710.94	8696.64	8690.2	8667.8
-0.14382	6556.59	6730.85	6916.84	7103.49	7277.19	7455.77	7612.36	7775.6	7911.96	8034.6	8155.3	8262.63	8359.52	8448.38	8526.16	8606.3	8665.48	8710.61	8745.08	8777.39	8791.47	8803.44	8811.39	8800.52	8796.03	8785.06	8764.93	8750.73	8722.35
-0.13697	6782.12	6952.21	7143.95	7331.13	7506.43	7681.13	7836.96	7994.37	8126.43	8247.84	8358.74	8459.37	8554.55	8635.18	8699.51	8772.53	8823.35	8857.61	8883.69	8901.37	8909.85	8914.94	8912.44	8892.81	8880.48	8861.82	8832.42	8812.83	8776.6
-0.13012	7083.74	7244.87	7429.65	7615.44	7791.75	7956.77	8109.51	8264.58	8388.23	8493.32	8603.5	8692.86	8773.19	8842.78	8893.73	8955.04	8995.31	9017.18	9030.03	9037.51	9036.69	9031.16	9019.38	8989.92	8965.69	8938.19	8901.1	8872.62	8828.51
-0.12327	7455.17	7610.89	7786.11	7971.69	8135.11	8292.25	8429.65	8574.94	8688.22	8783.33	8878.58	8953.06	9022.44	9078.58	9113.26	9159.38	9181.27	9192.39	9188.27	9176.27	9168.14	9153.55	9127.09	9085.06	9051.37	9014.98	8967.78	8930.72	8878.5
-0.11642	7909.78	8047.29	8215.74	8383.91	8545.24	8683.09	8808.71	8944.01	9038.97	9115.19	9194.94	9251.21	9296.48	9338.05	9351.42	9377.18	9385.4	9376.81	9356.09	9313.77	9303.76	9277.34	9238.67	9181.81	9138.03	9089.44	9033	8985.08	8924.37
-0.10957	8447.06	8583.39	8731.55	8872.64	9021.62	9153.27	9252.92	9365.41	9426.94	9486.78	9549.19	9576.46	9602.83	9617.49	9616.54	9613.45	9596.78	9569.12	9527.85	9452.49	9440.83	9401.05	9348.64	9277.64	9219.72	9160.59	9094.13	9035.46	8964.9
-0.10273	9104.85	9211.38	9346.21	9478.76	9587.8	9693.93	9758.33	9840.11	9876.34	9907.33	9936.29	9938.21	9932.16	9921.49	9888.22	9854.22	9820.42	9766.36	9709.38	9599.89	9581.28	9524.01	9454.74	9368.87	9298.75	9224.47	9148.65	9078.93	8999.07
-0.09588	9898.39	9979.05	10071	10164	10240.4	10307.4	10337.7	10383.1	10372.4	10360.8	10363	10320.3	10279.1	10238	10174.8	10110	10047.6	9964.09	9883.84	9747.86	9717.19	9640.64	9557.6	9455	9370.12	9282.56	9193.76	9114.81	9025.14
-0.08903	10832.9	10872.7	10917.1	10970.8	10971.2	10969.8	10965.6	10961.3	10904.6	10852.8	10807.8	10728.2	10643.5	10565.4	10462.2	10367.8	10271	10161.3	10054.3	9892.06	9844.59	9751.18	9649.34	9530.7	9432.28	9331.1	9229.9	9140.89	9041.99
-0.08218	11913.1	11901.8	11862.5	11827.8	11787.7	11711.5	11649.9	11586.8	11471.4	11360.6	11269.6	11136	11011.2	10895	10751.5	10620.2	10490.4	10347.4	10212.9	10026.1	9962.08	9849.68	9729.72	9595.92	9481.66	9367.97	9254.29	9155.79	9047.86
-0.07533	13038.9	12979.5	12856.2	12736.5	12625.3	12485.5	12363.3	12220.3	12039.2	11869.9	11723.7	11545.8	11376.4	11213.1	11027.9	10860.8	10692.7	10520.3	10355.2	10156.5	10063.9	9932.8	9794.58	9644.22	9516.44	9390.71	9265.94	9157.91	9042.08
-0.06848	14171.8	14042.5	13854.9	13678.6	13471.1	13249.2	13058.3	12835	12598.4	12369	12162.9	11935.8	11718.5	11508.6	11280.9	11077.1	10876.8	10672.4	10481.8	10274	10147	9996.19	9840.85	9676.11	9534.77	9397.94	9262.46	9146.35	9021.52
-0.06164	15234.9	15013.8	14779.2	14524.1	14265.9	13972.4	13707.1	13419.4	13117	12827.4	12569.3	12289.7	12026.3	11773	11508.3	11266	11031.5	10798	10583.5	10367.1	10205	10037.3	9867.05	9688.64	9535.48	9386.62	9243.55	9119.45	8987.49
-0.05479	16154.4	15892.8	15617.5	15301.8	14976.4	14611.5	14301.9	13942.1	13577.1	13237.5	12927	12598.9	12290.7	11993.5	11693.4	11416.1	11151.4	10887.2	10652.8	10431.4	10235.4	10053.6	9869.88	9678.96	9515.3	9356.1	9205.64	9074.12	8937.47
-0.04794	16980.1	16670.4	16350.5	15980.6	15596.8	15172.1	14787.8	14384.9	13966.2	13577	13219.3	12845.4	12498.2	12165.7	11832.6	11523.5	11230	10941.2	10686.9	10455.9	10235.9	10041.7	9846	9645.58	9472.41	9304.35	9149.99	9012.15	8871.31
-0.04109	17684.7	17345.6	16993.9	16552.5	16097.9	15628.4	15184.3	14739.6	14267.1	13841.2	13438.5	13027.6	12646.5	12279.7	11919.3	11581.5	11263.6	10953.5	10683.5	10438.4	10203.7	10000.2	9794.42	9585.09	9407.02	9231.99	9072.93	8931.43	8789.54
-0.03424	18275.1	17899.2	17520	17004.8	16498	15979.4	15488.2	14990.4	14477.3	14016.8	13576.3	13133.2	12722.8	12329.2	11945.9	11586.8	11248.2	10922.1	10638	10380	10136.5	9924.14	9713.91	9500.54	9314.94	9137.78	8975.15	8832.19	8688.78
-0.02739	18708.6	18287.8	17824.9	17320.7	16762.9	16202.3	15673.4	15138.8	14584.1	14099.1	13627.2	13159.2	12721.4	12308.9	11908.6	11530.8	11179.7	10838.8	10550.5	10283.8	10034.4	9817.17	9605.39	9386.87	9199.75	9022.75	8858.06	8715.68	8573.65
-0.02055	18966.1	18511.6	17991.4	17480.1	16887.2	16290.7	15728	15167.2	14576.8	14082	13586.2	13093.1	12644	12217	11803.1	11417	11058.4	10709.3	10413.9	10141.7	9894.06	9677.18	9464.58	9248.23	9058.26	8881.59	8721.19	8582.9	8440.86
-0.0137	19054.6	18573.4	18018.2	17491.1	16856.6	16237.9	15653.3	15075.3	14459.3	13951.8	13442.5	12940.3	12482.3	12044.3	11625.6	11239.6	10877.8	10528.1	10236.1	9961.66	9718.78	9504.16	9294.51	9078.65	8896.65	8722.6	8561.68	8433.91	8293.88
-0.00685	19001.4	18492.7	17883.5	17345.7	16678.3	16034.6	15443.7	14840	14223.1	13714.8	13199.7	12689.9	12228.9	11801.6	11383.8	11000	10643.5	10299.2	10012.2	9752.37	9504.06	9295.5	9096.28	8888.1	8710.8	8542.12	8390.8	8263.05	8133.2
3.04128e-15	18787.2	18228.1	17576.1	17017.7	16323.2	15673.2	15066.6	14471.1	13848	13348.7	12835	12341.5	11892.8	11470.6	11075.1	10702.8	10351.9	10027.2	9750.08	9497.7	9264.4	9066.84	8870.38	8673.34	8506.67	8345.39	8202.1	8083.66	7957.46
0.00685	18291.3	17715.7	16990.8	16466.9	15755.9	15103.5	14528.3	13940.8	13337.9	12867.6	12372.3	11903.7	11477.7	11062.8	10691.9	10341.9	10014.2	9705.62	9449.43	9208.33	8993.48	8809.08	8625.52	8440.14	8286.9	8135.1	8005.83	7889.51	7774.67
0.0137	17438.2	16868.1	16092.2	15609.7	14957	14342.1	13797	13254.7	12698.4	12266.8	11798.9	11368.9	10977.4	10599.3	10261	9940.9	9637.69	9357.76	9117.93	8895.62	8700.59	8530.73	8364.71	8192.64	8049.13	7908.04	7797.3	7687.21	7580.51
0.02055	16151.4	15624.3	14977.3	14487.5	13900.6	13374.3	12912	12436.9	11941.9	11548.3	11145.2	10777.3	10418	10088.4	9776.02	9497.46	9223.88	8976.02	8762.94	8558.16	8392.84	8233.89	8086.47	7929.38	7804.94	7677.92	7574.97	7476.67	7382.73
0.02739	14506.1	14115.3	13648.2	13155.4	12711.8	12258	11891.6	11495.8	11084.2	10771.6	10435.8	10123.8	9819.57	9530.86	9278.73	9028.54	8794.84	8579.44	8391.21	8214.17	8069.83	7932.15	7802.61	7662.77	7552.18	7440.77	7348.6	7266.94	7181.34
0.03424	12683.5	12393.7	12075.1	11753.5	11414.8	11078.7	10817.4	10525.8	10208	9948.95	9685.81	9446.14	9194.21	8951.8	8755.3	8549.38	8346.83	8177.98	8017.59	7911.6	7743.56	7622.16	7507.52	7390.79	7299.88	7203.32	7120.79	7050.78	6974.29
0.04109	10859.6	10708	10511.8	10323	10112.2	9924.38	9733.37	9544.77	9322.57	9141.28	8953.59	8773.85	8580.93	8393.48	8232.49	8066.31	7907.33	7767.14	7643.34	7609.02	7413.05	7312.58	7217.23	7115.63	7043.31	6960.67	6892.97	6836.3	6770.12
0.04794	9242.8	9190.27	9084.01	9041.15	8933.8	8840.88	8727.25	8631.67	8491.81	8375.1	8240.89	8117.45	7980.54	7849.83	7728.66	7602.65	7479.93	7369.31	7274.19	7386.44	7090.99	7009.36	6929.9	6848.55	6786.65	6713.65	6664.72	6618.8	6564.94
0.05479	7883.13	7931.82	7927.79	7926.4	7901.22	7876.45	7840.26	7807.97	7733.9	7668.94	7587.51	7518.05	7424.13	7334.6	7251.42	7154.43	7065.51	6983.6	6917.89	7042.96	6778.77	6712.01	6652.84	6592.95	6538.57	6476.36	6443.79	6407.65	6365.28
0.06164	6822.2	6930.9	6962.19	6997.18	7040.55	7061.58	7081.18	7075.46	7053.46	7040.98	6995.88	6961.64	6912.56	6854.06	6803.38	6734.93	6678.44	6622.44	6578.11	6660.49	6474.34	6428.95	6382.52	6336.1	6295.99	6251.43	6225.32	6199.4	6169.9
0.06848	5998.2	6126.22	6201.33	6232.01	6315.68	6368.81	6412.03	6452.25	6469.78	6468.15	6458.7	6464.09	6439.1	6405.34	6388.55	6346.75	6311.29	6283.62	6251.75	6275.49	6188.42	6156.19	6127.7	6091.84	6063.9	6034.22	6016.51	5999.4	5978.22
0.07533	5355.57	5473.07	5571.3	5612.92	5719.4	5795.4	5865.13	5908.39	5953.49	5975.6	5993.76	6013.41	6015.84	6007.47	6009.63	5987.65	5975.11	5964.15	5955.63	5971.44	5918.25	5898.02	5884.56	5855.37	5843.69	5823.32	5815.99	5805.98	5796.64
0.08218	4856.04	4956.64	5065.5	5120.97	5228.88	5320.53	5397.65	5452.07	5515.07	5550.36	5584.14	5619.46	5633.57	5647.12	5661.94	5662.52	5666.1	5672.87	5677.4	5709.41	5659.64	5653.17	5648.57	5636.28	5630.66	5622.34	5621.87	5620.12	5619.43
0.08903	4466.5	4556.58	4662.56	4726.56	4830.6	4928.44	5010.86	5068.23	5136.54	5187.12	5230.51	5272.44	5296.7	5331.02	5353.08	5363.11	5381.3	5398.83	5413.53	5474.55	5420.3	5424.64	5430.56	5428.2	5429.52	5430.53	5439.79	5446.95	5450.02
0.09588	4166.47	4242.56	4326.61	4409.77	4510.03	4606.06	4690.73	4742	4808.79	4869.67	4917.79	4964.87	4999.51	5041.72	5074.28	5094.34	5124.54	5153.85	5176.91	5264.97	5197.42	5213.29	5222.92	5232.41	5240.95	5246.86	5264.41	5278.81	5288.68
0.10273	3923.48	3990.01	4072.6	4152.71	4241.08	4331.56	4409.99	4468.87	4533.58	4595.07	4647.02	4697.12	4734.59	4782.87	4819.4	4852.35	4886.62	4922.11	4954.82	5016.52	4995.07	5013.23	5029.05	5046.61	5067.77	5075.97	5099.25	5120.98	5134.2
0.10957	3722.03	3782.87	3847.11	3931.59	4013.82	4096.65	4172.3	4226.64	4293.09	4353.55	4407.46	4456.55	4501.45	4551.03	4592.48	4629.3	4671.84	4715.8	4752.06	4779	4805.22	4830.78	4851.55	4868.8	4899.03	4917.56	4942.28	4972.3	4989.99
0.11642	3541.99	3597.65	3647.34	3738.17	3816.77	3889.66	3961.46	4015.36	4079.08	4137.71	4192.77	4244.5	4290.06	4341.9	4388.32	4430.34	4475.48	4523.71	4565.63	4614.79	4631.08	4658.51	4687.65	4706.58	4744.96	4765.53	4796.03	4829.44	4851.78
0.12327	3381.6	3432.6	3493.65	3564.42	3637.09	3704.09	3772.74	3827.52	3883.6	3946.83	4002.96	4054.06	4100.69	4154.91	4202.58	4247.68	4297.96	4350.52	4395.76	4438.94	4467.97	4499.79	4536.41	4558.25	4597.28	4626.2	4659.32	4696.5	4721.8
0.13012	3236.65	3283.77	3347.46	3407.17	3475.06	3540.1	3601.56	3656.81	3713.4	3774.3	3830.23	3881.79	3930.89	3983.84	4035.98	4084.97	4136.35	4192.21	4237.39	4287.9	4316.77	4353.91	4390.8	4420.49	4461.54	4492.75	4529.51	4571.56	4599.13
0.13697	3105.23	3149.11	3208.31	3267.49	3329.65	3391.11	3450.43	3507.04	3561.73	3620.45	3675.52	3729.88	3777.92	3831.2	3882.54	3933.91	3989.79	4046.33	4092.57	4151.65	4179.21	4217.67	4258.63	4291.29	4333.89	4368.52	4408.87	4450.38	4483.27
0.14382	2989.95	3031.22	3084.11	3140.63	3197.39	3256.93	3316.84	3370.2	3426.9	3482.76	3536.12	3590.48	3641.16	3693.07	3745.6	3796.82	3855.71	3913.29	3959.43	4020.42	4051.01	4093.79	4138.47	4172.01	4215.44	4249.98	4294.04	4338.37	4375.77
0.15066	2886.17	2924.28	2974.71	3028.91	3084.86	3136.74	3196.52	3248.95	3304.61	3358.8	3411.43	3465.44	3514.92	3567.94	3618.9	3672.64	3732.04	3788.82	3840.58	3902.55	3932.42	3976.69	4024.12	4059.02	4099.07	4141.97	4186.92	4232	4271.65
0.15751	2793.93	2829.65	2880.28	2927.73	2981.51	3031.95	3088.21	3139.18	3192.58	3246.33	3297.27	3350.78	3397.94	3450.21	3504.33	3555.59	3617.54	3674.86	3727.79	3787.38	3820.36	3866.75	3915.59	3952.76	3987.21	4039.04	4085.1	4131.6	4172.73
0.16436	2712.47	2746.25	2790.25	2837.68	2887.72	2936.71	2988.81	3038.42	3089.55	3140.31	3190.32	3243.58	3290.16	3345.49	3397.18	3449.55	3508.32	3566.99	3621.29	3678.17	3714.4	3762.26	3810.83	3849.34	3887.61	3942.48	3989.67	4036.74	4078.29
0.17121	2642.15	2673.96	2714.12	2759.4	2805.71	2852.98	2901.19	2950.89	2998.35	3047.64	3096.59	3149.03	3196.1	3250.29	3301.12	3351.91	3411.84	3468.98	3523.14	3576.29	3618	3668.99	3714.08	3756.77	3802.68	3850.61	3897.69	3946.67	3988.99
0.17806	2584.1	2613.31	2652.26	2691.71	2734.05	2778.21	2824.49	2871.82	2916.78	2966.42	3013.59	3064.71	3110.96	3164.51	3214.25	3264.87	3325.61	3381.82	3435.48	3486.72	3530.09	3581.97	3626.85	3670.32	3717.05	3766.44	3813.81	3865.33	3907.84
0.18491	2535.05	2560.66	2598.35	2633.35	2672.7	2713.23	2757.03	2802.34	2846.67	2893.5	2940.67	2988.33	3035.26	3086.59	3136.17	3187.18	3246.04	3302.83	3356.51	3405.39	3452.13	3501.61	3549.13	3592.6	3630.58	3687.8	3737.74	3788.17	3832
0.19175	2493.74	2516.32	2549.02	2581.92	2617.87	2655.94	2697.37	2740.13	2783.28	2828.85	2874.38	2920.07	2966.78	3016.84	3064.82	3115.53	3174.09	3230.98	3283.31	3331.84	3380.34	3428.01	3476.35	3520.22	3567	3616.55	3667.47	3717.54	3762.41
0.1986	2458.21	2477.75	2504.95	2536.54	2569.1	2603.81	2643.25	2683.69	2725.82	2769.65	2814.06	2857.91	2903.84	2952.53	3000.8	3051.33	3108.59	3164.1	3217.47	3264.48	3313.96	3359.65	3409.39	3453.96	3505.17	3549.28	3600.52	3651.69	3696.81
0.20545	2427.56	2443.37	2467.79	2495.07	2525.48	2558.13	2594.8	2633.74	2673.05	2716.15	2757.88	2801.63	2847.31	2894.69	2943.05	2991.97	3047.71	3103.09	3155.66	3202.56	3251.03	3297.31	3347.47	3391.44	3438.7	3487.5	3538.48	3589.16	3634.63
0.2123	2400.65	2413.36	2436.86	2458.26	2486.34	2515.82	2550.98	2587.25	2626.19	2666.4	2707.42	2750.06	2794.52	2841.21	2888.86	2937.45	2992.07	3045.52	3097.91	3145.16	3193.89	3238.82	3289.31	3333.15	3361.65	3428.88	3479.52	3531.25	3576.74
0.21915	2376.35	2385.78	2409.23	2425.18	2451.23	2477.77	2509.88	2545.42	2582.46	2621.43	2661.29	2702.94	2746.2	2791.46	2837.73	2886.59	2939.92	2993.36	3044.52	3091.25	3139.58	3185.37	3235.41	3278.82	3326.14	3375	3424.54	3476.08	3521.55
0.226	2354.37	2360.97	2387.95	2394.54	2418.29	2443.22	2472.88	2507.38	2542.82	2579.98	2619.42	2659.9	2701.87	2746.34	2790.82	2838.86	2892.55	2944.35	2994.58	3043.09	3089.72	3135.31	3184.36	3227.6	3287.53	3323.29	3373.14	3424.89	3470.29
0.23284	2333.68	2337.59	2366.68	2365.98	2387.57	2410.74	2438.7	2471.54	2506.23	2541.28	2580.37	2620.34	2661.13	2704.11	2748.8	2795.19	2847.8	2899.52	2949.38	2996.79	3043.51	3089.17	3136.54	3180.32	3240.84	3275.63	3324.63	3376.99	3421.99
0.23969	2313.88	2315.3	2345.4	2339.06	2359.01	2380.83	2407.3	2439.36	2472.15	2506.75	2543.85	2583.23	2622.95	2665.46	2709.45	2753.87	2807.16	2856.81	2906.1	2953.8	2998.8	3045.76	3092.34	3135.73	3190.47	3231.03	3279.5	3331.14	3376.14
0.24654	2294.59	2293.46	2324.83	2313.84	2331.66	2352.46	2377.83	2408.92	2441.02	2473.99	2510.32	2549.25	2587.18	2629.58	2672.64	2716.72	2768.64	2818.38	2866.54	2913.22	2958.31	3004.63	3050.93	3093.63	3145.29	3189.28	3236.98	3287.86	3333.15
0.25339	2275.08	2272.6	2304.68	2289.26	2306.29	2325.94	2350.63	2379.77	2410.68	2443.67	2478.79	2516.81	2554.58	2596.04	2638.96	2682.13	2732.88	2782.1	2829.95	2875.41	2920.62	2966.27	3012.25	3053.96	3102.59	3150.09	3195.8	3247.17	3292.17
0.26024	2255.45	2251.24	2284.53	2266.17	2281.85	2300.63	2324.17	2352.29	2382.83	2414.81	2449.21	2486.54	2523.35	2564.82	2606.72	2649.4	2699.62	2748.21	2795.27	2840.32	2885.07	2930.47	2975.7	3017.02	3064.34	3111.82	3158.41	3208.94	3254.07
0.26709	2235.13	2230.22	2263.45	2243.73	2258.45	2276.02	2299.14	2326.49	2356.69	2387.45	2421.58	2458	2494.13	2535.34	2576.58	2619.16	2668.58	2715.97	2763.01	2806.87	2851.46	2896.3	2941.29	2982.84	3029.19	3076.24	3122.7	3172.31	3217.57
0.27393	2214.33	2208.85	2241.43	2221.39	2235.84	2253.11	2275.08	2301.53	2331.9	2361.76	2395.54	2431.68	2467.12	2507.71	2548.38	2590.58	2639.29	2686.06	2732.13	2775.47	2819.9	2864.08	2909.11	2950.18	2995.05	3041.93	3089.1	3137.85	3182.81
0.28078	2192.62	2187.3	2219.41	2199.76	2213.71	2230.59	2252.56	2278.53	2308.6	2337.37	2371.16	2406.53	2441.5	2481.96	2521.87	2563.92	2611.66	2658.58	2703.74	2746.44	2790.44	2834	2878.72	2919.69	2964.92	3010.66	3057.13	3105.49	3150.58
0.28763	2169.78	2165.06	2197.51	2178.59	2192.1	2209.03	2231.1	2256.36	2285.73	2314.64	2348.2	2383.08	2417.71	2457.44	2497.27	2538.22	2585.87	2632.14	2676.71	2719.74	2762.84	2805.36	2849.74	2890.54	2933.45	2981.12	3026.41	3075.05	3119.36
0.29448	2146.65	2142.19	2153.67	2156.97	2170.57	2188.2	2210.13	2235.49	2264.68	2292.97	2326.62	2361.3	2395.27	2434.51	2473.83	2514.6	2561.57	2607.4	2651.49	2693.88	2736.63	2778.9	2823.11	2863.19	2905.45	2952.37	2998.03	3046.51	3090.26
0.30133	2122.36	2119.55	2095.89	2135.64	2149.73	2167.58	2190.23	2215.76	2244.8	2272.48	2305.96	2340.51	2373.97	2413.21	2452.24	2492.18	2539.14	2584.09	2627.94	2669.94	2712.42	2753.74	2797.63	2837.53	2886.48	2926.05	2970.8	3018.97	3062.81
0.30818	2097.13	2096.42	2091.58	2114.45	2129.42	2147.74	2170.55	2196.51	2225.73	2252.93	2286.2	2320.35	2353.95	2393.16	2431.87	2471.31	2517.56	2561.64	2605.23	2647.44	2688.98	2730.81	2773.61	2813.19	2862.71	2900.44	2945.66	2993.08	3036.28
0.31502	2071.92	2073.35	2087.27	2094.08	2109.99	2128.37	2151.78	2178	2207.04	2234.41	2267.89	2301.17	2334.77	2373.69	2411.93	2451.45	2497.04	2540.68	2583.92	2625.94	2667.08	2708.5	2751.17	2790.4	2838.77	2876.33	2921.05	2968.59	3010.59
0.32187	2046.75	2049.93	2082.96	2073.55	2090.83	2109.78	2134.02	2160.04	2189.07	2216.74	2250.1	2283.09	2317.16	2355.48	2393.12	2432.63	2478	2521.3	2564.09	2605.47	2646.47	2686.85	2729.43	2768.17	2814.24	2853.87	2898.42	2945.17	2986.12
0.32872	2021.4	2027.01	2078.65	2053.62	2071.86	2092.03	2116.55	2143.02	2172	2200.16	2233.08	2266.17	2300.19	2337.99	2375.68	2414.72	2459.63	2502.7	2545.24	2586.3	2626.77	2666.64	2708.85	2747.46	2791.49	2832.39	2876.49	2922.23	2963.66
0.33557	1996.73	2004.48	2072.29	2034.51	2054.03	2074.74	2099.72	2126.53	2155.78	2184.01	2216.98	2250.15	2284.1	2321.82	2359.1	2397.93	2442.57	2485.26	2527.29	2567.81	2608.26	2647.46	2689.28	2727.59	2770.38	2812.39	2855.61	2900.99	2942.71
0.34242	1972.68	1982.66	2051.9	2015.59	2036.33	2058.03	2083.3	2110.69	2140.04	2168.51	2201.18	2234.72	2268.87	2306.51	2343.71	2381.98	2426.06	2468.38	2510.1	2550.41	2590.62	2629.62	2670.85	2709.18	2751.16	2792.96	2836.35	2880.23	2922.13
0.34927	1949.69	1961.26	2002.14	1997.45	2019.23	2041.57	2067.96	2095.86	2125.43	2153.86	2186.57	2219.91	2254.29	2291.96	2328.9	2366.84	2410.8	2452.65	2494	2534.02	2574.04	2612.65	2653.56	2691.27	2732.44	2774.49	2817.66	2861.04	2903.29
0.35611	1927.45	1940.8	1960.37	1979.89	2002.87	2025.87	2053.19	2081.54	2111.13	2139.84	2172.79	2206.28	2240.35	2278.2	2315.08	2352.78	2396.13	2437.22	2478.87	2518.75	2557.77	2596.71	2637.13	2674.37	2715.06	2756.77	2799.78	2843.05	2884.77
0.36296	1906.08	1921.23	1951.95	1963.29	1987.1	2010.88	2038.81	2067.7	2097.55	2126.94	2160.01	2192.99	2227.06	2264.93	2301.74	2339.26	2382.17	2422.96	2464.25	2503.84	2542.68	2581.57	2621.3	2658.47	2697.77	2739.86	2782.7	2826.15	2866.8
0.36981	1885.91	1902.2	1943.54	1947.45	1972.36	1996.85	2025.49	2054.47	2084.89	2114.47	2147.61	2180.5	2214.93	2252.3	2288.96	2326.33	2368.83	2410.01	2450.69	2489.89	2528.68	2567.28	2606.48	2643.91	2682.16	2724.34	2766.45	2809.86	2849.74
0.37666	1866.82	1884.52	1935.12	1932.63	1957.97	1983.54	2012.78	2041.84	2072.24	2102.74	2136.04	2168.91	2203.3	2240.24	2277.08	2314.51	2356.69	2397.57	2437.32	2476.57	2515.1	2553.34	2592.39	2629.78	2667.78	2709.2	2750.74	2793.87	2833.42
0.38351	1848.95	1867.84	1926.7	1918.39	1944.39	1970.8	2000.88	2030.19	2060.87	2091.65	2124.52	2157.67	2192.28	2229.25	2265.6	2302.9	2345.2	2385.67	2425.13	2463.81	2502.11	2540.36	2578.56	2615.81	2654.55	2694.58	2735.95	2778.75	2818.2
0.39036	1831.95	1852.23	1918.29	1904.75	1931.53	1958.42	1989.1	2019.18	2049.69	2080.79	2113.96	2146.83	2181.52	2218.64	2254.84	2291.99	2334.38	2374.14	2413.47	2451.97	2489.67	2527.97	2566.05	2602.74	2641.6	2681.19	2721.98	2764.25	2803.42
0.3972	1816.13	1837.3	1907.84	1891.57	1919.21	1946.96	1977.99	2008.48	2039.22	2070.77	2103.5	2136.88	2171.27	2208.4	2244.59	2281.86	2323.94	2363.44	2402.39	2440.52	2478.27	2516.06	2553.69	2590.08	2629.75	2668.07	2708.75	2750.11	2789.15
0.40405	1801.71	1823.26	1889.01	1879.29	1907.72	1936.29	1967.55	1998.4	2029.37	2061.06	2093.81	2127.53	2161.63	2198.57	2235.17	2271.93	2313.77	2353.1	2391.99	2429.5	2467.18	2505.03	2542.04	2578.15	2617.53	2655.63	2696.01	2737.05	2775.7
0.4109	1787.89	1810.7	1862.37	1867.84	1896.84	1925.83	1957.44	1988.66	2019.83	2051.75	2084.75	2118.33	2152.53	2189.48	2226.13	2262.64	2304.2	2343.48	2381.86	2419.29	2456.78	2494.4	2530.94	2567.08	2605.75	2643.57	2683.64	2724.83	2762.61
0.41775	1774.96	1798.32	1838.76	1857.18	1886.53	1916.13	1948.24	1979.62	2011.24	2043.03	2076.06	2109.48	2144	2180.76	2217.63	2253.8	2295.13	2334.29	2372.28	2409.63	2446.81	2484.21	2520.46	2556.13	2593.67	2632.32	2672.12	2712.85	2750.61
0.4246	1763.32	1787.07	1822.31	1846.87	1876.91	1906.66	1939.33	1970.84	2002.81	2034.87	2068.23	2101.44	2135.89	2172.57	2209.29	2245.71	2286.57	2325.24	2363.21	2400.62	2437.04	2474.38	2510.73	2545.89	2583.25	2621.79	2660.88	2701.45	2739.03
0.43145	1752.57	1776.68	1809.14	1837.52	1867.73	1898.25	1931.05	1962.72	1994.86	2027.09	2060.39	2093.81	2128.41	2164.99	2201.53	2237.73	2278.2	2316.66	2354.78	2392.08	2427.97	2465.17	2501.14	2536.33	2573.41	2611.54	2650.37	2690.65	2727.86
0.43829	1742.82	1766.96	1798.55	1828.7	1859.43	1890.46	1923.19	1955.13	1987.42	2019.62	2053.07	2086.7	2121.23	2157.69	2194.17	2230.26	2270.37	2308.69	2346.58	2383.57	2419.47	2456.06	2491.93	2527.22	2563.52	2601.87	2640.27	2680.16	2717.18
0.44514	1733.94	1757.95	1789.88	1820.57	1851.67	1883.17	1915.82	1948.14	1980.26	2012.64	2046.4	2079.79	2114.42	2150.93	2187.3	2223.32	2262.9	2301.38	2338.96	2375.6	2411.54	2447.8	2483.39	2518.37	2554.54	2592.52	2630.78	2670.15	2707.14
0.45199	1725.68	1750.16	1782.27	1813.19	1844.34	1876.57	1909.09	1941.57	1974	2006.3	2040.13	2073.64	2108.18	2144.48	2180.74	2216.66	2256.17	2294.47	2331.8	2368.36	2403.9	2439.91	2475.55	2510.11	2545.32	2583.53	2621.72	2660.81	2697.35
0.45884	1718.19	1743.41	1775.57	1806.37	1837.71	1870.12	1902.93	1935.63	1968.02	2000.27	2034.26	2067.68	2102.14	2138.52	2174.66	2210.66	2249.85	2287.87	2325.05	2361.56	2396.88	2432.44	2467.95	2502.09	2537.6	2575.19	2613	2651.79	2687.85
0.46569	1711.65	1737.24	1769.64	1800.24	1831.77	1864.28	1897.16	1930.22	1962.61	1994.74	2028.8	2061.95	2096.55	2133.05	2168.9	2204.94	2243.83	2281.69	2318.73	2355	2390.09	2425.63	2460.62	2494.62	2529.8	2567.05	2604.82	2643.15	2678.83
0.47254	1706.03	1731.55	1763.81	1794.73	1826.66	1859.05	1891.87	1924.96	1957.6	1989.61	2023.73	2056.81	2091.28	2127.78	2163.45	2199.35	2238.28	2275.88	2312.87	2348.89	2383.82	2419.14	2453.78	2487.53	2522.42	2559.47	2596.77	2635.05	2670.48
0.47938	1701.11	1726.52	1759.17	1789.97	1821.84	1854.26	1887.4	1920.16	1952.84	1984.96	2019.14	2052.37	2086.38	2122.91	2158.61	2194.27	2232.99	2270.54	2307.25	2343.17	2377.82	2412.84	2447.46	2480.92	2515.26	2552.33	2589.13	2627.33	2662.72
0.48623	1697.09	1722.39	1754.48	1785.69	1817.66	1850.16	1883.29	1916.09	1948.66	1981	2014.93	2048.15	2082.01	2118.18	2154.03	2189.56	2228.13	2265.4	2302.06	2337.65	2372.02	2407.13	2441.2	2474.62	2508.95	2545.67	2581.9	2619.84	2655.12
0.49308	1693.73	1718.75	1750.88	1782.16	1814.11	1846.66	1879.43	1912.23	1944.81	1977.31	2011.1	2044.2	2078.31	2114.14	2149.77	2185.29	2223.57	2260.65	2297.13	2332.6	2366.71	2401.58	2435.31	2468.42	2502.43	2539.52	2575.07	2612.68	2647.99
0.49993	1691.09	1715.75	1748	1779.06	1810.94	1843.47	1876.25	1908.94	1941.46	1974.01	2007.69	2040.8	2074.65	2110.41	2145.85	2181.19	2219.46	2256.16	2292.56	2327.89	2361.7	2396.49	2429.7	2462.61	2496.93	2533.46	2568.67	2605.9	2641.13
0.50678	1688.91	1713.7	1745.75	1776.45	1808.33	1840.64	1873.51	1906.31	1938.66	1971.01	2004.57	2037.53	2071.27	2106.93	2142.42	2177.7	2215.53	2252.23	2288.22	2323.42	2357	2391.64	2424.67	2457.28	2491.52	2527.79	2562.75	2599.76	2634.48
0.51363	1687.44	1712.05	1743.39	1774.64	1805.97	1838.24	1871.27	1903.82	1936.03	1968.45	2001.96	2034.82	2068.64	2103.97	2139.21	2174.02	2211.78	2248.73	2284.56	2319.17	2352.65	2387.15	2419.85	2452.32	2486.07	2522.41	2557.2	2593.82	2628.05
0.52047	1686.52	1711.09	1741.98	1772.9	1804.24	1836.37	1869.24	1901.45	1933.87	1966.2	1999.7	2032.41	2065.96	2101.22	2136.6	2170.99	2208.66	2245.37	2280.98	2315.22	2348.62	2382.77	2415.44	2447.91	2481.17	2516.88	2551.57	2588.23	2621.88
0.52732	1686.01	1710.18	1740.97	1771.33	1803.15	1834.73	1867.37	1899.68	1932.26	1964.2	1997.59	2030.38	2063.79	2098.67	2134.1	2168.32	2205.83	2242.33	2277.8	2311.5	2344.98	2378.8	2411.56	2443.67	2476.57	2512.03	2546.35	2583	2616.17
0.53417	1686	1709.89	1740.41	1770.55	1802.36	1833.3	1865.97	1898.6	1930.84	1962.45	1995.88	2028.59	2062.03	2096.41	2131.91	2166.19	2203.18	2239.29	2274.69	2308.13	2341.69	2374.94	2407.81	2439.5	2472.42	2507.29	2541.62	2577.82	2610.9
0.54102	1686.45	1710.18	1740.41	1769.98	1802.03	1832.92	1864.95	1897.72	1929.47	1961.09	1994.48	2027.17	2060.19	2094.48	2129.98	2164.12	2200.7	2236.62	2272.01	2305.15	2338.61	2371.77	2404.38	2435.78	2468.25	2502.71	2537.14	2572.83	2605.96
0.54787	1687.33	1711.03	1740.58	1770.23	1801.45	1832.92	1864.39	1897.35	1928.48	1960.07	1993.36	2025.66	2058.85	2093.11	2128.18	2162.13	2198.61	2234.32	2269.68	2302.54	2335.74	2368.72	2400.94	2432.46	2464.25	2498.55	2532.87	2568.3	2601.3
0.55472	1688.47	1712.02	1741.24	1770.83	1801.64	1832.92	1864.39	1896.82	1928.28	1959.76	1992.81	2024.94	2057.98	2092.09	2126.86	2160.56	2196.76	2232.41	2267.31	2300.18	2332.9	2365.94	2397.8	2429.28	2460.57	2494.96	2528.73	2564.03	2596.73
0.56156	1690.28	1713.27	1742.26	1771.35	1802.12	1833	1864.51	1896.86	1928.28	1959.76	1992.19	2024.21	2057.15	2091.28	2125.67	2159.25	2195.32	2230.82	2265.19	2298.3	2330.6	2363.4	2394.73	2426.33	2457.29	2491.57	2524.87	2559.8	2592.72
0.56841	1692.62	1715.08	1743.49	1772.9	1802.78	1833.62	1865.1	1897.19	1928.28	1959.76	1992.19	2023.66	2056.79	2090.5	2124.91	2158.35	2194.08	2229.32	2263.47	2296.62	2328.46	2360.93	2392.19	2423.43	2454.55	2488.47	2521.45	2555.96	2588.73
0.57526	1695.07	1717.36	1745.75	1774.44	1804.06	1835.01	1865.96	1897.81	1928.37	1959.76	1992.19	2023.66	2056.19	2090.4	2124.01	2157.33	2193.08	2228.31	2261.98	2295.07	2326.42	2358.93	2389.82	2420.77	2451.89	2485.51	2518.2	2552.48	2584.6
0.58211	1697.92	1719.86	1747.9	1776.14	1805.67	1836.31	1866.86	1898.32	1928.89	1960.11	1992.4	2023.87	2056.08	2090.4	2123.78	2156.52	2192.46	2227.49	2260.88	2293.35	2324.91	2357.05	2387.66	2418.49	2449.63	2482.59	2515.31	2549.2	2580.88
0.58896	1701.04	1722.59	1750.24	1778.26	1807.67	1837.71	1868.42	1899.43	1930.09	1961.24	1992.93	2024.55	2056.27	2090.4	2123.78	2156.22	2192.21	2226.59	2259.89	2292.28	2323.71	2355.16	2385.89	2416.35	2447.4	2479.9	2512.35	2546.36	2577.57
0.59581	1704.47	1725.8	1753.13	1780.9	1809.59	1839.28	1870.02	1900.68	1931.41	1962.24	1993.55	2025.22	2056.83	2090.4	2123.78	2156.22	2191.6	2225.67	2258.81	2291.24	2322.53	2353.76	2384.4	2414.54	2445.08	2477.77	2509.6	2543.62	2574.33
0.60265	1708.1	1729.05	1755.86	1783.75	1811.87	1841.43	1871.77	1902.61	1932.7	1963.57	1994.82	2025.94	2057.39	2090.4	2123.84	2156.27	2191.5	2225.16	2258.26	2290.19	2321.26	2352.76	2382.91	2413.12	2443.26	2475.94	2507	2540.84	2571.69
0.6095	1712.18	1732.84	1759.31	1786.82	1814.68	1843.78	1873.82	1904.64	1934.29	1965.05	1996.18	2027.17	2058.48	2090.87	2124.28	2156.66	2191.84	2224.88	2258.26	2289.72	2320.35	2351.71	2381.96	2411.73	2441.36	2473.98	2504.86	2538.38	2569.18
0.61635	1716.51	1736.77	1762.88	1790.11	1817.55	1846.31	1876.48	1906.96	1936.33	1966.94	1997.84	2028.74	2059.69	2092.05	2125.22	2157.54	2192.46	2225.12	2258.26	2289.72	2320.19	2351.19	2380.95	2410.46	2439.81	2472.05	2502.99	2536.37	2566.61
0.6232	1720.9	1741.07	1766.82	1793.56	1820.83	1849.25	1879.08	1909.35	1938.62	1968.91	1999.77	2030.27	2061.12	2093.13	2126.01	2158.4	2192.74	2225.73	2258.26	2289.72	2319.85	2350.46	2380.22	2409.21	2438.64	2470.3	2501.31	2534.45	2564.54
0.63005	1725.61	1745.34	1770.79	1797.24	1824.4	1852.44	1881.92	1911.92	1940.99	1971.25	2001.57	2031.92	2062.58	2094.74	2127.09	2159.36	2193.62	2226.25	2258.46	2289.72	2319.3	2349.8	2379.81	2408.51	2437.47	2469.08	2499.5	2532.57	2562.34
0.6369	1730.7	1749.98	1775.25	1801.19	1828.07	1855.85	1885.19	1914.58	1943.43	1973.81	2003.7	2033.79	2064.34	2096.4	2128.21	2160.28	2194.53	2227.26	2259.04	2289.72	2319.3	2349.8	2379.1	2407.59	2436.74	2468.17	2498.12	2530.98	2560.31
0.64375	1736.03	1754.87	1779.98	1805.44	1831.85	1859.6	1888.53	1917.48	1946.13	1976.25	2006	2036	2066.51	2098.04	2129.77	2161.53	2195.31	2228.03	2259.65	2290.02	2319.55	2349.8	2378.42	2407.02	2435.87	2467.13	2496.92	2529.56	2558.73
0.65059	1741.53	1759.93	1784.69	1809.73	1835.75	1863.22	1891.93	1920.57	1949.08	1979.11	2008.42	2038.42	2068.85	2099.89	2131.42	2162.99	2196.59	2229.05	2260.54	2291.05	2320.14	2349.8	2378.42	2407.02	2435.45	2466.52	2495.69	2528.23	2557.15
0.65744	1747.1	1765.12	1789.5	1813.91	1840.82	1866.88	1895.35	1923.87	1952.24	1982.19	2011.03	2040.95	2070.9	2101.97	2133.22	2164.79	2198.03	2230.31	2261.31	2291.72	2320.33	2349.93	2378.42	2407.02	2434.92	2465.64	2494.85	2526.89	2555.52
0.66429	1753.11	1770.59	1794.77	1818.38	1846.68	1871.26	1899.18	1927.24	1955.63	1985.42	2014.03	2043.67	2073.09	2104.3	2135.12	2166.68	2199.73	2231.74	2262.22	2292.25	2320.92	2350.39	2378.55	2407.02	2434.68	2464.97	2493.7	2525.94	2554.15
0.67114	1759.21	1776.05	1799.65	1823.31	1849.95	1875.44	1902.9	1930.98	1959.26	1988.56	2017.19	2046.58	2075.75	2106.68	2137.34	2168.41	2201.24	2232.98	2263.58	2293.3	2321.95	2351.06	2379.09	2407.02	2434.68	2464.36	2492.86	2525	2553.01
0.67799	1765.47	1781.87	1804.48	1828.1	1853.13	1879.7	1907.05	1934.91	1963.07	1991.63	2020.44	2049.5	2078.56	2109.36	2139.7	2170.5	2202.98	2234.63	2264.95	2294.5	2322.93	2351.86	2379.88	2407.06	2434.68	2464.24	2492.86	2524.34	2552.25
0.68484	1771.63	1787.82	1810	1833.11	1857.71	1883.91	1911.31	1939.08	1966.94	1995.21	2023.76	2052.39	2081.46	2111.94	2142.27	2172.84	2204.98	2236.21	2266.6	2296.14	2324.01	2352.63	2380.41	2407.4	2434.68	2464.24	2492.67	2524.19	2551.47
0.69168	1777.78	1793.66	1815.7	1838.27	1863.91	1888.32	1915.61	1942.81	1970.81	1998.9	2027.13	2055.79	2084.66	2114.78	2145.02	2174.9	2207.25	2238.06	2268.43	2297.57	2325.54	2353.86	2380.92	2408.25	2434.92	2464.39	2492.09	2523.71	2550.94
0.69853	1784.16	1799.55	1821.22	1843.53	1870.78	1893.22	1920.06	1947.16	1974.86	2002.56	2030.69	2059.4	2087.84	2117.98	2147.79	2177.22	2209.52	2240.13	2270.2	2299.12	2326.93	2354.75	2381.8	2409.05	2435.64	2464.9	2491.9	2523.28	2550.43
0.70538	1790.43	1805.56	1827.11	1849.14	1877.64	1897.98	1924.52	1951.91	1978.62	2006.35	2034.37	2062.87	2091.2	2121.22	2150.86	2179.98	2211.96	2242.34	2272.21	2300.63	2328.33	2355.96	2382.61	2409.67	2435.92	2465.19	2491.9	2522.88	2549.54
0.71223	1796.81	1811.85	1832.88	1854.57	1882.1	1902.88	1929.36	1956.31	1983.06	2010.47	2038.21	2066.43	2094.51	2124.64	2154.01	2182.75	2214.71	2244.61	2274.42	2302.63	2330.05	2357.28	2383.91	2410.9	2436.91	2465.43	2492.09	2522.42	2549.07
0.71908	1803.36	1817.92	1838.6	1860.18	1884.14	1908.21	1934.19	1961.09	1987.81	2014.57	2042.13	2070.43	2098.37	2128.01	2157.16	2185.79	2217.21	2247.25	2276.55	2304.55	2331.7	2358.86	2385.44	2411.99	2437.82	2466.3	2492.65	2522.46	2549.01
0.72593	1810.07	1824.17	1844.6	1865.97	1886.18	1913.56	1939.04	1965.91	1992.28	2018.98	2046.17	2074.34	2102.18	2131.58	2160.55	2189.11	2220.03	2249.91	2278.89	2306.62	2333.3	2360.38	2387.01	2412.79	2438.56	2467.02	2492.86	2522.81	2549.12
0.73277	1816.69	1830.56	1850.64	1871.66	1888.22	1919.01	1944.03	1971.1	1997.18	2023.89	2050.6	2078.57	2106.18	2135.24	2163.91	2192.31	2223.07	2252.6	2281.37	2308.79	2335.25	2362.09	2388.55	2414.17	2439.42	2467.52	2493.12	2523.56	2549.12
0.73962	1823.36	1837.07	1856.74	1877.44	1890.26	1924.29	1949.29	1976.32	2002.03	2028.66	2055.02	2082.77	2110.05	2139.28	2167.54	2195.77	2226.32	2255.67	2284.13	2311.02	2337.71	2364.11	2390.19	2415.67	2440.46	2468.68	2494.06	2524.06	2549.26
0.74647	1830.02	1843.32	1862.69	1883.28	1892.36	1929.84	1954.84	1981.52	2007.06	2033.6	2059.81	2087.24	2114.35	2143.2	2171.17	2199.49	2229.56	2258.62	2286.75	2313.47	2339.92	2366.35	2392.13	2417.13	2441.66	2469.55	2495.17	2524.34	2549.7
0.75332	1836.45	1849.8	1868.29	1889.18	1897.32	1935.73	1960.48	1986.78	2012.17	2038.5	2064.63	2091.76	2118.66	2147.17	2174.89	2203.13	2232.9	2261.74	2289.7	2316.16	2342.34	2368.6	2394	2418.84	2443.26	2470.75	2496.14	2524.72	2550.29
0.76017	1842.76	1856.29	1874.84	1895.25	1906.85	1941.39	1965.97	1992.2	2017.51	2043.5	2069.47	2096.62	2122.94	2151.26	2179.22	2206.67	2236.27	2265.25	2292.81	2318.89	2344.93	2370.82	2395.96	2420.73	2444.9	2471.96	2497.34	2525.71	2550.84
0.76702	1849.03	1862.63	1880.93	1901.32	1917.31	1947.1	1971.89	1997.77	2022.9	2048.62	2074.37	2101.28	2127.53	2155.5	2183.36	2210.17	2239.84	2268.72	2296.05	2322.05	2347.4	2373.15	2398.05	2422.48	2446.84	2473.67	2498.29	2526.5	2551.27
0.77386	1855.19	1868.89	1886.96	1907.4	1926.74	1953.1	1977.46	2003.41	2028.16	2053.75	2079.45	2106.22	2132.33	2159.91	2187.33	2214.14	2243.61	2272.14	2299.29	2325.08	2350.19	2375.5	2399.95	2424.5	2449	2474.88	2499.5	2527.43	2552.2
0.78071	1861.61	1874.99	1893.61	1913.63	1934.98	1959.19	1983.45	2008.96	2033.61	2059.35	2084.78	2111.24	2137.21	2164.3	2191.36	2218.49	2247.37	2275.79	2302.6	2328.24	2353.1	2378.04	2402.11	2426.69	2450.9	2476.29	2500.51	2528.52	2553.13
0.78756	1867.88	1881.23	1900.12	1920.08	1941.78	1965.4	1989.39	2014.65	2039.31	2065.2	2090.14	2116.32	2142.07	2169.29	2195.85	2222.96	2251.67	2279.3	2306.05	2331.37	2355.86	2380.66	2404.51	2428.96	2452.23	2477.78	2502.15	2529.48	2553.9
0.79441	1874.11	1887.43	1906.37	1926.38	1948.46	1971.47	1995.58	2020.65	2045.18	2070.98	2095.62	2121.52	2147.09	2174.06	2200.82	2227.24	2255.75	2283.04	2309.37	2334.41	2358.9	2383.49	2406.93	2431.14	2454.27	2479.34	2503.61	2530.77	2554.92
0.80126	1880.31	1893.83	1912.91	1932.82	1955.22	1977.81	2001.87	2026.89	2051.23	2076.66	2101.21	2127.16	2152.21	2179.1	2205.48	2231.51	2259.51	2286.93	2312.99	2337.81	2361.89	2386.61	2409.66	2433.57	2456.32	2481.25	2505.17	2531.98	2555.87
0.80811	1886.57	1900.27	1919.32	1939.5	1962.06	1984.35	2008.27	2033	2057.25	2082.32	2106.79	2132.72	2157.56	2184.15	2210.25	2236.1	2264	2290.94	2316.81	2341.49	2364.88	2389.27	2412.51	2435.85	2458.28	2483.35	2506.77	2533.79	2557.28
0.81495	1892.92	1906.85	1926.11	1946.14	1968.34	1991.02	2014.76	2039.14	2063.35	2088.24	2112.75	2138.37	2163.1	2189.4	2215.15	2240.85	2268.29	2294.64	2320.84	2345.39	2368.08	2392.25	2415.16	2438.33	2460.69	2485.26	2508.48	2535.55	2558.5
0.8218	1899.63	1913.55	1933.24	1952.96	1976.03	1997.82	2021.21	2045.75	2069.58	2094.47	2118.7	2143.83	2168.77	2194.75	2220.07	2245.67	2273	2298.91	2324.92	2349.06	2371.6	2395.2	2417.88	2441.03	2462.88	2487.41	2510.16	2536.73	2559.69
0.82865	1906.28	1920.3	1940.03	1959.89	1983.96	2004.44	2028.02	2052.5	2075.9	2100.78	2124.75	2149.43	2174.3	2200.17	2225.08	2250.58	2277.64	2303.26	2328.6	2352.63	2375.15	2398.39	2420.86	2443.76	2465.22	2489.6	2511.86	2538.2	2560.69
0.8355	1913.15	1927.25	1946.61	1967.01	1991.89	2011.48	2034.87	2059.41	2082.23	2107.17	2130.76	2155.46	2179.96	2205.58	2230.28	2255.39	2282.33	2307.84	2332.39	2356.1	2378.56	2401.86	2423.89	2446.4	2468	2491.57	2513.78	2539.53	2561.98
0.84235	1920.16	1934.28	1953.93	1974.06	1999.82	2018.45	2041.79	2066.02	2088.93	2113.33	2137.03	2161.52	2185.7	2211.19	2235.56	2260.37	2287.05	2312.53	2336.62	2359.89	2382.16	2405.05	2427.09	2449.06	2470.18	2493.51	2516.08	2541.11	2563.44
0.8492	1927.29	1941.51	1961.46	1981.48	2003	2025.59	2048.91	2072.83	2095.59	2119.87	2143.36	2167.81	2191.71	2216.88	2241.01	2265.64	2291.81	2317.16	2340.85	2363.65	2385.92	2408.42	2430.09	2451.92	2472.7	2495.86	2518.19	2542.97	2564.99
0.85604	1934.81	1948.79	1969.43	1989.33	2006.19	2032.86	2056.17	2079.94	2102.49	2126.66	2149.69	2174.19	2197.56	2222.46	2246.56	2271.02	2296.56	2321.61	2345.18	2367.77	2389.56	2411.83	2433.08	2455.07	2475.49	2498.19	2520.35	2544.82	2566.6
0.86289	1942.34	1956.31	1977.4	1997.14	2009.38	2040.35	2063.67	2086.87	2109.57	2133.56	2156.41	2180.49	2203.68	2228.19	2251.95	2276.16	2301.63	2326.4	2349.42	2371.92	2393.28	2415.35	2436.46	2458.09	2478.03	2500.47	2522.55	2546.73	2568.25
0.86974	1949.9	1964.17	1984.97	2005.33	2012.57	2048.09	2071.1	2094.27	2116.77	2140.74	2163.06	2186.86	2209.86	2233.95	2257.63	2281.41	2306.81	2330.95	2354.15	2376.17	2397.2	2419.02	2439.67	2461.34	2480.96	2503	2524.67	2548.48	2569.85
0.87659	1958.04	1972.27	1992.71	2013.22	2015.76	2055.99	2078.59	2101.66	2124.17	2147.62	2169.94	2193.32	2216.03	2240.07	2263.44	2286.73	2311.95	2335.68	2358.84	2380.16	2401.24	2422.72	2443.04	2464.31	2483.36	2505.34	2526.85	2550.2	2571.56
0.88344	1966.43	1980.69	2001.06	2021.2	2021.18	2063.83	2086.45	2109.11	2131.42	2154.53	2177.03	2200	2222.4	2246.3	2269.17	2292.34	2317.08	2340.27	2363.43	2384.2	2405.09	2426.67	2446.61	2467.38	2486.06	2507.88	2529.08	2552.02	2573.19
0.89029	1975.1	1989.17	2009.49	2029.52	2031.76	2071.95	2094.29	2116.62	2139	2161.75	2184.06	2206.62	2228.75	2252.51	2275.11	2298.09	2322.17	2345.26	2367.99	2388.49	2409.17	2430.51	2450.1	2470.18	2488.78	2510.52	2531.13	2554.16	2574.81
0.89713	1983.54	1997.71	2017.99	2037.81	2045.75	2080.18	2102.49	2124.59	2146.48	2169.05	2191.09	2213.56	2235.3	2258.91	2281.16	2303.68	2327.31	2350.16	2372.64	2392.96	2413.46	2434.19	2453.71	2473.35	2491.62	2513.15	2533.6	2556.28	2576.49
0.90398	1992.22	2006.5	2027.45	2046.64	2059.74	2088.33	2110.7	2132.38	2154.04	2176.65	2198.38	2220.28	2242.15	2265.45	2287.17	2309.4	2332.75	2355.35	2377.19	2397.69	2417.76	2437.99	2457.24	2476.51	2494.72	2515.9	2536.46	2558.38	2578.35
0.91083	2001.1	2015.68	2036.76	2055.37	2071.34	2096.87	2118.97	2140.43	2161.84	2184.14	2205.65	2227.31	2249.09	2271.8	2293.43	2315.1	2338.03	2360.42	2381.64	2401.94	2421.78	2441.82	2460.64	2479.56	2497.83	2518.78	2538.81	2560.32	2580
0.91768	2010.44	2025.2	2045.35	2063.95	2078.97	2105.6	2127.16	2148.53	2169.66	2191.83	2212.98	2234.42	2255.78	2278.35	2299.62	2320.84	2343.48	2365.28	2386.47	2406.49	2425.58	2445.56	2464.25	2482.82	2501.14	2521.51	2541.23	2562.42	2581.8
0.92453	2020.24	2034.66	2054.61	2072.98	2086.6	2114.39	2135.89	2156.88	2177.68	2199.7	2220.5	2241.41	2262.52	2284.5	2306.12	2326.83	2349.18	2370.29	2391.24	2411.29	2429.94	2449.6	2467.79	2486.16	2504.1	2524.14	2543.77	2564.75	2583.46
0.93138	2030.05	2044.23	2063.9	2082.19	2094.61	2123.15	2144.42	2165.13	2185.95	2207.61	2227.7	2248.88	2269.47	2290.78	2312.24	2332.84	2354.75	2375.52	2396.12	2415.51	2434.11	2453.46	2471.3	2489.55	2507.05	2526.71	2545.87	2566.9	2585.34
0.93822	2040.18	2054.17	2073.46	2091.72	2112.76	2132.34	2152.98	2173.45	2194.27	2215.39	2235.23	2256.15	2276.46	2297.49	2318.34	2338.85	2360.22	2380.86	2401.23	2419.86	2438.43	2457.67	2475	2492.95	2510.2	2529.58	2548.06	2568.97	2587.41
0.94507	2050.3	2063.85	2083.39	2101.38	2136.74	2141.27	2161.53	2182.11	2202.32	2223.33	2242.98	2263.55	2283.49	2304.36	2324.76	2344.88	2365.84	2386.28	2406.05	2424.43	2442.72	2461.75	2478.58	2496.57	2513.15	2532.38	2550.46	2571.15	2589.53
0.95192	2060.63	2074.09	2092.43	2111.27	2138.23	2150.47	2170.44	2190.69	2211	2231.55	2251.12	2270.84	2290.45	2311.12	2331.15	2350.96	2371.27	2391.54	2411.07	2429.33	2446.98	2465.41	2482.31	2499.68	2516.18	2535.19	2552.85	2573.29	2591.64
0.95877	2071.18	2084.39	2103.07	2121.1	2139.72	2159.92	2179.48	2199.42	2219.58	2239.78	2259.11	2278.38	2297.47	2317.93	2337.52	2357.01	2377.05	2396.72	2415.85	2433.99	2451.25	2469.57	2486.26	2503.02	2519.23	2537.77	2555.21	2575.59	2593.44
0.96562	2081.27	2094.67	2113.22	2131.26	2141.21	2169.26	2188.82	2208.51	2228.32	2248.12	2266.93	2286.12	2304.85	2324.73	2343.76	2363.05	2382.78	2402.07	2420.84	2438.57	2455.57	2473.36	2490.06	2506.28	2522.3	2540.5	2557.77	2577.82	2595.37
0.97247	2091.96	2105.14	2123.77	2141.65	2142.7	2179.16	2198.17	2217.46	2236.84	2256.08	2274.81	2293.7	2312.04	2331.5	2350.19	2369.04	2388.66	2407.46	2425.74	2443.31	2459.82	2477.1	2493.48	2509.74	2525.45	2543.3	2560.21	2579.89	2597.44
0.97931	2102.93	2115.7	2134.62	2151.73	2145.05	2188.94	2207.59	2226.45	2245.7	2264.62	2282.58	2301.67	2319.29	2338.53	2356.71	2375.09	2394.26	2412.94	2430.54	2447.69	2464.04	2480.95	2497.2	2512.91	2528.42	2545.87	2562.42	2582.05	2599.12
0.98616	2113.9	2126.5	2145.42	2162.02	2153.66	2198.97	2217.05	2235.57	2254.42	2273.18	2290.55	2309.42	2326.83	2345.6	2363.36	2381.24	2399.99	2418.18	2435.64	2452.42	2468.42	2484.96	2500.6	2516.21	2531.34	2548.34	2564.75	2584.26	2600.72
0.99301	2125.26	2138.04	2156.21	2172.46	2170.92	2208.75	2226.59	2244.96	2263.09	2281.63	2298.74	2317.31	2334.24	2352.51	2369.99	2387.37	2405.94	2423.45	2440.48	2456.95	2472.61	2488.74	2503.92	2519.57	2534.2	2551.16	2566.97	2586.3	2602.58
0.99986	2136.25	2149.06	2166.98	2183.01	2190.92	2218.51	2236.46	2254.24	2272.26	2290.36	2307.06	2325.16	2341.8	2359.5	2376.44	2393.45	2411.76	2428.63	2445.43	2461.46	2476.82	2492.57	2507.45	2522.77	2537.24	2553.75	2569.35	2588.4	2604.45
1.00671	2147.68	2160.35	2178.07	2194.02	2207.17	2228.63	2246.23	2263.83	2281.33	2298.98	2315.71	2332.98	2349.22	2366.4	2382.97	2399.63	2417.52	2434.05	2450.21	2466.16	2480.91	2496.29	2511.26	2525.91	2540.28	2556.29	2571.9	2590.69	2606.05
1.01356	2159.36	2171.98	2189.67	2205.2	2220.82	2239.21	2256.33	2273.61	2290.15	2307.67	2324.03	2341.16	2356.8	2373.6	2389.32	2405.86	2423.39	2439.51	2454.95	2470.75	2484.87	2500.2	2514.85	2529.02	2543.53	2558.83	2574.16	2592.64	2607.58
1.0204	2170.87	2183.32	2200.85	2216.43	2232.43	2249.63	2266.18	2283.31	2299.37	2316.16	2332.31	2349.16	2363.97	2380.66	2396.02	2411.92	2429.23	2444.73	2459.85	2475.13	2488.94	2504.04	2518.25	2532.28	2546.22	2561.27	2576.41	2594.35	2609.41
1.02725	2182.89	2194.87	2211.88	2227.52	2244.52	2260.02	2276.1	2292.72	2308.66	2324.83	2340.46	2357.06	2371.21	2387.76	2402.52	2417.84	2434.78	2450.11	2464.64	2479.37	2493.17	2507.77	2521.74	2535.37	2548.96	2563.77	2578.72	2596.22	2611.34
1.0341	2194.81	2206.66	2222.87	2238.62	2256.24	2270.43	2286.31	2302.5	2318.03	2333.73	2348.75	2364.57	2378.57	2394.84	2409	2423.82	2440.35	2455.36	2469.44	2483.91	2497.24	2511.59	2525.01	2538.47	2551.56	2566.05	2580.62	2598.27	2612.86
1.04095	2207.07	2218.39	2234.8	2249.98	2266.91	2281.2	2296.61	2312.26	2327.53	2342.45	2357.15	2372.46	2385.86	2401.78	2415.27	2429.81	2445.94	2460.24	2474.05	2488.15	2501.17	2515.05	2528.26	2541.41	2554.09	2568.36	2582.78	2599.97	2614.08
1.0478	2218.89	2230.67	2247.24	2261.34	2277.76	2292.14	2307.08	2322.01	2336.95	2351.44	2365.66	2379.99	2393.25	2408.54	2421.77	2435.83	2451.43	2465.13	2478.68	2492.44	2505.17	2518.53	2531.4	2544.21	2556.73	2570.81	2584.88	2601.63	2615.46
1.05465	2231.26	2243.15	2259.34	2272.96	2289.23	2303.16	2317.7	2331.93	2346.12	2360.28	2374.09	2387.95	2400.46	2415.36	2428.16	2441.75	2456.94	2470.28	2483.08	2496.63	2509.02	2522.25	2534.64	2546.76	2559.29	2572.96	2586.71	2603.27	2616.87
1.06149	2244.07	2255.75	2270.59	2284.56	2301.01	2313.94	2328.25	2341.7	2355.39	2369.41	2382.25	2395.63	2407.84	2422.1	2434.5	2447.64	2462.2	2475.26	2487.77	2500.68	2512.91	2525.65	2537.63	2549.49	2561.71	2575.14	2588.84	2605	2618.16
1.06834	2256.97	2268.13	2283.01	2296.54	2311.47	2324.63	2338.63	2351.67	2364.53	2378.17	2390.68	2403.36	2415.13	2428.77	2440.76	2453.41	2467.67	2480.08	2492.07	2504.66	2516.65	2528.85	2540.77	2552.32	2564.23	2577.43	2590.98	2606.35	2619.7
1.07519	2270.16	2280.33	2295.9	2308.58	2322.65	2335.32	2348.97	2361.66	2373.64	2386.85	2398.91	2411.1	2422.46	2435.52	2446.99	2459	2472.83	2484.89	2496.39	2508.65	2520.11	2532.16	2543.77	2554.82	2566.56	2579.3	2592.74	2607.62	2620.87
1.08204	2282.49	2292.91	2308.02	2320.51	2333.3	2346.33	2359.52	2371.65	2383.08	2395.7	2407.21	2418.91	2429.63	2442.01	2453.06	2464.66	2477.88	2489.59	2501.03	2512.34	2523.59	2535.54	2546.3	2557.36	2568.85	2581.1	2594.43	2609.03	2622.01
1.08889	2295.33	2305.91	2320.17	2332.58	2345.7	2357.51	2369.55	2381.72	2392.66	2404.57	2415.62	2426.37	2436.77	2448.65	2459.25	2470.45	2482.84	2493.97	2505.33	2515.98	2526.92	2538.48	2549.06	2559.68	2571.1	2582.83	2595.82	2610.42	2623.08
1.09574	2308.51	2318.8	2332.48	2344.58	2357.58	2368.69	2379.82	2391.47	2402.2	2413.35	2424.07	2434.21	2443.88	2455.2	2465.31	2475.9	2487.75	2498.57	2509.19	2519.81	2530.41	2541.41	2551.78	2561.98	2573.11	2584.68	2597.25	2611.66	2623.67
1.10258	2321.91	2332.26	2345.04	2356.75	2369.91	2380.08	2390.59	2401.3	2411.55	2421.9	2432.21	2441.63	2451.03	2461.79	2471.17	2481.12	2492.72	2503.04	2513.15	2523.48	2533.48	2544.26	2554.2	2564.31	2575.33	2586.13	2598.26	2612.77	2624.32
1.10943	2335.03	2345.1	2357.93	2369.01	2381.68	2391.22	2401.48	2411.25	2420.74	2430.7	2440.36	2449.14	2457.99	2468.4	2476.79	2486.49	2497.52	2507.09	2517.1	2526.92	2536.64	2546.87	2556.77	2566.34	2577.48	2587.44	2599.44	2613.63	2625.34
1.11628	2349.1	2358.88	2370.52	2381.56	2393.34	2402.54	2411.95	2420.84	2430.18	2439.69	2448.27	2456.66	2464.53	2474.71	2482.41	2491.71	2502.02	2511.14	2520.92	2530.45	2539.51	2549.35	2559.36	2568.43	2579.11	2589.01	2600.48	2614.59	2626.16
1.12313	2362.95	2372.56	2384.03	2394.36	2404.56	2413.53	2422.48	2430.82	2439.59	2448.11	2456.09	2463.91	2471.23	2480.9	2488.03	2496.58	2506.41	2515.24	2524.6	2533.58	2542.34	2551.89	2561.25	2570.69	2580.49	2590.7	2601.63	2615.2	2626.52
1.12998	2376.91	2386.14	2398.3	2406.64	2416.24	2424.57	2432.71	2440.86	2448.91	2456.67	2463.82	2470.99	2477.68	2486.86	2493.35	2501.39	2510.83	2519.33	2527.96	2536.66	2544.97	2554.43	2563.37	2572.46	2581.93	2591.82	2602.52	2616.05	2627.04
1.13683	2391.06	2399.94	2410.8	2419.37	2428.73	2436.09	2443	2450.82	2457.72	2464.89	2471.48	2478.06	2484.15	2492.66	2498.63	2506.12	2515.13	2523.11	2531.21	2539.66	2547.3	2556.79	2565.34	2573.91	2583.33	2592.99	2603.76	2616.73	2627.75
1.14367	2405.46	2413.73	2423.94	2432.21	2440.97	2447.1	2453.47	2460.48	2466.48	2473.03	2478.88	2485.16	2490.48	2498.24	2503.79	2510.62	2519.2	2526.73	2534.39	2542.66	2549.74	2558.9	2567.54	2575.23	2584.65	2593.63	2604.48	2616.98	2628.28
1.15052	2420.05	2427.86	2437.01	2444.98	2453.71	2457.95	2463.69	2470	2475.14	2481.15	2486.24	2492.02	2496.53	2503.54	2508.75	2514.85	2523.1	2530.17	2537.34	2545.35	2552.18	2560.7	2568.73	2576.44	2585.58	2594.57	2604.84	2617.46	2628.27
1.15737	2434.66	2442.08	2450.74	2457.71	2466.13	2469.27	2474.2	2479.36	2484.01	2488.99	2493.56	2498.38	2502.29	2508.81	2513.56	2519.17	2526.83	2533.32	2539.95	2547.71	2554.09	2562.61	2570.01	2577.73	2586.42	2595.05	2605.4	2617.8	2628.27
1.16422	2450.05	2456.27	2464.63	2470.3	2476.74	2480.39	2484.25	2488.42	2492.47	2496.78	2500.73	2504.46	2507.86	2513.9	2518.17	2523.3	2530.46	2536.49	2542.5	2549.85	2556.04	2564.36	2571.35	2578.7	2586.96	2595.54	2605.4	2617.8	2628.27
1.17107	2464.91	2470.7	2477.5	2482.6	2487.65	2491.31	2494.56	2497.25	2500.4	2504.11	2507.55	2510.41	2513.36	2518.65	2522.57	2527.07	2533.73	2539.3	2544.91	2551.99	2557.89	2565.36	2572.41	2579.58	2587.84	2596.16	2605.4	2617.8	2628.05
1.17792	2480.03	2484.97	2490.79	2495.22	2499.29	2502.04	2504.6	2506.28	2508.76	2511.25	2514.1	2516.23	2518.76	2523.45	2526.65	2530.69	2536.77	2541.71	2546.97	2553.68	2559.31	2566.47	2573.68	2580.04	2588.22	2596.81	2605.4	2617.75	2627.5
1.18476	2494.97	2499.51	2504.57	2507.7	2510.84	2512.52	2513.96	2515.1	2516.8	2518.39	2520.25	2521.88	2523.78	2527.95	2530.61	2534.07	2539.52	2543.87	2548.94	2555.15	2560.52	2567.22	2574.53	2580.77	2588.22	2596.81	2605.4	2617.36	2627.04
1.19161	2510.33	2514.12	2517.91	2519.97	2521.82	2522.89	2523.27	2524.07	2524.59	2525.24	2526.3	2527.19	2528.49	2532	2533.98	2537.02	2542.31	2545.83	2550.95	2556.66	2561.63	2568.09	2574.88	2581.27	2588.22	2596.72	2605.14	2616.79	2626.29
1.19846	2526.1	2528.77	2531.36	2532.3	2533.23	2532.82	2532.47	2532.58	2531.96	2531.83	2532.19	2532.21	2532.71	2535.94	2537.41	2539.76	2544.81	2547.72	2552.37	2557.87	2562.51	2568.48	2574.88	2581.56	2588.22	2596.27	2604.55	2616.26	2625.73
1.20531	2541.25	2543.58	2545.5	2544.31	2545.01	2542.97	2541.44	2540.43	2539.13	2538.18	2537.5	2536.99	2537.03	2539.6	2540.6	2542.39	2546.8	2549.59	2553.55	2558.62	2563.62	2569.3	2574.88	2581.56	2588.22	2595.68	2604.25	2615.21	2624.5
1.21216	2557.05	2557.68	2558.99	2556.84	2556.34	2552.73	2550.31	2548.12	2545.9	2543.98	2542.74	2541.48	2540.95	2542.79	2543.64	2544.5	2548.53	2551.18	2554.65	2559.51	2564.38	2569.79	2574.88	2581.56	2588.17	2595.19	2603.42	2614.52	2623.41
1.21901	2572.34	2572.1	2571.84	2569.17	2567.01	2562.4	2558.67	2555.5	2552.1	2549.55	2547.65	2545.72	2544.45	2545.72	2545.94	2546.54	2550.09	2552.17	2555.35	2559.62	2564.38	2570.1	2574.76	2581.33	2587.73	2594.62	2602.24	2613.36	2622.48
1.22585	2587.89	2586.56	2583.84	2581.14	2577.5	2571.78	2566.98	2562.55	2558.3	2554.9	2551.96	2549.55	2547.64	2548.15	2547.97	2548.1	2551.21	2552.94	2556.03	2559.62	2564.38	2569.81	2574.26	2580.49	2586.69	2593.62	2601.15	2612.43	2621.27
1.2327	2603.38	2600.9	2596.92	2592.38	2587.93	2580.57	2574.68	2569.33	2564.09	2559.92	2556.1	2553.16	2550.46	2550.55	2549.91	2549.28	2551.91	2553.25	2556.37	2559.62	2564.38	2568.92	2573.57	2579.6	2585.77	2592.59	2599.92	2610.99	2620.16
1.23955	2618.51	2615.07	2610.24	2603.45	2597.31	2589.32	2582.09	2575.62	2569.31	2564.42	2559.92	2556.21	2552.81	2552.24	2551.55	2550.55	2552.72	2553.9	2556.02	2559.62	2564.23	2568.24	2572.56	2578.81	2584.53	2591.43	2598.77	2609.55	2618.55
1.2464	2633.99	2628.68	2622.72	2614.15	2605.54	2597.61	2589.01	2581.33	2574.07	2568.56	2563.12	2559.06	2554.8	2553.82	2552.66	2551.04	2552.94	2553.77	2555.66	2559.38	2563.46	2567.55	2571.36	2577.43	2583.14	2590.23	2597.02	2607.7	2616.37
1.25325	2649.13	2642.4	2634.32	2624.7	2614.94	2605.23	2595.33	2586.43	2578.34	2572.28	2565.93	2560.98	2556.43	2555.13	2552.94	2551.04	2552.84	2553.32	2555.18	2558.54	2562.1	2566.28	2571.06	2575.85	2581.29	2588.38	2595.2	2605.97	2614.48
1.2601	2663.71	2655.47	2646.38	2634.71	2623.61	2612.44	2601.43	2591.27	2582.3	2575.23	2568.26	2562.72	2557.84	2556.08	2552.94	2551.04	2552.27	2552.71	2554.37	2557.31	2560.78	2564.93	2569.79	2573.99	2579.69	2586.62	2593.48	2604.1	2612.54
1.26695	2677.74	2668.26	2657.08	2644.29	2631.56	2618.8	2606.74	2595.53	2585.91	2578.02	2570.18	2564.09	2558.73	2556.76	2552.94	2551.04	2551.36	2551.72	2553.09	2555.96	2559.11	2563.2	2568.2	2572.09	2577.94	2584.6	2591.5	2601.78	2610.31
1.27379	2691.66	2680.62	2667.88	2653.04	2639.03	2624.78	2611.59	2599.55	2588.77	2580.11	2571.63	2564.42	2559.12	2556.47	2552.8	2550.66	2550.38	2550.24	2551.77	2554.2	2557.09	2561.28	2566.68	2570.11	2575.83	2582.27	2589.01	2599.5	2607.68
1.28064	2704.85	2692.39	2677.92	2661.49	2645.22	2630.15	2615.64	2602.64	2591.16	2581.55	2572.68	2564.53	2558.64	2555.57	2552.09	2549.24	2548.75	2548.35	2550.09	2552.14	2554.86	2559.39	2564.21	2567.8	2573.33	2579.97	2586.4	2596.81	2605.19
1.28749	2717.61	2703.87	2687.21	2669.37	2650.93	2634.85	2618.8	2605.09	2592.79	2582.21	2572.95	2564.47	2558.09	2554.59	2550.56	2547.46	2546.97	2546.45	2547.87	2549.92	2552.72	2557.02	2561.63	2565.24	2570.78	2577.35	2583.64	2594.07	2602.45
1.29434	2730.1	2714.42	2695.99	2676.45	2656.36	2638.78	2621.32	2606.9	2593.55	2582.41	2572.67	2564.07	2556.98	2553.15	2548.61	2545.58	2544.82	2544.07	2545.31	2547.38	2550.02	2554.01	2559.08	2562.5	2567.79	2574.29	2580.58	2591.18	2599.59
1.30119	2741.79	2723.95	2703.49	2682.28	2661.12	2641.67	2623.17	2608.14	2593.93	2581.92	2571.79	2562.87	2555.08	2551.11	2546.46	2542.99	2542.3	2541.19	2542.4	2544.7	2546.88	2551.12	2555.48	2559.58	2564.72	2571.15	2577.64	2588.01	2596.5
1.30804	2752.64	2732.91	2710.28	2687.13	2664.84	2643.78	2624.54	2608.25	2593.66	2580.85	2570.39	2560.91	2553	2548.54	2543.85	2540.12	2539.26	2537.89	2538.96	2541.54	2543.65	2547.88	2551.7	2556.38	2561.7	2567.88	2574.19	2584.73	2593.17
1.31488	2762.38	2740.7	2715.78	2691.3	2667.57	2645.38	2625.21	2607.83	2592.68	2578.96	2568.31	2558.46	2550.25	2545.55	2540.66	2536.76	2535.89	2534.67	2535.41	2537.84	2540.13	2544.33	2548.43	2552.72	2558.25	2564.46	2570.84	2581.41	2589.97
1.32173	2771.19	2747.37	2720.59	2694.28	2669.08	2646.18	2624.64	2606.28	2590.97	2576.6	2565.66	2555.45	2546.85	2542.1	2536.97	2533.12	2531.73	2530.83	2531.46	2533.66	2536.39	2540.48	2544.6	2548.95	2554.34	2560.76	2567.27	2577.81	2586.44
1.32858	2778.91	2753.27	2724.48	2696.29	2669.81	2645.53	2623.03	2604.23	2588.27	2573.7	2561.97	2551.83	2543.27	2538.08	2532.92	2528.9	2527.41	2526.75	2527.54	2529.35	2532.22	2536.16	2540.54	2544.81	2550.24	2557.03	2563.64	2574.04	2582.63
1.33543	2785.19	2757.91	2727.12	2696.93	2669.09	2643.83	2620.52	2600.85	2584.64	2570.21	2557.66	2547.6	2538.84	2533.71	2528.23	2524.18	2523.06	2522.08	2523.25	2524.82	2527.86	2531.76	2536.33	2540.6	2546.11	2552.78	2559.56	2570.31	2578.66
1.34228	2790	2760.96	2728.41	2696.58	2667.37	2641.24	2617.13	2596.79	2580.34	2565.78	2552.69	2542.62	2533.74	2528.79	2523.22	2519.17	2518.23	2516.81	2518.35	2520.16	2523.11	2527.11	2531.1	2535.98	2541.56	2548.46	2555.35	2566.36	2574.83
1.34913	2793.15	2763.04	2727.94	2694.99	2664.48	2637.31	2612.75	2592.01	2575.22	2560.5	2547.24	2537	2528.14	2523.21	2517.59	2513.54	2512.89	2511.5	2513.13	2515.09	2518.06	2522.23	2526.44	2531.1	2537.16	2544.12	2551.08	2562.1	2570.54
1.35597	2794.96	2763.21	2726.05	2691.91	2660.3	2632.65	2607.57	2586.42	2569.12	2554.29	2541.07	2530.87	2521.86	2516.95	2511.53	2507.49	2507.01	2505.9	2507.43	2509.53	2512.56	2516.96	2521.5	2526.32	2532.41	2539.69	2546.54	2557.43	2565.92
1.36282	2795.22	2761.3	2722.86	2687.54	2654.71	2626.88	2601.34	2579.92	2562.11	2547.32	2534.25	2523.91	2514.67	2510.11	2505.22	2501.05	2500.98	2499.84	2501.36	2503.91	2506.81	2511.56	2516.41	2521.37	2527.27	2534.77	2541.83	2552.81	2561.29
1.36967	2793.59	2757.9	2718.39	2681.66	2648.21	2620	2593.8	2572.23	2554.45	2539.84	2526.76	2516.65	2507.5	2503.03	2498.16	2494.43	2494.28	2493.49	2495.05	2498.21	2501.11	2505.85	2510.89	2516.02	2522.04	2529.6	2536.83	2547.94	2556.78
1.37652	2789.95	2752.63	2710.96	2674.32	2640.39	2611.49	2585.41	2563.86	2545.87	2531.55	2518.56	2508.58	2499.78	2495.32	2490.71	2487.25	2487.09	2486.79	2488.6	2491.94	2495.02	2499.92	2504.8	2510.38	2516.62	2524.41	2531.63	2543.11	2551.77
1.38337	2784.16	2745.64	2703.11	2665.31	2631.34	2602.24	2575.98	2554.2	2536.51	2522.22	2509.66	2499.78	2491.34	2487.11	2482.88	2479.5	2479.66	2479.79	2481.69	2484.98	2488.83	2493.59	2498.79	2504.53	2511.16	2518.96	2526.35	2537.98	2546.69
1.39022	2776.47	2736.56	2693.76	2654.9	2620.99	2591.61	2565.47	2543.61	2526.2	2512.37	2499.9	2490.4	2482.34	2478.13	2474.3	2471.5	2471.93	2472.31	2474.7	2477.8	2482.16	2487.11	2492.62	2498.47	2505.31	2513.49	2520.79	2532.79	2541.64
1.39706	2766.72	2725.72	2683.09	2643.3	2608.96	2579.69	2553.52	2532.36	2515.41	2501.61	2489.5	2480.27	2472.32	2468.98	2465.59	2462.57	2463.64	2464.2	2467.14	2470.46	2475.35	2480.37	2485.69	2492.31	2499.34	2507.71	2515.26	2527.45	2536.46
1.40391	2754.42	2712.77	2670.37	2629.75	2595.52	2566.57	2541.05	2519.84	2503.51	2490.14	2478.43	2469.83	2462.05	2459.29	2456.09	2453.74	2454.67	2456.07	2459.1	2463	2468.17	2473.64	2479.38	2485.83	2493.18	2501.89	2509.51	2522.02	2531.09
1.41076	2739.91	2697.66	2655.13	2615.01	2580.93	2552.38	2527.48	2506.8	2490.93	2478.08	2466.8	2458.29	2451.23	2449.07	2446.24	2444.54	2445.89	2447.25	2450.93	2455.02	2460.48	2466.36	2472.36	2479.17	2486.65	2495.56	2503.86	2516.35	2525.5
1.41761	2723.26	2680.76	2638.17	2598.6	2565.02	2536.89	2512.88	2492.67	2477.17	2464.75	2454.63	2446.4	2440.08	2438.44	2436.11	2434.68	2436.87	2438.45	2442.33	2447.18	2452.79	2458.92	2464.87	2472.54	2480.2	2488.99	2497.82	2510.45	2520.07
1.42446	2703.97	2661.71	2619.71	2580.64	2547.73	2520.27	2497.2	2477.79	2463	2450.96	2441.45	2434.21	2428.11	2427.31	2425.34	2424.6	2427.26	2429.12	2433.76	2438.85	2444.73	2451.37	2457.57	2465.5	2473.72	2482.44	2491.56	2504.23	2514.47
1.43131	2683.58	2641.25	2599.73	2561.4	2529.51	2503.03	2480.24	2462.26	2448.21	2436.45	2428.08	2421.58	2416.16	2415.49	2414.06	2414.28	2417.47	2419.9	2424.74	2430.24	2436.52	2443.45	2449.94	2458.35	2466.74	2475.72	2485.04	2498.09	2508.62
1.43815	2660.95	2618.44	2578.12	2540.53	2510.03	2484.82	2462.74	2445.66	2432.39	2421.8	2414.02	2408.23	2403.68	2403.46	2402.4	2403.57	2407.35	2410.23	2415.44	2421.54	2427.87	2435.45	2442.65	2450.99	2459.61	2468.95	2478.62	2491.9	2502.76
1.445	2635.17	2594.19	2554.94	2518.61	2489.46	2465.05	2444.41	2428.34	2416.09	2406.19	2399.21	2394.58	2390.4	2390.54	2390.65	2392.3	2396.73	2400.29	2406.12	2412.35	2419.15	2427.38	2435.56	2443.23	2452.42	2461.93	2471.89	2485.47	2496.51
1.45185	2607.99	2568.4	2530.06	2495.44	2467.9	2444.64	2425.44	2409.7	2398.89	2390.12	2384.03	2380.25	2377.12	2377.76	2378.65	2380.83	2385.88	2390.18	2396.36	2402.98	2410.15	2418.76	2428.96	2435.5	2445.06	2454.94	2464.95	2478.82	2490.04
1.4587	2578.81	2540.91	2504.08	2471.36	2445.21	2423.25	2405.64	2390.87	2381.32	2373.53	2368.23	2365.35	2362.9	2364.41	2366.1	2369.16	2374.48	2379.6	2386.66	2393.49	2401.19	2410.19	2421	2427.8	2437.16	2447.84	2458.18	2472.22	2483.81
1.46555	2548.32	2512.41	2476.72	2446.15	2422.28	2401.36	2384.99	2371.49	2362.88	2356.69	2352.02	2350.21	2348.59	2351.13	2353.33	2356.9	2363.14	2368.82	2376.23	2383.54	2392.06	2401.38	2411.84	2419.9	2429.42	2440.41	2451.04	2465.3	2477.32
1.4724	2515.72	2481.85	2448.73	2420.16	2397.64	2378.48	2364.07	2352.05	2343.96	2339.16	2335.49	2334.31	2333.97	2337.21	2339.93	2344.8	2351.35	2357.68	2365.7	2373.6	2382.4	2392.39	2402.08	2411.69	2421.33	2432.87	2443.8	2458.47	2470.76
1.47924	2482.14	2450.57	2419.72	2393.42	2372.28	2355.14	2342.16	2331.63	2324.9	2321.02	2318.63	2318.45	2318.79	2322.81	2326.62	2332.15	2339.46	2346.61	2355.16	2363.44	2372.79	2383.12	2392.97	2403.26	2413.56	2425.47	2436.52	2451.47	2464.19
1.48609	2447.84	2418.53	2389.76	2365.51	2346.75	2331.18	2319.96	2310.65	2305.25	2302.62	2301.22	2301.9	2303.13	2308.21	2312.6	2319.31	2327.48	2335.16	2344.4	2353.59	2363.16	2374.15	2383.99	2394.73	2405.43	2417.82	2429.15	2444.26	2457.26
1.49294	2411.09	2385.34	2358.7	2337.18	2320.42	2306.67	2297.23	2289.53	2285.49	2283.69	2283.59	2285.24	2287.81	2293.27	2298.79	2306.14	2315.38	2323.61	2333.49	2343.4	2353.42	2364.71	2374.57	2386.03	2397.29	2410.07	2421.65	2437.17	2450.15
1.49979	2373.9	2351.98	2327.33	2308.19	2294.14	2281.97	2273.99	2267.81	2265.13	2265.05	2265.88	2268.3	2272.09	2278.58	2285.01	2292.81	2302.76	2311.91	2322.35	2332.75	2343.67	2355.09	2365.58	2377.37	2389.05	2402.21	2414.19	2429.96	2443.13
1.50664	2337.34	2317.59	2296.13	2279.3	2266.97	2256.95	2250.57	2246.06	2244.8	2245.74	2248.03	2251.54	2256.3	2263.63	2271.1	2279.77	2290.04	2299.97	2311.06	2322.25	2333.8	2345.43	2356.14	2368.92	2380.81	2394.28	2406.93	2422.57	2436.2
1.51349	2300.91	2282.3	2263.97	2249.77	2239.69	2231.93	2226.65	2223.75	2224.17	2226.23	2230.04	2234.6	2240.34	2248.29	2257.03	2266	2277.22	2288.04	2299.62	2311.56	2323.83	2335.86	2346.85	2360.32	2372.42	2386.25	2399.31	2415.43	2429.42
1.52033	2263.08	2247.47	2232.08	2220.11	2212.58	2206.28	2203.06	2201.46	2203.48	2206.97	2211.81	2217.25	2224.15	2233.01	2242.18	2252.43	2264.9	2276.11	2288.46	2300.72	2313.2	2326.05	2337.71	2351.64	2363.98	2378.4	2391.43	2408.32	2422.32
1.52718	2225.67	2213.14	2200.26	2190.49	2184.66	2180.59	2178.87	2179.35	2182.82	2187.42	2193.14	2199.79	2207.79	2217.77	2227.66	2238.9	2252.05	2263.91	2277.06	2290.01	2302.87	2316.18	2328.12	2342.56	2355.8	2370.01	2383.6	2401.02	2415.24
1.53403	2188.67	2178.84	2167.84	2161.3	2157.54	2155.16	2155.07	2157.09	2161.73	2168.17	2174.64	2181.85	2191.31	2202.33	2213.12	2225.05	2238.84	2251.56	2265.37	2278.87	2292.21	2306.15	2318.7	2333.65	2347.3	2361.81	2375.75	2393.41	2407.98
1.54088	2151.7	2144.04	2136.07	2132.45	2129.83	2129.27	2131.52	2135	2140.36	2148.69	2155.8	2164.62	2174.82	2186.73	2198.93	2211.03	2225.79	2239.36	2253.64	2267.92	2281.76	2296.22	2309	2324.68	2338.85	2353.5	2367.8	2385.95	2400.58
1.54773	2114.56	2110.33	2104.57	2102.32	2102.7	2103.95	2107.14	2112.49	2118.96	2128.76	2137.3	2147.18	2158.09	2171.32	2184.51	2197.49	2212.68	2227.22	2242.21	2256.77	2271.33	2286.19	2299.49	2315.3	2330.31	2345.43	2359.87	2378.34	2393.61
1.55458	2078.64	2076.54	2073.74	2073.91	2075.46	2078.66	2083.68	2090.69	2098.39	2108.92	2118.92	2130.13	2141.79	2155.8	2169.5	2183.84	2199.75	2214.9	2230.52	2245.59	2260.85	2276.2	2289.82	2306.09	2321.28	2337.08	2352.05	2370.5	2386.39
1.56142	2043.16	2043.26	2043.39	2045.38	2048.82	2053.52	2059.79	2068.97	2077.93	2089.15	2100.34	2112.6	2125.36	2140.67	2154.84	2169.98	2186.88	2202.86	2219.04	2234.58	2250.41	2266.26	2280.63	2296.94	2312.55	2328.44	2344.09	2362.85	2379.24
1.56827	2008.55	2010.85	2012.97	2017.06	2022.67	2028.77	2036.57	2046.84	2058.03	2069.91	2081.87	2095.33	2109.06	2125.19	2140.11	2156.02	2173.57	2190.69	2207.48	2223.19	2239.76	2256.4	2271.23	2287.88	2303.89	2320.17	2336.25	2355.3	2371.98
1.57512	1974.8	1978.8	1982.47	1989.16	1996.43	2004.01	2014.06	2024.91	2037.25	2050.3	2063.74	2078.03	2092.79	2109.44	2125.65	2142.11	2160.7	2178.46	2196.02	2212.29	2229.28	2246.22	2261.56	2278.73	2295.17	2312.07	2328.07	2347.71	2364.68
1.58197	1942.31	1947.73	1953.54	1961.26	1970.88	1980.06	1990.81	2003.13	2016.58	2031.16	2045.49	2060.91	2076.53	2094.13	2111.14	2128.59	2147.61	2166.26	2184.36	2201.37	2218.58	2235.94	2251.7	2269.63	2286.27	2304.02	2320.2	2340.08	2357.54
1.58882	1910.56	1917.09	1924.35	1934.79	1945.69	1956.38	1968.5	1981.87	1996.7	2011.96	2027.39	2043.87	2060.59	2078.92	2096.65	2114.84	2134.88	2154.09	2172.53	2190.45	2208.09	2226.03	2242.29	2260.46	2277.7	2295.59	2312.42	2332.69	2350.3
1.59567	1880.32	1887.85	1895.64	1908.24	1920.85	1933.1	1946.34	1961.32	1976.88	1993.49	2009.84	2026.79	2044.53	2063.85	2082.29	2101.31	2121.98	2142.14	2161.05	2179.28	2197.75	2216.24	2233.08	2251.35	2269.26	2287.54	2304.71	2325.13	2343.09
1.60251	1850.37	1859.58	1869.63	1882.76	1896.71	1910.32	1925.01	1941.23	1957.72	1975.19	1992.48	2010.53	2028.62	2049.2	2068.01	2087.81	2109.27	2129.95	2149.47	2168.46	2187.4	2206.77	2222.94	2242.47	2260.63	2279.69	2296.93	2317.44	2335.7
1.60936	1821.4	1831.66	1845.26	1858.08	1872.77	1887.67	1904.07	1921.17	1938.35	1956.91	1975.06	1994.13	2013.03	2033.94	2053.72	2074.57	2096.76	2117.68	2138.07	2157.7	2177.16	2196.84	2213.45	2233.45	2252.06	2271.47	2289.02	2309.91	2328.3
1.61621	1793.87	1805.12	1819.69	1833.37	1849.85	1865.57	1883.09	1901.45	1919.39	1939.25	1958.06	1977.79	1997.6	2019.19	2040.15	2061.51	2084.5	2105.8	2126.77	2147.08	2166.8	2186.88	2204.3	2224.53	2243.63	2263.3	2281.21	2302.41	2321.13
1.62306	1767.06	1779.31	1797.21	1810.21	1827.13	1844.07	1862.77	1881.78	1900.85	1921.35	1941.02	1961.97	1982.55	2004.92	2026.91	2048.54	2072.12	2093.92	2115.52	2136.31	2156.65	2177.21	2194.87	2215.68	2234.94	2254.84	2273.27	2295.15	2314
1.62991	1741.52	1754.39	1772.43	1786.92	1804.83	1823.27	1842.71	1862.84	1882.67	1903.93	1924.52	1946	1967.3	1990.8	2013.38	2035.56	2059.85	2082.19	2104.4	2125.79	2146.45	2167.34	2185.57	2206.82	2226.54	2246.53	2265.46	2287.59	2307.1
1.63676	1716.48	1729.63	1749.22	1764.68	1783.23	1802.74	1823.31	1844.33	1865.11	1887.02	1908.5	1930.86	1952.84	1976.64	1999.95	2023.09	2047.62	2070.93	2093.46	2115.53	2136.48	2157.84	2177.21	2198.28	2218.19	2238.41	2257.93	2280.26	2300.08
1.6436	1692.09	1706.13	1725.96	1743.08	1762.41	1782.73	1804.28	1826.11	1847.5	1870.45	1892.46	1915.54	1938.53	1962.57	1986.86	2010.62	2035.75	2059.98	2082.9	2105.43	2126.41	2148.47	2168.17	2189.37	2210	2230.4	2250.63	2273.28	2293.11
1.65045	1669.18	1683.49	1703.2	1721.78	1742.66	1763.61	1785.57	1808.18	1830.35	1854.26	1876.79	1900.52	1924.29	1949.25	1973.78	1998.44	2024.19	2048.98	2072.31	2095.39	2116.81	2139.37	2158.5	2180.91	2201.8	2222.68	2243	2266.19	2286.31
1.6573	1647.07	1661.51	1681.28	1701.41	1722.74	1744.72	1767.4	1790.71	1813.74	1838.12	1861.58	1886.18	1910.43	1935.79	1961.02	1986.18	2012.41	2037.79	2061.85	2085.16	2107.44	2129.95	2149.91	2172.74	2193.66	2215.04	2235.56	2259.05	2279.48
1.66415	1625.1	1640.36	1660.65	1681.28	1703.58	1726.33	1749.69	1773.8	1797.3	1822.57	1846.76	1871.85	1896.68	1922.88	1948.49	1974.17	2001.18	2027.21	2051.34	2075.26	2098.21	2120.9	2141.54	2164.16	2185.7	2207.48	2228.37	2251.84	2272.48
1.671	1604.24	1619.81	1640.66	1662.28	1685.05	1708.57	1732.36	1757.16	1781.66	1807.51	1832.32	1857.76	1883	1910.25	1936.4	1962.49	1989.83	2016.55	2041	2065.34	2088.92	2111.84	2133.02	2155.93	2177.7	2199.93	2221	2244.74	2265.54
1.67785	1583.96	1600.35	1621.8	1644	1666.99	1691.12	1715.67	1740.73	1766.37	1792.19	1817.92	1843.67	1870.01	1897.44	1924.33	1951.19	1978.81	2006.3	2031.22	2055.91	2079.65	2102.82	2124.66	2147.81	2170.04	2192.46	2213.81	2237.91	2258.83
1.68469	1565.02	1581.53	1603.52	1625.97	1649.59	1674.43	1699.12	1724.99	1751.44	1777.77	1804	1830.71	1857.1	1885.29	1912.66	1940.13	1968.02	1995.92	2021.57	2046.54	2070.53	2094.26	2116.5	2139.62	2162.19	2185.21	2206.81	2231.06	2252.27
1.69154	1546.35	1563.3	1585.62	1608.82	1632.54	1658.09	1683.34	1709.87	1736.95	1763.49	1790.53	1817.73	1844.68	1873.27	1901.09	1929.25	1957.76	1985.76	2012.33	2037.49	2061.88	2085.67	2107.91	2131.81	2154.4	2177.86	2199.7	2224.38	2245.95
1.69839	1528.43	1545.83	1568.53	1591.76	1616.16	1641.95	1668.26	1695.75	1722.82	1749.74	1777.88	1805.14	1832.56	1861.65	1890.01	1918.39	1947.88	1976.11	2002.87	2028.59	2053.27	2077.34	2099.7	2124.06	2146.96	2170.56	2192.94	2217.53	2239.56
1.70524	1511.4	1528.84	1551.56	1575.58	1600.41	1626.59	1653.62	1681.47	1708.98	1736.84	1764.86	1792.73	1820.42	1850.27	1879.19	1907.96	1937.8	1966.28	1993.59	2019.42	2044.68	2069.27	2091.36	2116.45	2140.01	2163.19	2186	2211.27	2233.28
1.71209	1494.71	1512.21	1535.47	1559.83	1584.96	1612.14	1639.24	1667.5	1695.54	1723.93	1752.27	1780.57	1809.06	1838.97	1868.33	1897.66	1928.11	1956.92	1984.4	2010.6	2036.04	2061.19	2083.87	2109.21	2132.81	2156.18	2179.68	2204.92	2227.25
1.71894	1478.73	1496.23	1520.08	1544.34	1570.2	1598.2	1625.22	1654.13	1682.27	1711.53	1740.15	1768.9	1797.99	1828.28	1858	1887.67	1918.5	1947.7	1975.5	2002.13	2027.95	2053.24	2076.32	2101.99	2125.65	2149.51	2172.99	2198.3	2221.1
1.72578	1463.27	1481.1	1504.98	1529.82	1555.87	1584.2	1612	1641.32	1669.68	1699.27	1728.36	1757.61	1787.07	1817.86	1847.96	1877.78	1909.09	1938.83	1967.06	1994.13	2020.02	2045.39	2068.64	2094.76	2118.81	2143.05	2166.45	2191.78	2214.87
1.73263	1448.52	1466.64	1490.68	1515.66	1542.37	1570.5	1599.25	1628.5	1657.21	1687.46	1717.22	1746.27	1776.49	1807.81	1838.27	1868.17	1900.22	1930.44	1958.37	1985.84	2012.15	2038.07	2061.51	2087.69	2112.16	2136.53	2160.15	2185.88	2208.72
1.73948	1434.36	1452.61	1476.75	1502.27	1529.38	1557.86	1586.94	1616.02	1645.5	1676.33	1706.26	1735.65	1766.26	1797.87	1828.91	1859.19	1891.32	1921.95	1950.12	1977.88	2004.78	2030.81	2054.36	2080.92	2105.64	2130.09	2153.81	2179.97	2203.03
1.74633	1420.3	1439.05	1463.36	1489.53	1516.57	1545.48	1574.69	1604.54	1634.3	1665.31	1695.71	1725.59	1756.58	1788.34	1819.56	1850.57	1882.47	1913.54	1942.25	1970.3	1997.22	2023.7	2047.55	2074.28	2099.11	2123.88	2147.73	2174.16	2197.4
1.75318	1406.95	1425.73	1450.2	1476.63	1504.63	1533.58	1563.01	1593.25	1623.57	1654.83	1685.3	1715.92	1746.84	1779.21	1810.56	1842.01	1873.94	1905.61	1934.53	1962.91	1989.62	2016.6	2041.02	2067.78	2092.86	2117.86	2141.9	2168.26	2191.92
1.76003	1394.28	1413.08	1437.7	1464.34	1492.57	1521.88	1552.13	1582.38	1613.36	1644.72	1675.31	1706.47	1737.56	1770.26	1801.82	1833.56	1866.09	1898.12	1926.96	1955.67	1982.63	2009.62	2034.22	2061.41	2086.64	2111.85	2136.07	2162.64	2186.56
1.76687	1381.36	1400.78	1425.69	1452.44	1481.09	1510.89	1541.42	1572.1	1603.14	1635.03	1666	1697.17	1728.64	1761.54	1793.58	1825.53	1858.77	1890.62	1919.75	1948.52	1976.05	2003.18	2028.35	2055.18	2080.56	2106.04	2130.46	2156.94	2181.2
1.77372	1369.27	1388.66	1414.16	1441.08	1470.43	1500.25	1531.03	1562.21	1593.41	1625.56	1656.76	1688.61	1719.95	1753.15	1785.67	1817.77	1851.34	1883.33	1912.74	1941.72	1969.56	1996.69	2022.7	2049.05	2074.61	2100.39	2125.02	2151.63	2175.91
1.78057	1357.47	1377.23	1402.99	1430.27	1459.76	1489.91	1520.83	1552.65	1584	1616.78	1647.91	1680.04	1711.76	1745.32	1777.91	1810.31	1843.83	1876.4	1905.97	1935.15	1963.2	1990.36	2016.53	2043.15	2068.9	2094.74	2119.59	2146.38	2170.72
1.78742	1346.38	1366.48	1392.03	1419.85	1449.7	1480.28	1511.54	1543.54	1575	1608.37	1639.16	1671.7	1704.02	1737.98	1770.37	1803.37	1836.85	1869.71	1899.51	1928.54	1957.04	1984.4	2010.47	2037.69	2063.42	2089.28	2114.38	2141.24	2165.78
1.79427	1335.9	1355.81	1382	1410.13	1440.12	1471.17	1502.57	1534.64	1566.75	1599.84	1631.17	1663.96	1696.5	1730.47	1763.21	1796.28	1830.28	1863.1	1893.08	1922.55	1951.22	1978.62	2004.35	2032.18	2057.95	2084.12	2109.36	2136.14	2160.94
1.80112	1325.58	1345.8	1372.31	1400.8	1431.02	1462.24	1493.83	1526.3	1558.75	1591.74	1623.64	1656.48	1689.26	1723.2	1756.34	1789.54	1823.74	1856.78	1887.01	1916.63	1945.45	1972.99	1998.86	2026.99	2052.82	2079.21	2104.33	2131.13	2156.28
1.80796	1315.86	1336.27	1362.96	1391.83	1422.48	1453.91	1485.68	1518.25	1550.92	1584.02	1616.37	1649.35	1682.51	1716.38	1749.69	1783.23	1817.45	1850.72	1881.51	1910.96	1939.6	1967.31	1993.55	2021.86	2047.9	2074.07	2099.54	2126.72	2151.84
1.81481	1306.45	1327.01	1354.08	1383.04	1414.16	1446.08	1477.94	1510.86	1543.69	1576.67	1609.6	1642.61	1676.11	1709.96	1743.54	1777.2	1811.78	1845.24	1875.82	1905.53	1933.95	1962.17	1988.06	2017.11	2043.01	2069.25	2094.84	2122.27	2147.2
1.82166	1297.44	1318.4	1346.08	1374.86	1406.53	1438.58	1470.72	1503.78	1536.65	1569.94	1603.29	1636.41	1669.94	1704.01	1737.59	1771.47	1806.26	1839.91	1870.59	1900.31	1928.99	1957.22	1982.89	2012.32	2038.37	2064.9	2090.57	2117.53	2142.84
1.82851	1289.01	1310.22	1338.11	1367.4	1399.44	1431.38	1463.82	1497.05	1530.3	1563.48	1597.36	1630.37	1664.17	1698.37	1731.94	1766.06	1800.78	1834.62	1865.44	1895.44	1924.31	1952.5	1978.24	2007.57	2033.88	2060.56	2086.06	2113.45	2138.81
1.83536	1280.6	1302.46	1330.69	1360.31	1392.39	1424.7	1457.25	1490.93	1524.03	1557.73	1591.57	1624.58	1658.6	1692.86	1726.76	1760.92	1795.78	1829.63	1860.5	1890.68	1919.8	1948.14	1973.59	2003.25	2029.49	2056.2	2081.84	2109.5	2135.01
1.84221	1273.18	1295.35	1323.98	1353.65	1385.72	1418.39	1450.97	1485.23	1518.38	1552.36	1586.11	1619.33	1653.33	1687.92	1721.87	1756.21	1790.89	1824.87	1855.97	1886.02	1915.54	1944.02	1969.77	1998.93	2025.5	2052.17	2077.78	2105.36	2131.1
1.84905	1266.22	1288.74	1317.63	1347.45	1379.73	1412.62	1445.35	1479.57	1513.1	1547.2	1580.92	1614.31	1648.38	1683.16	1717.25	1751.59	1786.22	1820.32	1851.64	1881.81	1911.32	1939.76	1965.96	1994.63	2021.7	2048.38	2073.86	2101.48	2127.1
1.8559	1259.64	1282.55	1311.41	1341.77	1374.29	1407.31	1440.18	1474.41	1508.02	1542.54	1576.01	1609.7	1643.92	1678.66	1712.71	1747.45	1781.98	1816.21	1847.53	1877.78	1907.16	1935.7	1962.42	1990.59	2017.67	2044.58	2070.06	2097.83	2123.34
1.86275	1253.58	1276.87	1305.9	1336.83	1369.33	1402.58	1435.41	1469.64	1503.45	1538.23	1571.59	1605.55	1639.62	1674.48	1708.81	1743.38	1778.21	1812.34	1843.62	1874.24	1903.52	1932.02	1958.81	1986.97	2014.04	2040.98	2066.52	2094.34	2119.7
1.8696	1248.07	1271.59	1300.88	1332.03	1364.94	1398.12	1430.98	1465.45	1499.51	1534.16	1567.84	1601.73	1635.49	1670.82	1705.15	1739.78	1774.58	1808.62	1839.92	1870.58	1899.68	1928.33	1955.21	1983.32	2010.49	2037.21	2063.11	2090.82	2116.57
1.87645	1243.29	1266.89	1296.33	1327.65	1360.78	1393.88	1427.17	1461.61	1495.85	1530.3	1564.03	1598.06	1631.68	1667.32	1701.69	1736.43	1771.17	1805.13	1836.62	1867.08	1896.27	1924.94	1952.02	1980.03	2007.39	2034.08	2059.85	2087.66	2113.14
1.8833	1238.95	1262.51	1292.22	1324.07	1356.86	1390.01	1423.74	1458.18	1492.56	1526.93	1560.69	1594.84	1628.61	1664.05	1698.46	1733.25	1768.02	1801.91	1833.44	1863.94	1893.11	1921.79	1949.15	1976.95	2004.22	2030.81	2056.82	2084.57	2110.12
1.89015	1235.05	1258.79	1288.71	1320.58	1353.39	1386.88	1420.73	1455.21	1489.47	1523.89	1557.77	1591.78	1625.75	1661.21	1695.43	1730.29	1765.15	1799.01	1830.55	1861.1	1890.02	1918.91	1946.22	1973.95	2001.12	2027.75	2053.83	2081.59	2107.05
1.89699	1231.69	1255.59	1285.73	1317.75	1350.55	1384.11	1418.23	1452.46	1486.99	1521.35	1555.23	1589.1	1623.23	1658.72	1692.82	1727.49	1762.38	1796.31	1827.77	1858.37	1887.24	1916.2	1943.33	1971.18	1998.22	2024.73	2050.89	2078.69	2104.09
1.90384	1228.82	1252.8	1283.05	1315.25	1348.36	1381.99	1415.76	1450.26	1484.77	1519.28	1552.89	1587.03	1620.93	1656.61	1690.55	1725.35	1759.98	1794.17	1825.3	1856.12	1884.91	1913.49	1941.64	1968.51	1995.51	2022.1	2048.35	2075.89	2101.16
1.91069	1226.45	1250.72	1281.15	1313.42	1346.48	1380.08	1413.68	1448.6	1482.79	1517.43	1550.97	1585.07	1618.99	1654.43	1688.45	1723.34	1757.81	1792.1	1823.16	1853.91	1882.52	1911.22	1938.78	1966.05	1993.09	2019.65	2045.59	2073.31	2098.5
1.91754	1224.88	1249.1	1279.79	1311.96	1345.07	1378.65	1412.52	1447.31	1481.58	1515.89	1549.81	1583.75	1617.46	1652.77	1686.8	1721.59	1756.15	1790.1	1821.19	1851.9	1880.45	1909.04	1936.03	1963.73	1990.59	2017.33	2043.19	2070.72	2096.05
1.92439	1223.98	1248.05	1279.07	1310.73	1344.08	1377.63	1411.96	1446.26	1480.74	1514.86	1548.76	1582.56	1616.2	1651.27	1685.47	1720.22	1754.73	1788.49	1819.34	1850.1	1878.78	1907.12	1933.69	1961.69	1988.63	2015.2	2041.02	2068.41	2093.69
1.93124	1223.54	1247.42	1278.85	1310.31	1343.69	1377.07	1411.41	1445.73	1480	1514.4	1547.77	1581.59	1615.45	1650.15	1684.42	1719.11	1753.29	1786.96	1817.89	1848.3	1877.18	1905.52	1931.62	1959.75	1986.87	2013.03	2038.79	2066.27	2091.61
1.93808	1223.79	1247.81	1279.01	1310.54	1343.93	1377.12	1411.41	1445.73	1479.66	1514.4	1547.77	1581.16	1614.66	1649.63	1683.34	1718.18	1752.12	1785.72	1816.88	1846.7	1875.56	1903.76	1929.96	1957.96	1985.05	2011.17	2036.75	2064.42	2089.44
1.94493	1224.55	1248.68	1279.6	1311.54	1344.76	1377.6	1411.69	1445.83	1479.93	1514.39	1547.77	1581.16	1614.05	1649.09	1682.58	1717.23	1751.11	1784.51	1815.82	1845.53	1874.13	1902.35	1928.47	1956.34	1983.13	2009.59	2034.98	2062.66	2087.29
1.95178	1225.62	1250.11	1280.62	1313.06	1345.94	1378.73	1412.69	1446.43	1480.47	1514.49	1547.77	1581.25	1613.8	1649.19	1682.24	1716.57	1750.9	1784.15	1815.18	1844.43	1872.83	1901.06	1927.37	1955.03	1981.63	2008.1	2033.33	2060.86	2085.61
1.95863	1227.73	1252.29	1282.53	1314.4	1347.3	1380.07	1413.72	1447.67	1481.35	1515.12	1548.16	1581.84	1614.54	1649.82	1682.24	1716.57	1750.65	1783.66	1814.22	1843.99	1872.14	1900.01	1926.45	1953.92	1980.55	2006.69	2031.65	2058.91	2083.88
1.96548	1230.48	1254.78	1284.86	1316.42	1349.44	1382.24	1415.33	1449.02	1482.56	1516.42	1549.28	1582.82	1615.54	1649.86	1682.49	1716.62	1750.33	1783.33	1813.85	1843.27	1871.34	1899.52	1925.6	1952.83	1979.38	2005.38	2030.16	2057.46	2082.23
1.97233	1233.76	1257.98	1287.9	1319.17	1351.91	1384.47	1417.68	1451.09	1484.36	1517.77	1550.36	1583.64	1616.58	1650.29	1683.38	1716.97	1750.9	1783.38	1813.58	1842.77	1871.06	1899.05	1924.76	1951.9	1978.09	2004	2029.01	2056.12	2080.46
1.97917	1237.91	1261.79	1291.2	1322.45	1354.77	1387.28	1420.15	1453.2	1486.65	1519.57	1552.03	1585.23	1617.56	1651.37	1684.43	1717.86	1750.95	1783.73	1813.08	1842.46	1870.92	1898.54	1924.32	1950.79	1977.2	2003.21	2027.93	2054.87	2079.14
1.98602	1242.86	1266.42	1295.28	1326.42	1358.5	1390.52	1423.26	1456	1489.07	1521.71	1554.1	1587.01	1619.01	1652.59	1685.52	1718.63	1751.43	1784.28	1813.63	1842.54	1870.49	1897.99	1923.84	1950.22	1976.7	2002.11	2026.75	2053.56	2078.1
1.99287	1248.35	1271.36	1300.04	1330.84	1362.65	1394.19	1426.68	1459.35	1491.83	1524.23	1556.22	1589.15	1620.83	1654.24	1686.7	1719.44	1752.63	1784.47	1814.13	1842.93	1870.54	1897.77	1923.16	1950.22	1975.96	2001.63	2025.76	2052.32	2076.99
1.99972	1254.4	1276.74	1305.42	1335.73	1367.04	1398.47	1430.37	1462.87	1495.16	1527.31	1558.84	1591.53	1623.22	1656.17	1688.1	1721.02	1753.73	1785.4	1815.05	1843.6	1871.06	1897.77	1922.56	1949.92	1975.24	2001.09	2025.28	2051.45	2076.14
2.00657	1261	1282.95	1311.26	1340.95	1372.08	1402.99	1434.69	1466.68	1498.85	1530.63	1561.9	1594.3	1625.73	1658.29	1690.14	1722.82	1754.68	1786.69	1815.74	1844.15	1871.19	1897.86	1922.82	1949.26	1975.02	2000.28	2024.28	2050.55	2075.15
2.01342	1268.36	1289.83	1317.39	1346.48	1377.18	1408.01	1439.31	1470.84	1502.75	1534.39	1565.32	1597.19	1628.41	1660.74	1692.44	1724.85	1756.14	1787.95	1816.45	1844.72	1871.73	1898.25	1923.52	1949.26	1975.02	1999.82	2023.67	2050.14	2074.46
2.02026	1276.12	1297.25	1324.28	1352.74	1383.09	1413.54	1444.44	1475.5	1507.16	1538.34	1569.02	1600.34	1631.56	1663.45	1694.83	1726.67	1757.83	1789.52	1817.74	1845.81	1872.52	1898.96	1923.64	1949.48	1975.02	1999.82	2023.67	2049.41	2073.44
2.02711	1284.37	1305.42	1331.68	1359.48	1389.33	1419.2	1449.95	1480.53	1511.71	1542.47	1572.84	1603.84	1634.58	1666.18	1697.32	1728.97	1759.88	1791.11	1819.05	1847.07	1873.35	1899.58	1924.17	1950.01	1975.02	1999.82	2023.67	2048.67	2072.58
2.03396	1293.31	1314.01	1339.74	1366.83	1396.26	1425.76	1455.91	1486.04	1516.84	1547.19	1577.37	1607.79	1638.2	1669.3	1700.1	1731.38	1762.01	1792.96	1820.66	1848.67	1874.53	1900.08	1924.6	1950.22	1975.02	1999.82	2023.67	2048.45	2072.29
2.04081	1303.1	1323.03	1348.12	1374.99	1403.73	1432.67	1462.1	1492	1522.18	1552.13	1582.01	1612.03	1641.89	1672.57	1703.06	1734.01	1764.41	1795	1822.73	1850	1875.91	1901.38	1925.15	1950.43	1975.25	1999.82	2023.67	2048.45	2072.02
2.04766	1313.73	1332.79	1357.04	1383.48	1411.46	1439.96	1468.7	1498.24	1527.85	1557.59	1586.83	1616.62	1646.11	1675.99	1706.5	1737.15	1767.05	1797.14	1824.56	1851.55	1877.21	1902.43	1926.24	1951.26	1976.1	1999.82	2023.67	2048.45	2071.34
2.05451	1324.64	1343.14	1366.67	1392.23	1419.76	1447.73	1476.02	1504.93	1534.01	1563.29	1591.94	1621.19	1650.36	1680.08	1710.04	1740.35	1769.93	1799.62	1826.66	1853.23	1878.73	1903.82	1927.31	1952.41	1976.82	1999.86	2023.67	2048.45	2071.35
2.06135	1336.31	1353.88	1376.94	1401.62	1428.39	1456.07	1483.54	1512.15	1540.31	1569.01	1597.44	1626.23	1654.79	1684.09	1713.92	1743.64	1772.85	1802.12	1829	1855.22	1880.6	1905.11	1928.26	1953.41	1977.08	2000.25	2023.67	2048.45	2071.35
2.0682	1348.84	1365.31	1387.66	1411.46	1437.57	1464.53	1491.65	1519.45	1547.19	1575.09	1603.09	1631.45	1659.55	1688.64	1717.73	1747.06	1776.05	1804.84	1831.35	1857.42	1882.5	1906.62	1929.48	1954.34	1977.77	2001.07	2023.67	2048.5	2071.35
2.07505	1361.49	1377.65	1398.75	1422.07	1447.36	1473.32	1499.82	1527.14	1554.21	1581.73	1609.12	1637	1664.49	1693.32	1721.98	1750.95	1779.35	1807.99	1834.04	1859.81	1884.51	1908.23	1931.32	1955.46	1978.95	2001.81	2023.76	2048.84	2071.35
2.0819	1375.01	1390.19	1410.24	1432.74	1457.3	1482.61	1508.45	1534.95	1561.71	1588.6	1615.7	1642.68	1669.66	1698.04	1726.28	1754.98	1782.88	1811	1837.02	1862.15	1886.41	1909.87	1932.87	1956.75	1980.04	2002.39	2024.21	2049.5	2071.35
2.08875	1388.98	1403.14	1422.37	1444.18	1467.77	1492.17	1517.42	1543.08	1569.61	1595.67	1622.33	1648.78	1675.21	1703.07	1730.65	1758.8	1786.48	1814.16	1839.78	1864.56	1888.57	1912	1934.2	1957.85	1980.93	2003.45	2025.04	2049.89	2071.49
2.0956	1403.43	1416.61	1434.82	1456.01	1478.67	1501.87	1526.66	1551.8	1577.57	1603.04	1628.92	1654.84	1681.11	1708.39	1735.45	1763.24	1790.36	1817.35	1842.8	1867.16	1890.98	1914.08	1935.82	1959.56	1982.12	2004.2	2025.82	2050.36	2071.93
2.10244	1418.32	1430.76	1448	1468.03	1489.87	1512.49	1536.4	1560.76	1585.96	1610.52	1636.03	1661.33	1687	1713.91	1740.37	1767.68	1794.18	1820.51	1845.68	1869.9	1893.38	1916.22	1937.78	1960.93	1983.32	2005.42	2026.71	2050.45	2072.29
2.10929	1433.76	1445.26	1461.39	1480.4	1501.66	1523.06	1546.28	1569.62	1594.24	1618.15	1643.38	1668.15	1693.32	1719.49	1745.34	1772.36	1798.38	1824.17	1848.97	1872.81	1895.9	1918.43	1939.49	1962.52	1984.36	2006.63	2027.75	2050.93	2072.29
2.11614	1449.4	1459.95	1475.06	1492.95	1513.46	1534.17	1556.56	1579.11	1602.9	1626.3	1650.88	1674.8	1699.53	1725.12	1750.45	1777	1802.71	1828.03	1852.41	1875.79	1898.56	1920.55	1940.79	1964.28	1985.92	2007.68	2028.57	2051.82	2072.62
2.12299	1465.79	1475.34	1489.47	1506.37	1525.68	1545.8	1567.07	1588.89	1611.86	1634.85	1658.45	1681.71	1705.94	1730.98	1755.83	1781.75	1806.94	1831.86	1855.67	1878.62	1901.22	1922.95	1942.97	1966.07	1987.23	2008.94	2029.31	2052.5	2073.4
2.12984	1482.3	1490.84	1504.09	1519.8	1538.15	1557.44	1577.74	1598.89	1620.86	1643.17	1666.33	1688.98	1712.58	1736.95	1761.26	1786.68	1811.37	1835.85	1858.98	1881.66	1903.97	1925.42	1945.48	1967.7	1988.7	2010.18	2030.32	2053.25	2073.96
2.13669	1499.51	1506.82	1519.03	1533.44	1550.92	1569.13	1588.82	1609.24	1630.55	1652.02	1674.26	1696.35	1719.2	1743.15	1766.87	1791.96	1815.9	1839.69	1862.6	1884.93	1906.69	1927.66	1947.51	1969.42	1990.09	2011.29	2031.25	2054.22	2074.68
2.14353	1517	1523.45	1534.09	1547.85	1564.15	1581.16	1600.13	1619.76	1640.13	1660.77	1682.17	1703.85	1725.93	1749.54	1772.61	1797.22	1820.79	1844	1866.51	1888.16	1909.53	1930.08	1949.67	1971.32	1991.43	2012.61	2032.36	2055.13	2075.3
2.15038	1534.7	1540.18	1549.78	1562.27	1578.02	1593.66	1611.7	1630.36	1650.15	1669.95	1690.73	1711.59	1732.77	1755.75	1778.3	1802.51	1825.62	1848.24	1870.4	1891.53	1912.53	1932.75	1952.28	1973.58	1993.27	2013.98	2033.5	2055.82	2075.98
2.15723	1552.53	1557.34	1565.75	1577.17	1591.26	1606.25	1623.59	1641.2	1660.13	1679	1699.16	1719.48	1740.07	1762.44	1784.28	1807.83	1830.27	1852.53	1874.33	1894.97	1915.46	1935.49	1954.93	1975.58	1994.96	2015.55	2034.88	2056.8	2076.79
2.16408	1570.39	1574.7	1581.78	1591.98	1605.27	1619.15	1635.1	1651.98	1670.47	1688.05	1707.8	1727.3	1747.52	1769.29	1790.22	1813.17	1835.08	1856.79	1878.2	1898.41	1918.47	1938.41	1957.32	1977.72	1996.7	2017.04	2035.72	2057.58	2077.28
2.17093	1589.16	1592.24	1598.45	1607.16	1619.47	1632.46	1646.98	1663.01	1680.28	1697.59	1716.49	1735.25	1754.87	1776.1	1796.45	1818.46	1840.02	1861.25	1882.09	1901.75	1921.43	1940.97	1959.64	1979.92	1998.58	2018.31	2037.14	2058.68	2078.11
2.17778	1608.07	1610.01	1614.85	1622.64	1633.69	1645.64	1659.21	1674.21	1690.63	1707.16	1725.32	1743.41	1762.36	1782.81	1802.7	1823.8	1844.89	1865.89	1885.96	1905.22	1924.68	1943.71	1962.1	1981.98	2000.62	2019.77	2038.46	2059.45	2079.11
2.18462	1626.99	1627.65	1631.81	1638.14	1648.2	1659.22	1671.39	1685.59	1701.05	1717.02	1734.31	1751.64	1769.67	1789.43	1808.66	1829.3	1849.89	1870.28	1890.11	1908.59	1927.84	1946.72	1964.85	1984.07	2002.4	2021.62	2039.88	2060.63	2079.85
2.19147	1646.4	1645.93	1648.47	1654.58	1662.8	1672.53	1683.67	1697.2	1711.41	1726.9	1743.27	1759.87	1777.27	1796.55	1814.69	1834.95	1854.77	1874.51	1894.05	1912.36	1931.02	1949.59	1967.4	1986.39	2004.33	2023.07	2041.42	2061.82	2080.85
2.19832	1665.68	1664.05	1665.32	1670.3	1677.5	1685.95	1696.07	1708.64	1721.92	1736.78	1752.23	1768.02	1784.82	1803.34	1820.83	1840.42	1859.6	1878.97	1898.04	1915.91	1934.43	1952.46	1969.09	1988.41	2006.34	2024.62	2042.51	2062.84	2081.72
2.20517	1685.26	1682.43	1682.45	1686.13	1691.87	1699.46	1708.98	1720.33	1732.66	1746.66	1761.12	1776.41	1792.52	1810.04	1827.27	1845.96	1864.8	1883.55	1902.28	1919.48	1937.5	1955.19	1971.53	1990.46	2008.38	2026.27	2043.78	2063.89	2082.78
2.21202	1704.13	1701.13	1699.45	1702.09	1707.04	1712.87	1721.69	1731.85	1743.14	1756.5	1769.86	1784.68	1800.03	1816.76	1833.5	1851.76	1869.97	1887.92	1906.38	1922.98	1940.66	1958.07	1974.07	1992.75	2010.39	2028.01	2044.98	2064.72	2083.57
2.21887	1722.65	1719.54	1716.9	1718.13	1722.24	1726.92	1734.14	1743.52	1753.82	1766.32	1778.87	1793.1	1807.46	1823.62	1839.58	1857.33	1874.99	1892.22	1910.13	1926.9	1943.72	1961.04	1976.61	1994.89	2012.41	2029.44	2046.37	2066.05	2084.36
2.22571	1742.26	1737.98	1734.11	1734.12	1737.02	1740.81	1746.76	1755.31	1764.62	1775.93	1787.85	1801.31	1814.48	1830.43	1845.86	1862.94	1879.9	1896.57	1914.08	1930.73	1946.98	1963.67	1979.15	1997.21	2014.32	2030.98	2048.03	2067.34	2085.36
2.23256	1761.94	1756.04	1751.2	1749.73	1751.19	1754.07	1759.24	1766.86	1775.27	1785.52	1796.63	1809.48	1822.17	1837.29	1852.01	1868.48	1884.78	1901.32	1917.86	1934.24	1950.14	1966.67	1981.7	1999.52	2016.25	2032.6	2049.39	2068.63	2086.07
2.23941	1780.84	1774.05	1768.39	1765.3	1765.7	1767.86	1771.65	1778.47	1785.87	1795.22	1805.59	1817.66	1829.81	1844.02	1858.28	1873.89	1889.66	1905.89	1921.7	1937.74	1953.14	1969.26	1983.6	2001.45	2018.22	2034.28	2050.8	2069.62	2087.16
2.24626	1800.19	1792.3	1785.02	1780.81	1780.25	1781.19	1784.02	1789.65	1796.31	1804.72	1814.35	1825.48	1837.1	1850.61	1864.36	1879.2	1894.52	1910.26	1925.83	1941.07	1956.31	1972.16	1986.15	2003.35	2020.16	2036.01	2052.06	2070.62	2087.83
2.25311	1819.21	1809.98	1801.67	1796.27	1794.47	1794.57	1796.25	1801.09	1806.91	1814.09	1823.33	1833.48	1844.32	1857.36	1870.6	1884.53	1899.31	1915.03	1929.57	1944.28	1959.51	1974.99	1988.97	2005.57	2022.11	2037.58	2053.21	2071.47	2088.93
2.25996	1838.28	1827.61	1818.03	1811.6	1808.86	1807.81	1808.47	1812.06	1817.08	1823.42	1831.81	1840.93	1851.42	1864.12	1876.56	1889.76	1904.07	1919.25	1933.56	1947.91	1962.67	1977.6	1991.67	2007.9	2023.82	2038.9	2054.72	2072.51	2089.96
2.2668	1856.88	1845.11	1834.25	1826.72	1823.2	1820.39	1820.21	1822.79	1826.85	1832.64	1840.3	1848.65	1858.58	1870.57	1882.2	1894.91	1908.57	1923.17	1937.22	1951.29	1965.76	1980.44	1994.2	2010.05	2025.31	2040.15	2055.81	2073.77	2090.6
2.27365	1875.25	1862.45	1850.39	1841.72	1836.94	1833.1	1831.93	1833.49	1836.55	1841.92	1848.62	1856.48	1865.47	1876.89	1887.98	1900.02	1913.22	1927.22	1940.78	1954.73	1968.68	1983.02	1996.36	2012.01	2027.11	2041.79	2057.12	2075.09	2091.31
2.2805	1893.2	1879.52	1865.73	1856.27	1850.49	1845.2	1843.34	1843.88	1846.03	1850.67	1856.73	1863.66	1872.14	1882.71	1893.46	1905.12	1917.79	1931.41	1944.23	1957.96	1971.48	1985.63	1998.54	2013.95	2028.89	2043.05	2058.16	2076.01	2092.21
2.28735	1910.39	1895.94	1881.25	1870.81	1863.58	1857.2	1854.45	1853.86	1855.66	1859.31	1864.93	1870.83	1878.62	1888.49	1898.7	1909.99	1922.44	1935.53	1947.77	1961.15	1974.24	1988.26	2000.96	2015.78	2030.44	2044.43	2059.25	2077.1	2092.97
2.2942	1927.53	1912.31	1896.43	1884.9	1876.2	1868.99	1865.49	1863.8	1864.99	1867.87	1872.69	1877.67	1885.08	1894.55	1903.77	1914.88	1926.51	1939.37	1951.13	1963.9	1976.68	1990.71	2003.15	2017.4	2031.91	2045.99	2060.46	2077.9	2093.9
2.30105	1944.3	1927.92	1911.29	1898.29	1888.44	1880.2	1875.79	1873.49	1873.96	1876.1	1880.13	1884.36	1891.53	1900.2	1908.74	1919.64	1930.54	1943.04	1954.43	1966.9	1979.32	1993.12	2005.36	2019.26	2033.4	2047.64	2061.68	2078.95	2094.41
2.30789	1960.77	1943.26	1925.62	1911.54	1900.46	1891.27	1885.93	1882.73	1882.37	1883.94	1887.06	1891.05	1897.64	1905.59	1913.89	1923.97	1934.51	1946.54	1957.46	1969.76	1982.14	1995.13	2007.5	2021.27	2035.03	2049.03	2062.62	2079.55	2095.15
2.31474	1976.74	1957.79	1939.12	1923.83	1912.24	1901.73	1895.71	1891.45	1890.25	1891.37	1893.74	1897.28	1903.5	1910.7	1918.53	1928.24	1938.31	1950.06	1960.65	1972.62	1985.01	1997.29	2009.33	2022.86	2036.22	2050.34	2063.82	2080.45	2096.17
2.32159	1991.66	1972.19	1952.28	1935.85	1923.1	1912.22	1905.21	1900.21	1898.57	1898.59	1900.49	1903.44	1909.08	1915.7	1922.83	1932.55	1942.22	1953.37	1963.63	1975.41	1987.4	1999.56	2011.34	2024.48	2037.51	2051.34	2064.74	2081.09	2096.91
2.32844	2006.52	1985.71	1964.69	1947.53	1933.85	1922.17	1914.21	1908.78	1906.16	1905.38	1906.77	1909.23	1914.52	1920.68	1927.22	1936.46	1945.7	1956.57	1966.57	1978.01	1989.57	2001.47	2013.2	2025.93	2038.77	2052.61	2065.81	2081.84	2097.09
2.33529	2020.09	1998.47	1976.47	1958.33	1943.95	1931.52	1922.86	1916.73	1913.5	1912.04	1912.87	1915.02	1919.85	1925.22	1931.41	1940.22	1949.11	1959.52	1969.16	1980.5	1991.68	2003.19	2015.02	2027.48	2040.1	2053.74	2066.58	2082.8	2097.31
2.34214	2033.01	2010.75	1987.79	1968.59	1953.44	1940.31	1930.75	1924.38	1920.37	1918.47	1918.56	1920.2	1924.58	1929.67	1935.49	1943.85	1952.21	1962.21	1971.75	1982.67	1993.75	2004.9	2016.3	2028.94	2041.54	2054.79	2067.7	2083.52	2097.97
2.34898	2045.25	2022.19	1998.14	1977.99	1961.86	1948.56	1938.11	1931.51	1926.63	1924.59	1923.82	1925.04	1928.93	1933.98	1939.18	1947.41	1955.15	1964.99	1974.34	1984.84	1995.64	2006.8	2017.7	2030.09	2042.6	2055.57	2068.54	2083.89	2098.63
2.35583	2056.13	2033	2007.86	1986.78	1969.73	1956.23	1945.15	1937.96	1932.75	1930.15	1928.82	1929.83	1932.98	1937.9	1942.73	1950.54	1958.03	1967.73	1976.54	1987.04	1997.52	2008.37	2019.32	2031.15	2043.8	2056.66	2069.31	2084.49	2099.13
2.36268	2066.21	2042.67	2016.69	1995.19	1977.49	1963.11	1951.63	1943.79	1938.43	1935.24	1933.56	1934.11	1936.9	1941.45	1946.09	1953.62	1960.83	1970.09	1978.72	1988.93	1999.28	2009.61	2020.55	2032.45	2044.71	2057.41	2070.19	2085.26	2099.61
2.36953	2075.34	2051.29	2024.97	2003	1984.56	1969.51	1957.77	1949.04	1943.51	1939.78	1937.81	1938.21	1940.4	1944.65	1949.15	1956.4	1963.51	1972.28	1980.87	1990.55	2000.83	2010.92	2021.91	2033.69	2045.63	2058.46	2070.57	2085.64	2100.34
2.37638	2083.51	2059.01	2032.41	2009.75	1990.81	1975.33	1963.29	1953.96	1948.06	1944.04	1942	1942	1943.55	1947.81	1952	1958.89	1965.85	1974.28	1982.59	1991.99	2002.33	2012.3	2022.73	2034.95	2046.08	2058.99	2071.18	2085.95	2100.9
2.38323	2090.89	2065.68	2038.83	2015.26	1996.13	1980.45	1968.09	1958.5	1952.16	1948.02	1945.73	1945.27	1946.68	1950.34	1954.65	1961.21	1967.79	1976.03	1984.45	1993.56	2003.58	2013.59	2023.93	2035.59	2047.22	2059.32	2071.74	2086.77	2100.9
2.39007	2096.9	2071.4	2044.12	2020.23	2000.96	1984.94	1972.19	1962.5	1955.78	1951.29	1948.58	1948.35	1949.49	1952.94	1956.97	1962.99	1969.48	1977.64	1986.16	1994.88	2004.67	2014.85	2024.85	2036.58	2048.02	2060	2072.28	2087.27	2100.9
2.39692	2101.95	2075.89	2048.28	2024.33	2004.94	1988.86	1975.67	1965.99	1959.12	1954.45	1951.33	1950.97	1951.99	1955.24	1959.18	1964.76	1971.18	1979.24	1987.43	1995.93	2006.04	2015.66	2025.76	2037.11	2048.45	2060.44	2072.33	2087.54	2100.9
2.40377	2105.79	2079.35	2051.54	2027.79	2008.28	1991.97	1978.6	1968.81	1961.72	1956.84	1953.89	1953.33	1954.15	1957.17	1961.14	1966.56	1972.99	1980.51	1988.63	1997.17	2006.87	2016.55	2026.53	2037.54	2048.73	2061.06	2072.69	2087.54	2100.9
2.41062	2108.39	2081.73	2053.92	2030.38	2010.72	1994.41	1980.99	1971.16	1963.66	1959.12	1955.74	1955.16	1955.79	1958.77	1962.63	1967.86	1974.09	1981.69	1989.47	1997.96	2007.85	2017.17	2027.11	2038.28	2049.69	2061.59	2073.24	2087.54	2100.9
2.41747	2110.12	2083.28	2055.52	2031.87	2012.33	1995.94	1982.65	1973.29	1965.45	1960.73	1957.6	1956.44	1957.24	1960.18	1963.81	1969.08	1975.19	1982.71	1990.18	1999	2008.41	2017.71	2027.88	2038.93	2050.28	2061.8	2073.24	2087.54	2100.9
2.42432	2110.19	2083.69	2056.08	2032.4	2013.39	1996.95	1983.77	1974.57	1966.67	1961.92	1959.09	1957.54	1958.32	1961.33	1964.7	1970.19	1975.92	1983.6	1990.56	1999.72	2008.64	2018.26	2028.43	2038.93	2050.37	2061.8	2073.38	2087.54	2100.9
2.43116	2108.96	2083.04	2055.79	2032.54	2013.87	1996.95	1984.18	1975.02	1967.33	1962.77	1959.76	1958.42	1959.31	1961.81	1965.76	1970.64	1976.82	1983.86	1991.56	2000.01	2009.24	2018.89	2028.43	2039.02	2050.36	2061.81	2073.68	2087.54	2100.9
2.43801	2106.68	2081.07	2054.52	2031.8	2012.94	1996.91	1984.03	1975.02	1967.49	1963.34	1959.76	1958.81	1959.76	1962.25	1966.44	1971.21	1976.93	1984.45	1992.34	2000.58	2009.35	2018.88	2028.43	2039.41	2050.37	2061.81	2073.62	2087.54	2100.9
2.44486	2103.7	2078.37	2052.17	2030.18	2011.55	1996.34	1983.26	1974.72	1967.13	1962.96	1959.76	1958.81	1959.76	1962.62	1966.44	1971.21	1976.93	1984.56	1992.81	2000.77	2009.35	2018.88	2028.43	2039.87	2050.37	2061.8	2073.34	2087.54	2100.9
2.45171	2099.24	2074.74	2049.1	2027.6	2009.65	1994.69	1982.12	1973.74	1966.4	1962.29	1959.68	1958.66	1959.64	1962.48	1966.39	1971.21	1976.93	1984.56	1992.86	2000.77	2009.35	2018.89	2028.43	2039.87	2050.36	2061.8	2073.25	2087.54	2100.9
2.45856	2093.94	2069.99	2045.41	2024.04	2007.02	1992.46	1980.26	1972.34	1965.44	1961.36	1959.1	1957.97	1959.01	1962	1966.06	1971.16	1976.93	1984.47	1992.19	2000.77	2009.35	2018.89	2028.43	2039.68	2050.36	2061.8	2073.2	2087.54	2100.9
2.46541	2087.35	2064.45	2040.58	2020.08	2003.74	1989.5	1977.85	1970.16	1963.62	1960.25	1957.75	1956.95	1957.82	1961.53	1965.3	1970.83	1976.93	1984.08	1992	2000.44	2009.1	2018.89	2028.43	2039.2	2050.36	2061.76	2072.85	2087.54	2100.9
2.47225	2080.1	2058.16	2034.87	2015.56	1999.68	1986.04	1974.97	1967.91	1961.82	1958.54	1956.14	1955.95	1956.48	1960.78	1964.47	1970.16	1976.69	1983.6	1991.42	1999.82	2008.5	2018.66	2028.43	2038.93	2050.36	2061.4	2072.28	2087.54	2100.7
2.4791	2071.82	2051.02	2028.42	2009.99	1994.98	1982	1971.65	1965.04	1959.4	1956.2	1954.38	1954.23	1955.11	1959.3	1963.28	1969.48	1975.86	1983.26	1990.72	1999.69	2008.41	2018.11	2028.16	2038.83	2050.08	2060.76	2072.28	2087.23	2100.17
2.48595	2062.88	2042.78	2021.43	2004.22	1989.68	1977.47	1967.84	1961.55	1956.25	1953.65	1952.25	1952.37	1953.67	1957.82	1962.24	1968.28	1974.85	1982.32	1990.14	1999.09	2008.12	2017.68	2027.47	2038.3	2049.4	2060.37	2072.05	2086.4	2099.76
2.4928	2052.98	2034.11	2013.63	1997.48	1983.86	1972.3	1963.55	1957.79	1953	1951.03	1949.63	1950.15	1951.79	1956.27	1960.85	1967.08	1974.07	1981.27	1989.48	1998.09	2007.28	2017.04	2026.87	2037.47	2048.89	2059.82	2071.36	2085.86	2099.22
2.49965	2042.52	2024.56	2005.37	1990.28	1977.7	1966.8	1958.79	1953.5	1949.21	1947.8	1946.92	1947.8	1949.42	1954.49	1958.98	1965.45	1972.6	1980.15	1988.41	1997.33	2006.43	2016.54	2025.98	2036.87	2048.36	2059.44	2070.8	2085.59	2099
2.5065	2031.21	2014	1996.68	1982.54	1971.04	1960.98	1953.6	1949.08	1945.2	1944.14	1943.79	1945.08	1947.12	1952.47	1956.96	1963.68	1970.84	1978.89	1987.4	1996.49	2005.5	2015.59	2025.39	2036.25	2047.84	2058.9	2070.38	2085.22	2098.74
2.51335	2019.58	2003.55	1987.43	1974.39	1963.82	1954.6	1947.81	1944.06	1940.67	1940.33	1940.42	1942.06	1944.6	1950.19	1954.86	1962.21	1969.31	1977.27	1986.07	1995.2	2004.19	2014.82	2024.68	2035.42	2046.79	2058.37	2070.05	2084.38	2098.01
2.52019	2007.12	1992.28	1977.4	1965.59	1956.11	1947.77	1941.85	1938.62	1936.18	1936.13	1936.79	1938.94	1941.94	1947.85	1952.59	1960.49	1967.64	1975.99	1984.65	1994.15	2003.25	2013.81	2023.69	2034.9	2045.92	2057.41	2069.12	2083.74	2097.46
2.52704	1993.87	1980.3	1966.81	1956.24	1947.73	1940.42	1935.64	1933	1931.43	1931.74	1932.86	1935.31	1939.2	1944.92	1950.22	1958.31	1965.88	1974.34	1983.1	1992.67	2002.23	2012.55	2022.94	2034.07	2045.35	2056.91	2068.44	2083.51	2097
2.53389	1980.86	1968.11	1956.01	1946.85	1939.24	1933	1929.18	1927.03	1926.21	1926.95	1928.68	1931.79	1935.95	1941.91	1947.7	1955.82	1963.97	1972.54	1981.53	1991.31	2001.11	2011.63	2021.85	2032.9	2044.57	2056.24	2068.06	2082.71	2096.57
2.54074	1967.07	1955.45	1944.72	1936.91	1930.4	1925.39	1922.49	1921.06	1920.54	1922.13	1924.33	1928	1932.41	1939.02	1945.09	1953.49	1961.92	1970.35	1980.04	1989.84	1999.68	2010.33	2021.01	2031.92	2043.66	2055.41	2067.03	2081.95	2095.75
2.54759	1952.84	1942.71	1933.22	1926.5	1921.27	1917.01	1915.13	1914.58	1914.76	1916.95	1919.73	1924.02	1928.7	1935.92	1942.2	1950.89	1959.86	1968.49	1978.43	1988.24	1998.23	2009.33	2019.58	2030.91	2042.87	2054.74	2066.04	2081.34	2094.95
2.55444	1938.32	1929.73	1921.5	1915.97	1911.84	1908.63	1907.64	1907.82	1908.81	1911.6	1914.89	1919.85	1924.92	1932.59	1939.41	1948.31	1957.55	1966.44	1976.42	1986.52	1996.55	2007.94	2018.34	2030.04	2041.8	2053.55	2065.47	2080.84	2094.41
2.56128	1923.22	1916.03	1909.28	1905.14	1902.01	1900.3	1900.04	1900.88	1902.75	1906.03	1909.94	1915.25	1921	1929	1936.28	1945.54	1955.06	1964.01	1974.5	1984.76	1995.07	2006.5	2017.1	2029.05	2041.06	2052.6	2064.81	2080.4	2093.97
2.56813	1908.3	1902.67	1896.86	1894.11	1892.11	1891.33	1891.99	1893.59	1896.5	1900.39	1904.82	1910.71	1916.9	1925.22	1933.14	1942.46	1952.44	1961.83	1972.4	1982.76	1993.82	2005.02	2015.89	2027.97	2039.83	2051.75	2063.99	2079.42	2093.08
2.57498	1893.19	1888.54	1884.34	1882.85	1881.9	1882.09	1883.75	1886.23	1889.8	1894.55	1899.59	1906.15	1912.61	1921.44	1929.78	1939.61	1949.58	1959.53	1970.17	1980.99	1992.34	2003.22	2014.42	2026.55	2038.69	2050.55	2063.33	2078.69	2092.32
2.58183	1877.97	1874.66	1871.99	1871.31	1871.5	1872.72	1875.5	1878.69	1883	1888.49	1894.22	1901.26	1908.36	1917.48	1926.2	1936.35	1946.77	1957.01	1968.15	1979.13	1990.65	2001.65	2012.78	2025.19	2037.79	2049.72	2062.29	2077.76	2092.04
2.58868	1862.46	1860.54	1859.55	1859.83	1861.04	1863.3	1867.03	1871.06	1876.32	1882.44	1888.76	1896.24	1903.9	1913.38	1922.56	1933.26	1943.76	1954.66	1966.05	1977.05	1989.02	2000.15	2011.44	2024.06	2036.42	2048.63	2061.43	2076.83	2091.08
2.59553	1846.98	1846.23	1846.55	1848.04	1850.26	1853.71	1858.05	1863.29	1869.31	1876.18	1883.1	1890.97	1899.13	1909.15	1918.82	1930	1940.94	1952.2	1963.63	1975.07	1987.24	1998.54	2009.94	2023.04	2035.23	2047.83	2060.13	2075.92	2090.4
2.60237	1831.98	1832.34	1833.87	1836.09	1839.75	1843.95	1849.15	1855.21	1862.42	1869.46	1877.39	1885.64	1894.68	1904.86	1915.17	1926.59	1938.13	1949.42	1961.21	1972.88	1985.31	1996.61	2008.48	2021.73	2034.1	2046.51	2059.22	2075.02	2090.02
2.60922	1816.49	1818.21	1821	1824.43	1829.27	1834.54	1840.43	1847.11	1855.1	1862.74	1871.65	1880.58	1889.94	1900.62	1911.3	1923.17	1935.14	1946.76	1958.7	1970.61	1983.25	1994.91	2007.17	2020.3	2032.62	2045.41	2058.53	2074.38	2088.86
2.61607	1801.29	1804.11	1808.01	1812.73	1818.48	1824.72	1831.89	1838.82	1847.7	1856.34	1865.65	1875.22	1885.11	1896.26	1907.38	1919.69	1932.04	1943.96	1956.14	1968.74	1981.39	1993.48	2005.56	2018.75	2031.52	2044.65	2057.51	2073.35	2087.96
2.62292	1785.9	1790.2	1795.43	1801.27	1808.07	1814.86	1823.07	1830.73	1840.28	1849.35	1859.64	1869.86	1880.29	1891.8	1903.45	1916.34	1928.87	1941.21	1953.77	1966.83	1979.49	1991.78	2003.71	2017.4	2030.33	2043.65	2056.79	2072.46	2087.49
2.62977	1771.26	1775.94	1782.61	1789.34	1797.31	1805.13	1813.99	1822.65	1832.82	1842.76	1853.41	1864.45	1875.41	1887.54	1899.46	1912.73	1925.63	1938.59	1951.38	1964.6	1977.41	1989.87	2002.51	2016.06	2029.32	2042.85	2055.9	2071.72	2087.03
2.63662	1756.47	1762.39	1769.83	1777.58	1786.57	1795.33	1805.09	1814.75	1825.29	1836.03	1847.31	1859.13	1870.54	1883.29	1895.69	1909.23	1922.4	1935.86	1948.78	1962.2	1975.62	1988.3	2001.11	2014.71	2028.05	2041.68	2054.86	2070.76	2086.09
2.64346	1741.5	1748.44	1757.04	1765.8	1775.75	1785.47	1796.21	1806.87	1817.8	1829.24	1841.24	1853.78	1865.54	1878.78	1891.55	1905.73	1919.47	1933.25	1946.41	1959.92	1973.75	1986.76	1999.62	2013.16	2026.73	2040.59	2053.86	2070.17	2085.55
2.65031	1727.03	1734.62	1744.35	1754.07	1765.22	1775.45	1787.31	1798.8	1810.51	1822.5	1835.08	1848.12	1860.6	1874.14	1887.59	1902.18	1916.44	1930.64	1943.89	1957.49	1971.79	1985	1998.12	2011.65	2025.39	2039.18	2052.83	2069.44	2085.01
2.65716	1712.55	1721.66	1732.06	1742.62	1754.94	1765.98	1778.4	1790.82	1803.13	1815.77	1829.06	1842.59	1855.67	1869.89	1883.76	1898.57	1913.2	1927.69	1941.51	1955.43	1969.69	1982.98	1996.63	2010.39	2024.35	2038.31	2052.08	2068.71	2084.07
2.66401	1698.34	1708.4	1719.64	1730.95	1744.3	1756.33	1769.41	1782.66	1795.87	1809.19	1823.19	1837.14	1850.69	1865.51	1879.77	1895.15	1910.09	1924.94	1939.28	1953.49	1967.83	1981.29	1995.15	2009.39	2023.09	2037.31	2051.32	2068.26	2083.56
2.67086	1684.52	1695.53	1707.51	1719.53	1733.78	1746.63	1760.7	1774.5	1788.67	1802.74	1817.43	1831.85	1845.98	1860.96	1876.12	1891.64	1906.82	1922.23	1936.87	1951.32	1965.84	1979.71	1993.73	2008.04	2021.9	2036.51	2050.33	2067.47	2082.96
2.67771	1671.08	1682.78	1695.24	1708.4	1723.27	1737.18	1751.83	1766.58	1781.5	1796.19	1811.24	1826.53	1841.02	1856.36	1872.47	1887.93	1903.77	1919.55	1934.3	1948.94	1963.78	1978.13	1992.1	2006.61	2020.85	2035.53	2049.57	2066.42	2082.3
2.68455	1658.09	1670.08	1683.51	1697.63	1712.91	1727.58	1743.26	1758.63	1774.47	1789.65	1805.24	1821.24	1836.2	1852.11	1868.6	1884.44	1900.62	1916.91	1932	1946.94	1961.96	1976.41	1990.36	2005.31	2019.52	2034.9	2048.66	2065.58	2081.43
2.6914	1644.7	1657.4	1672.04	1686.47	1702.95	1718.2	1734.74	1750.95	1767.28	1783.14	1799.29	1815.94	1831.54	1847.91	1864.55	1880.93	1897.6	1914.02	1929.73	1944.9	1960.25	1974.72	1989.14	2003.92	2018.58	2034.02	2048.14	2065.23	2080.88
2.69825	1632.06	1645.11	1660.75	1675.66	1692.83	1709.2	1726.25	1743.56	1760.21	1776.82	1793.61	1810.42	1826.82	1843.52	1860.93	1877.57	1894.54	1911.34	1927.4	1942.63	1958.29	1973.08	1987.95	2002.97	2017.64	2032.79	2047.23	2064.34	2080.65
2.7051	1619.64	1633.2	1649.41	1665.29	1683.15	1700.33	1717.81	1736.22	1753.28	1770.55	1787.99	1805.32	1822	1839.42	1857.11	1874.39	1891.61	1908.78	1925.28	1940.83	1956.44	1971.5	1986.59	2001.71	2016.74	2031.9	2046.38	2063.66	2079.9
2.71195	1607.16	1621.56	1638.08	1655.07	1673.5	1691.56	1709.7	1728.75	1746.53	1764.39	1782.29	1800.35	1817.13	1835.46	1853.24	1871.24	1888.8	1906.28	1923.05	1938.88	1954.67	1969.83	1985.33	2000.69	2015.84	2030.9	2045.65	2063.22	2079.28
2.7188	1595.33	1610.15	1627.23	1645.07	1664.32	1682.67	1702.03	1721.48	1739.88	1758.43	1776.97	1795.27	1812.67	1831.46	1849.64	1868.08	1885.98	1903.84	1920.74	1937.07	1952.96	1968.38	1983.81	1999.4	2014.88	2030.17	2045.17	2062.29	2078.96
2.72564	1583.59	1598.96	1616.97	1635.22	1655.12	1674.14	1694.43	1714.33	1733.49	1752.36	1771.65	1790.32	1808.35	1827.57	1846.17	1864.7	1883.18	1901.13	1918.57	1935.08	1951.42	1967.12	1982.75	1998.01	2014.11	2029.46	2044.26	2061.81	2078.84
2.73249	1572.21	1587.62	1606.67	1625.56	1646.08	1665.7	1686.75	1707.41	1726.91	1746.6	1766.25	1785.51	1804.09	1823.75	1842.76	1861.59	1880.43	1898.83	1916.6	1933.25	1949.64	1965.7	1981.37	1996.87	2012.94	2028.65	2043.64	2061.57	2078.31
2.73934	1561.05	1576.88	1596.57	1616.11	1637.34	1657.78	1679.34	1700.8	1720.64	1740.94	1761.06	1780.88	1800.05	1820.02	1839.34	1858.4	1877.99	1896.5	1914.54	1931.65	1948.05	1964.12	1980.26	1995.98	2012.1	2028.12	2043.29	2060.88	2077.52
2.74619	1549.91	1566.41	1586.74	1606.67	1628.76	1649.82	1672.11	1694.04	1714.59	1735.49	1755.87	1776.42	1795.98	1816.19	1836.02	1855.63	1875.4	1894.21	1912.56	1930.02	1946.57	1962.85	1979.24	1994.92	2011.49	2027.3	2042.46	2060.18	2077.07
2.75304	1539.33	1556.17	1576.94	1597.83	1620.46	1642.19	1665.21	1687.37	1708.54	1730.1	1750.93	1771.68	1791.88	1812.63	1832.69	1852.84	1872.83	1891.95	1910.6	1928.06	1945.21	1961.67	1977.96	1994.25	2010.59	2026.72	2041.79	2059.52	2077.07
2.75989	1528.85	1546.19	1567.43	1589.15	1612.42	1634.72	1658.47	1681.22	1702.74	1724.84	1746.09	1767.43	1788.12	1809.25	1829.48	1850.04	1870.35	1889.86	1908.56	1926.43	1943.69	1960.66	1976.84	1993.21	2009.94	2026.02	2041.69	2058.94	2076.96
2.76673	1518.8	1536.36	1558.29	1580.71	1604.66	1627.64	1651.7	1675.12	1697.05	1719.58	1741.48	1763.13	1784.2	1806	1826.32	1847.33	1868.03	1887.83	1906.86	1924.91	1942.65	1959.39	1975.92	1992.57	2008.92	2025.33	2041.29	2058.94	2076.53
2.77358	1508.97	1526.99	1549.35	1572.21	1596.87	1620.5	1645.03	1669.19	1691.41	1714.52	1737.18	1758.9	1780.51	1802.85	1823.29	1844.66	1865.64	1886.05	1905.24	1923.29	1941.22	1958.21	1974.79	1991.4	2008.41	2024.54	2040.66	2058.95	2076.11
2.78043	1499.24	1517.79	1540.71	1564.04	1589.26	1613.59	1638.71	1663.42	1686.16	1709.59	1732.65	1754.67	1777.07	1799.67	1820.49	1842.08	1863.34	1884.17	1903.52	1921.53	1940.09	1957.08	1973.95	1990.5	2008.07	2023.77	2040.11	2058.72	2076.1
2.78728	1489.97	1508.8	1532.38	1556.25	1581.93	1607.25	1632.71	1657.77	1681.11	1704.88	1728.28	1750.77	1773.73	1796.3	1817.8	1839.46	1861.25	1882.2	1901.52	1920.33	1938.97	1956.34	1972.94	1989.95	2007.07	2023.67	2039.48	2058.17	2075.84
2.79413	1480.73	1500.27	1524.35	1548.96	1575.05	1600.84	1626.98	1652.44	1676.43	1700.17	1724.23	1747.11	1770.52	1793.38	1815.27	1837.31	1859.18	1880.42	1899.97	1919.17	1937.8	1955.12	1972.12	1988.93	2006.44	2023.67	2038.92	2057.7	2075.27
2.80098	1472.2	1492.03	1516.45	1542.07	1568.54	1594.73	1621.44	1647.22	1671.62	1696.09	1720.19	1743.69	1767.34	1790.4	1812.66	1835.03	1857.29	1878.63	1898.43	1917.95	1936.63	1954.18	1970.81	1988.33	2006.06	2023.38	2038.92	2057.05	2075.16
2.80782	1463.82	1484.21	1509	1535.33	1562.05	1588.87	1616.16	1642.29	1667.11	1692.14	1716.32	1740.49	1764.09	1787.67	1810.23	1832.77	1855.4	1877.02	1896.97	1916.85	1935.28	1953.03	1970.26	1987.93	2005.24	2022.8	2038.92	2057.05	2075.16
2.81467	1455.91	1476.82	1502.12	1528.79	1556.06	1583.45	1611.03	1637.59	1662.77	1688.28	1712.96	1737.21	1761.06	1785.04	1807.95	1831.06	1853.45	1875.51	1895.4	1915.46	1934.43	1952.17	1969.95	1987.01	2004.46	2022.5	2038.64	2057.05	2075.16
2.82152	1448.65	1469.6	1495.64	1522.77	1550.47	1578.39	1606.45	1633.33	1658.95	1684.61	1709.63	1734.28	1758.38	1782.59	1805.92	1829.46	1851.88	1874.03	1894.24	1914.53	1933.43	1950.9	1969.13	1986.46	2004.01	2021.86	2037.97	2057.05	2075.17
2.82837	1441.41	1462.83	1489.44	1516.95	1544.89	1573.52	1601.59	1629.04	1655.13	1681.12	1706.51	1731.75	1755.97	1780.55	1803.85	1827.87	1850.35	1872.7	1893.1	1913.47	1932.83	1950.22	1968.63	1986.37	2003.63	2021.75	2037.72	2056.79	2075.17
2.83522	1434.8	1456.73	1483.56	1511.63	1540.06	1568.73	1597.54	1624.95	1651.47	1677.81	1703.54	1728.99	1753.65	1778.33	1802.13	1826.11	1849.06	1871.62	1892.25	1912.7	1932.13	1949.89	1968.34	1985.93	2003.63	2021.46	2037.1	2056.18	2075.17
2.84207	1428.44	1450.87	1478.05	1506.59	1535.63	1564.56	1593.74	1621.58	1648.17	1674.58	1700.99	1726.77	1751.2	1776.24	1800.57	1824.85	1847.92	1870.68	1891.33	1911.68	1931.47	1949.06	1968.04	1985.36	2003.63	2020.81	2037.01	2056.09	2075.17
2.84891	1422.49	1445.44	1472.87	1502.12	1531.4	1560.38	1589.95	1618.31	1645.18	1672	1698.61	1724.55	1749.4	1774.54	1799.17	1823.67	1846.64	1869.64	1890.75	1911.07	1931.05	1948.52	1967.16	1984.89	2003.34	2020.81	2037.01	2056.09	2075.17
2.85576	1417.12	1440.42	1468.28	1497.96	1527.4	1556.68	1586.62	1615.14	1642.71	1669.65	1696.18	1722.42	1747.75	1772.9	1797.67	1822.36	1845.89	1868.97	1889.76	1910.72	1930.64	1948.31	1966.55	1984.56	2002.69	2020.81	2037.01	2056.09	2075.17
2.86261	1412.14	1435.77	1464.11	1493.91	1523.87	1553.39	1583.53	1612.2	1640.24	1667.22	1694.17	1720.73	1746.04	1771.45	1796.56	1821.16	1844.85	1868.18	1888.9	1910	1929.91	1948.31	1966.44	1984.28	2002.69	2020.81	2037.01	2056.09	2075.17
2.86946	1407.56	1431.41	1460.09	1490.39	1520.63	1550.27	1580.82	1609.99	1638	1665.43	1692.52	1719.21	1744.3	1770.38	1795.32	1819.96	1844.27	1867.23	1888.23	1909.5	1929.33	1948.31	1966.44	1983.6	2002.64	2020.81	2037.01	2056.09	2075.17
2.87631	1403.41	1427.59	1456.63	1487.07	1517.67	1547.66	1578.31	1608.11	1635.95	1663.97	1691.04	1717.87	1743.2	1769.4	1794.26	1819.35	1843.73	1866.52	1888.13	1908.98	1929.19	1948.31	1966.44	1983.6	2002.43	2020.49	2037.01	2056.09	2075.17
2.88316	1399.79	1424.07	1453.34	1484.18	1515.17	1545.21	1576.35	1606.23	1634.34	1662.59	1689.69	1716.58	1742.09	1768.71	1793.73	1818.49	1842.92	1866.3	1887.71	1908.36	1928.86	1948.31	1966.44	1983.6	2002.32	2019.85	2037.01	2056.09	2075.17
2.89	1396.73	1421.29	1451.06	1481.82	1513.34	1543.55	1574.63	1604.34	1632.99	1661.27	1688.68	1715.47	1741.25	1767.74	1793.32	1817.85	1842.45	1866.25	1887.28	1908.26	1928.28	1948.02	1966.44	1983.6	2002.59	2019.85	2037.01	2056.09	2075.17
2.89685	1394.07	1419.18	1448.98	1480.14	1511.68	1542.24	1573.22	1603.31	1631.92	1660.26	1687.84	1714.77	1740.52	1767.12	1792.73	1817.66	1842.45	1865.86	1887.28	1908.26	1928.29	1947.36	1966.44	1983.7	2002.69	2019.85	2037.01	2056.28	2075.17
2.9037	1392.03	1417.39	1447.03	1478.83	1510.18	1541.2	1571.89	1602.86	1631.29	1659.87	1687.11	1713.94	1740.36	1767.12	1792.28	1817.66	1842.45	1865.34	1887.28	1908.26	1928.29	1947.36	1966.44	1984.14	2002.69	2019.89	2037.01	2056.61	2075.17
2.91055	1390.7	1416.19	1445.93	1477.95	1509.58	1540.87	1571.56	1602.17	1630.46	1659.1	1687.01	1713.71	1740.01	1767.12	1791.91	1817.66	1842.45	1865.34	1887.28	1908.26	1928.29	1947.5	1966.44	1984.56	2002.69	2020.24	2037.16	2056.72	2075.16
2.9174	1390.25	1415.05	1445.69	1477.2	1509.44	1540.25	1571.51	1601.51	1629.86	1658.59	1687.01	1713.71	1739.51	1767.12	1791.91	1817.66	1842.45	1865.34	1887.28	1908.26	1928.29	1947.94	1966.44	1984.56	2002.69	2020.81	2037.64	2057.05	2075.4
2.92425	1389.95	1414.71	1445.63	1477.25	1509.4	1540.35	1571.62	1601.28	1630.26	1658.87	1687.01	1713.71	1739.86	1767.12	1791.91	1817.66	1842.45	1865.49	1887.32	1908.26	1928.41	1948.31	1966.44	1984.56	2002.74	2021.13	2037.97	2057.05	2076
2.93109	1390.29	1415.72	1445.89	1477.65	1509.72	1540.88	1571.78	1601.73	1630.98	1659.54	1687.01	1713.71	1740.42	1767.12	1792.15	1817.66	1842.45	1865.98	1887.67	1908.26	1928.85	1948.31	1966.49	1984.86	2003.09	2021.75	2038.16	2057.05	2076.26
2.93794	1391.22	1417.01	1446.7	1478.68	1510.37	1541.47	1572.7	1602.56	1631.64	1660.13	1687.38	1713.88	1740.47	1767.35	1792.88	1817.75	1842.64	1866.3	1888.23	1908.46	1929.38	1948.31	1966.84	1985.51	2003.63	2021.75	2038.72	2057.05	2076.75
2.94479	1393.02	1418.54	1448.39	1479.96	1511.8	1542.65	1574.25	1603.53	1632.3	1660.82	1688.36	1714.61	1740.95	1768.14	1793.6	1818.26	1843.34	1866.46	1888.43	1909.12	1929.88	1948.64	1967.43	1985.81	2003.63	2021.75	2038.93	2057.05	2077.07
2.95164	1395.31	1420.69	1450.57	1481.85	1513.33	1543.96	1575.37	1604.92	1633.73	1662.11	1689.3	1715.74	1741.98	1769	1794.08	1819.15	1843.99	1867.09	1889.09	1909.88	1930.4	1949.36	1967.77	1986.46	2003.63	2021.75	2038.93	2057.19	2077.07
2.95849	1398.02	1423.42	1453.21	1484.1	1515.28	1545.96	1577.01	1606.41	1635.3	1663.58	1690.58	1716.98	1742.85	1769.68	1795	1819.82	1844.53	1868.07	1889.82	1910.67	1930.93	1949.78	1968.34	1986.46	2003.63	2022	2038.93	2057.68	2077.07
2.96534	1401.45	1426.58	1456.2	1486.75	1517.68	1548.42	1579.03	1608.42	1637.29	1665.15	1692	1718.46	1744.15	1770.8	1796.13	1820.88	1845.26	1869.04	1890.54	1911.21	1931.29	1950.22	1968.39	1986.46	2003.67	2022.6	2038.93	2057.99	2077.07
2.97218	1405.51	1430.33	1459.78	1489.87	1520.6	1551.09	1581.59	1610.65	1639.31	1666.73	1693.4	1719.79	1745.5	1771.89	1797.27	1822.23	1846.16	1869.85	1891.19	1911.79	1931.95	1950.22	1968.74	1986.46	2004.01	2022.9	2038.93	2057.99	2077.07
2.97903	1410.38	1434.59	1463.64	1493.52	1523.66	1554.05	1584.29	1613.25	1641.45	1668.68	1694.96	1721.43	1747.29	1773.52	1798.41	1823.13	1846.75	1870.93	1891.69	1912.71	1932.85	1950.45	1969.51	1986.55	2004.59	2023.44	2038.93	2057.99	2077.07
2.98588	1415.58	1439.4	1468.29	1497.76	1527.44	1557.46	1587.24	1616.11	1644.05	1671.09	1697.04	1723.27	1749.03	1774.88	1800.08	1824.61	1848.04	1871.68	1892.58	1913.13	1933.16	1951.09	1970.06	1986.94	2004.82	2023.67	2038.93	2057.99	2077.07
2.99273	1421.35	1444.79	1473.23	1502.16	1531.46	1561.15	1590.41	1619.19	1646.83	1673.39	1699.49	1725.56	1750.94	1776.48	1801.51	1825.86	1849.16	1872.64	1893.3	1913.67	1933.61	1951.77	1970.26	1987.51	2005.36	2023.67	2038.93	2057.99	2077.07
2.99958	1427.78	1450.38	1478.32	1506.72	1535.84	1564.89	1594.06	1622.45	1649.78	1676.06	1701.7	1727.68	1752.91	1778.33	1803	1827.03	1850.2	1873.34	1894.25	1914.55	1934.38	1952.6	1970.25	1987.95	2005.55	2023.67	2038.93	2057.8	2076.9
3.00643	1434.44	1456.49	1483.8	1511.92	1540.46	1569.25	1597.77	1625.87	1653.04	1679.12	1704.35	1730.08	1754.96	1780.27	1804.39	1828.57	1851.46	1874.44	1895.09	1915.07	1934.96	1953.09	1970.46	1988.37	2005.55	2023.57	2038.93	2057.31	2076.4
3.01327	1441.4	1463	1489.86	1517.42	1545.53	1573.52	1601.73	1629.43	1656.28	1681.98	1707.19	1732.55	1756.91	1781.91	1805.77	1829.85	1852.65	1875.5	1895.86	1915.76	1934.96	1953.18	1970.99	1988.37	2005.55	2023.17	2038.93	2057.05	2076.11
3.02012	1448.99	1469.89	1496.21	1523.09	1550.88	1578.25	1606.08	1633.21	1659.61	1685.16	1710.17	1734.88	1758.85	1783.57	1807.46	1831.2	1853.73	1876.11	1896.98	1916.71	1935.11	1953.58	1971.21	1988.37	2005.55	2022.71	2038.93	2057.05	2076.06
3.02697	1457	1477.37	1502.74	1528.96	1556.46	1583.31	1610.55	1637.16	1663.02	1688.37	1712.98	1737.29	1760.99	1785.68	1809.14	1832.34	1855.18	1877	1897.68	1917.46	1935.59	1954.04	1971.35	1988.37	2005.55	2022.47	2038.93	2057.05	2075.72
3.03382	1465.45	1484.79	1509.5	1535.26	1562.28	1588.6	1615.06	1641.41	1666.72	1691.66	1715.71	1739.83	1762.96	1787.75	1810.73	1833.76	1856.21	1877.91	1897.98	1917.79	1935.92	1954.04	1971.52	1988.37	2005.26	2021.86	2038.83	2056.76	2075.17
3.04067	1474.05	1492.79	1516.78	1541.65	1568.06	1593.77	1619.75	1645.77	1670.5	1694.94	1718.95	1742.02	1765.12	1789.6	1812.36	1835.36	1857.28	1878.59	1898.58	1917.98	1935.92	1954.04	1971.21	1988.33	2004.68	2021.75	2038.24	2055.89	2074.91
3.04752	1482.76	1500.81	1524.24	1548.21	1574.22	1599	1624.43	1650.09	1674.18	1698.46	1722.01	1744.56	1767.3	1791.47	1813.88	1836.5	1858.09	1879.43	1899.11	1918.54	1935.92	1954.04	1971.08	1988	2004.29	2021.54	2037.37	2055.32	2074.02
3.05436	1491.98	1508.77	1531.85	1555.17	1580.33	1604.43	1629.35	1654.4	1677.93	1701.95	1724.98	1747.28	1769.39	1793.54	1815.6	1837.59	1859.17	1879.84	1899.67	1918.75	1935.92	1954.04	1970.64	1987.21	2003.63	2020.82	2036.82	2054.94	2072.97
3.06121	1501.03	1517.4	1539.56	1562.1	1586.79	1609.89	1634.36	1658.81	1681.69	1705.23	1727.95	1749.91	1771.55	1795.33	1816.77	1838.43	1859.85	1880.37	1899.78	1918.75	1935.92	1953.83	1970.25	1986.57	2003.39	2019.91	2036.08	2053.91	2072.1
3.06806	1510.29	1525.98	1547.37	1569.17	1593.34	1615.57	1639.28	1663.07	1685.51	1708.64	1730.93	1752.41	1773.84	1796.9	1818.05	1839.77	1860.66	1881.01	1900.19	1918.74	1935.92	1953.28	1970.06	1986.23	2002.46	2019	2034.91	2052.59	2071.22
3.07491	1519.54	1534.64	1555.12	1576.23	1599.58	1621.12	1644.3	1667.52	1689.48	1712.11	1733.92	1755.04	1775.83	1798.57	1819.47	1840.86	1861.71	1881.55	1900.63	1918.75	1935.69	1953.09	1969.47	1985.39	2001.57	2018.19	2033.62	2051.65	2069.93
3.08176	1528.93	1543.49	1562.81	1583.43	1606.14	1627.14	1649.48	1672.24	1693.6	1715.53	1736.85	1757.42	1778.02	1800.34	1820.84	1842.02	1862.39	1881.55	1900.63	1918.75	1935.15	1952.85	1968.78	1984.34	2000.89	2017.03	2032.17	2050.2	2068.64
3.08861	1538.39	1552.04	1570.66	1590.64	1612.65	1632.91	1654.65	1676.46	1697.39	1718.88	1739.87	1759.76	1780.22	1801.67	1822.29	1842.55	1862.49	1881.55	1900.45	1918.5	1934.92	1951.87	1968.06	1983.36	1999.87	2016.04	2031.02	2048.85	2067.35
3.09545	1547.31	1560.54	1578.29	1597.7	1618.74	1638.29	1659.73	1680.75	1701.45	1722.2	1742.3	1761.96	1781.96	1803.07	1823.02	1842.96	1862.48	1881.55	1899.96	1917.89	1934.54	1950.67	1967.11	1982.47	1998.73	2014.55	2029.76	2047.42	2065.47
3.1023	1555.92	1568.75	1585.88	1604.52	1624.85	1643.92	1664.71	1685	1704.98	1725.33	1744.98	1764	1783.39	1804.28	1823.99	1843.69	1862.48	1881.55	1899.67	1917.56	1933.63	1949.85	1965.97	1981.28	1996.79	2012.76	2028.25	2045.63	2063.76
3.10915	1564.43	1576.7	1593.26	1610.98	1630.74	1649.31	1669.49	1689.27	1708.53	1728.18	1747.49	1766.01	1784.93	1805.23	1824.52	1844.27	1862.48	1881.46	1899.4	1916.48	1932.63	1948.77	1964.55	1979.94	1995.4	2011.13	2026.37	2044.17	2061.91
3.116	1572.82	1584.32	1600.36	1617.62	1636.52	1654.45	1674	1693.35	1711.86	1731.06	1749.51	1768.01	1786.42	1806.51	1825	1844.36	1862.48	1880.96	1898.51	1915.15	1931.34	1947.5	1962.96	1978.34	1993.81	2009.33	2024.52	2042.44	2059.68
3.12285	1580.63	1591.83	1607.29	1623.79	1642.05	1659.58	1678.59	1696.9	1715.03	1733.69	1751.58	1769.73	1787.61	1807.17	1825.54	1844.17	1862.27	1880.02	1897.43	1913.97	1929.99	1945.75	1961.4	1976.13	1991.77	2007.27	2022.48	2040.19	2057.53
3.1297	1588.06	1599.02	1613.89	1629.68	1647.46	1664.1	1682.64	1700.42	1717.96	1736.06	1753.56	1771.01	1788.6	1807.45	1825.88	1843.49	1861.35	1879.1	1896.16	1912.46	1928.21	1943.62	1959.42	1974.05	1989.56	2005.15	2020.26	2037.66	2055.38
3.13655	1594.98	1605.67	1620.19	1635.47	1652.39	1668.38	1686.32	1703.54	1720.63	1738.21	1755.05	1772	1789.05	1808.13	1825.2	1842.77	1860.09	1877.86	1894.44	1910.87	1926.59	1941.59	1957.06	1971.77	1987.33	2002.6	2017.66	2035.12	2052.83
3.14339	1601.67	1611.89	1626.08	1640.61	1656.81	1672.49	1689.74	1706.4	1723.12	1739.84	1756.28	1773.14	1789.05	1807.8	1824.75	1842	1859.16	1876.56	1892.74	1908.81	1924.49	1939.55	1954.71	1969.15	1984.74	2000.01	2015.23	2032.45	2050.26
3.15024	1607.59	1617.7	1631.37	1645.33	1661.15	1675.92	1692.93	1708.81	1725.34	1741.18	1757.29	1773.79	1789.05	1807.17	1824.18	1840.63	1857.68	1874.66	1890.86	1906.74	1921.91	1937.09	1952.05	1966.6	1981.96	1997.14	2012.2	2029.6	2047.29
3.15709	1612.92	1622.8	1636.07	1649.58	1665.09	1679.3	1695.44	1711.01	1726.68	1742.18	1757.82	1773.79	1789.05	1806.83	1823.38	1839.23	1856.09	1872.25	1888.51	1904.4	1919.28	1934.26	1949.24	1963.85	1979.08	1994.02	2009.06	2026.59	2044.18
3.16394	1617.78	1627.51	1640.37	1653.18	1668.45	1682.2	1697.54	1712.69	1727.71	1742.74	1758.25	1773.6	1788.72	1805.65	1821.73	1837.54	1854.01	1870.08	1886.24	1901.65	1916.26	1931.41	1946.26	1960.7	1975.87	1990.66	2005.86	2023.56	2041.11
3.17079	1622.05	1631.7	1644.36	1656.33	1671.25	1684.75	1699.27	1714.01	1728.66	1743.27	1757.81	1772.77	1787.57	1804.21	1819.85	1835.64	1851.67	1867.57	1883.57	1898.62	1913.2	1928.22	1942.83	1957.41	1972.43	1987.36	2002.38	2020.14	2037.6
3.17764	1626.12	1635.19	1647.39	1659.12	1673.18	1686.51	1700.52	1714.9	1728.97	1743.12	1757.32	1771.67	1786.25	1802.55	1817.91	1833.35	1849.2	1864.76	1880.43	1895.3	1910.04	1924.84	1939.38	1953.77	1968.85	1983.87	1998.91	2016.53	2034.17
3.18448	1629.44	1638.22	1650.01	1661.66	1674.86	1687.93	1701.42	1715.46	1728.93	1742.56	1756.44	1770.47	1784.38	1800.55	1815.65	1830.74	1846.29	1861.55	1877.1	1891.73	1906.38	1921.23	1935.6	1949.87	1965.36	1980.02	1994.92	2012.89	2030.45
3.19133	1632.15	1640.74	1652.19	1663.76	1676.06	1689.01	1702.08	1715.19	1728.45	1741.66	1755.26	1768.84	1782.53	1798.01	1812.77	1827.74	1843.01	1858.09	1873.4	1887.85	1902.49	1917.34	1931.46	1945.82	1961.38	1976.09	1990.88	2009.09	2026.64
3.19818	1634.4	1642.83	1653.86	1665.15	1677.04	1689.38	1701.99	1714.36	1727.3	1740.26	1753.43	1766.68	1780.15	1795.03	1809.73	1824.56	1839.24	1854.6	1869.47	1883.97	1898.6	1913.12	1927.16	1941.49	1957.25	1971.89	1986.9	2005.28	2022.67
3.20503	1636.29	1644.07	1655.11	1665.82	1677.47	1689.44	1700.99	1713.42	1726.1	1738.5	1751.03	1763.92	1777.18	1791.77	1806.25	1820.89	1835.29	1850.62	1865.17	1879.79	1894.36	1908.82	1922.93	1937.21	1952.63	1967.5	1982.25	2000.84	2018.8
3.21188	1637.49	1645.19	1656.16	1666.03	1677.2	1688.66	1699.95	1712.25	1724.19	1736.45	1748.45	1761.05	1774.06	1788.2	1802.28	1816.58	1830.9	1846.29	1860.85	1875.55	1889.89	1904.35	1918.52	1932.46	1947.72	1963.26	1977.82	1996.39	2014.36
3.21873	1638.37	1645.69	1656.35	1665.78	1676.35	1687.6	1698.57	1710.31	1721.95	1733.82	1745.25	1757.74	1770.51	1784.4	1798.16	1812.35	1826.67	1841.72	1856.1	1870.97	1885.03	1899.41	1913.83	1927.93	1943.12	1958.66	1973.53	1991.75	2009.76
3.22557	1638.38	1645.8	1655.66	1664.84	1675.19	1685.8	1696.64	1707.71	1719.31	1730.82	1741.87	1754.01	1766.52	1780.29	1793.64	1807.87	1821.97	1836.87	1851	1865.95	1880.21	1894.51	1908.81	1923.11	1938.55	1953.64	1969	1987.21	2005.42
3.23242	1638.28	1645.18	1654.31	1663.55	1673.51	1683.47	1693.95	1704.88	1716.02	1727.13	1738.05	1749.84	1762.19	1775.59	1788.96	1802.9	1816.72	1831.6	1845.78	1860.8	1875.11	1889.48	1903.69	1917.98	1933.67	1948.65	1964.05	1982.5	2000.81
3.23927	1637.68	1644.39	1652.86	1661.75	1671.47	1680.66	1690.94	1701.5	1712.07	1722.9	1733.69	1745.33	1757.41	1770.59	1783.94	1797.63	1811.5	1826.33	1840.53	1855.44	1869.53	1884.11	1898.11	1912.59	1928.31	1943.52	1959.34	1977.81	1995.94
3.24612	1636.39	1642.94	1651	1659.35	1668.74	1677.63	1687.34	1697.9	1707.77	1718.34	1729.33	1740.25	1752.33	1765.2	1778.64	1792.19	1805.77	1820.66	1834.94	1849.44	1863.87	1878.74	1892.65	1907.03	1922.88	1938.44	1954.19	1972.87	1991.19
3.25297	1634.76	1640.84	1648.38	1656.46	1665.43	1673.97	1683.51	1693.74	1703.31	1713.34	1724.45	1735.05	1746.88	1759.64	1772.87	1786.5	1799.82	1814.98	1828.95	1843.59	1857.94	1873.14	1887	1901.52	1917.47	1933.05	1949.06	1967.5	1986.29
3.25982	1632.26	1638.17	1645.08	1652.7	1661.42	1669.89	1678.86	1688.68	1698.22	1708	1718.83	1729.28	1741.03	1753.67	1766.52	1780.36	1793.88	1809.09	1822.98	1837.57	1852.07	1867.15	1881.49	1895.95	1911.72	1927.52	1943.88	1962.32	1981.32
3.26666	1629.24	1634.74	1641.35	1648.58	1657.04	1665.21	1673.7	1683.18	1692.43	1702.18	1712.93	1723.32	1734.82	1747.39	1760.14	1774.12	1787.66	1802.77	1816.91	1831.2	1845.89	1861.31	1875.72	1890.25	1906.1	1922.01	1938.66	1957.24	1976.28
3.27351	1625.33	1630.64	1636.81	1643.87	1651.77	1659.96	1668.11	1677.21	1686.47	1696.13	1706.66	1717.05	1728.24	1740.71	1753.68	1767.69	1781.4	1796.41	1810.53	1825.03	1839.64	1855.19	1869.5	1884.26	1900.18	1916.3	1933.28	1952.07	1971.19
3.28036	1621.07	1625.98	1631.73	1638.71	1645.98	1654.09	1662.01	1670.92	1680.16	1689.56	1700.21	1710.42	1721.59	1733.97	1747.04	1760.97	1774.85	1789.65	1804.2	1818.78	1833.32	1849.03	1863.54	1878.25	1894.32	1910.84	1927.7	1946.88	1966.1
3.28721	1616.33	1620.68	1626.34	1632.95	1639.94	1647.9	1655.34	1664.37	1673.22	1682.68	1693.35	1703.48	1714.64	1727.1	1740.3	1753.74	1768.02	1782.89	1797.55	1812.49	1826.67	1842.81	1857.6	1872.39	1888.75	1905.24	1922.36	1941.76	1960.85
3.29406	1610.96	1615	1620.47	1626.76	1633.74	1641.37	1648.73	1657.38	1666.12	1675.68	1686.2	1696.19	1707.42	1720.14	1733.47	1746.61	1761.15	1776.05	1791.07	1806.06	1820.16	1836.42	1851.39	1866.72	1883.2	1899.71	1917.13	1937	1955.91
3.30091	1605.16	1608.85	1614.35	1620.23	1627.18	1634.3	1641.63	1650.05	1658.7	1668.33	1678.91	1688.83	1700	1713.03	1726.33	1739.56	1754.39	1769.15	1784.52	1799.54	1813.62	1830.12	1845.44	1860.73	1877.93	1893.98	1911.9	1932.01	1951.19
3.30775	1598.62	1602.48	1607.95	1613.26	1619.94	1627.03	1634.13	1642.62	1651.1	1660.98	1671.49	1681.34	1692.47	1705.75	1719.2	1732.28	1747.58	1762.32	1777.84	1793.06	1807.28	1823.85	1839.54	1854.79	1872.46	1888.55	1906.82	1927.01	1946.72
3.3146	1591.38	1595.35	1600.53	1605.9	1612.52	1619.3	1626.43	1634.86	1643.62	1653.54	1664.03	1673.75	1685.25	1698.26	1711.75	1725.08	1740.59	1755.52	1771.28	1786.31	1801.04	1817.59	1833.49	1848.81	1866.79	1883.33	1901.5	1922.14	1942.23
3.32145	1583.78	1587.63	1592.63	1598.01	1604.48	1611.46	1618.63	1627.17	1635.92	1645.56	1656.34	1665.98	1677.62	1690.68	1704.61	1718.06	1733.59	1748.9	1764.52	1779.88	1795.15	1811.53	1827.46	1843.26	1861.34	1878.3	1896.37	1917.38	1937.58
3.3283	1575.63	1579.3	1584.29	1589.76	1596.18	1603.18	1610.39	1619.24	1627.87	1637.56	1648.15	1658.26	1670.03	1683.45	1697.61	1711.06	1726.78	1742.29	1757.98	1773.5	1789.41	1805.78	1821.74	1837.78	1856.13	1873.62	1891.64	1912.72	1933.56
3.33515	1567.16	1570.81	1575.66	1581.23	1587.66	1594.77	1601.75	1610.87	1619.44	1629.35	1640.05	1650.5	1662.49	1676.21	1690.39	1704.04	1720.01	1735.67	1751.37	1767.27	1783.51	1800.17	1816.26	1832.4	1850.95	1868.91	1886.89	1908.52	1929.88
3.342	1559.07	1562.28	1566.52	1572.49	1579.01	1586	1593.59	1602.38	1611.29	1621.02	1632.13	1642.57	1654.83	1668.89	1683.34	1697.07	1713.44	1729.09	1745.27	1761.15	1777.81	1794.56	1811.16	1827.34	1846.09	1864.2	1882.67	1904.27	1926.02
3.34884	1550.81	1553.67	1558.02	1563.71	1570.6	1577.39	1585.43	1594.07	1603.17	1613.22	1624.18	1634.88	1647.44	1661.48	1676.14	1690.31	1706.73	1722.76	1739.19	1755.47	1772.18	1789.43	1806.05	1822.32	1841.51	1860.02	1878.66	1900.38	1922.63
3.35569	1542.25	1545.23	1549.59	1555.27	1561.94	1569	1576.87	1586.01	1594.91	1605.4	1616.49	1627.41	1640.11	1654.49	1669.21	1683.77	1700.21	1716.8	1733.03	1749.91	1766.83	1784.28	1801.22	1817.55	1836.99	1855.72	1874.91	1896.81	1919.43
3.36254	1534.01	1536.88	1541.36	1547.09	1553.5	1560.78	1568.57	1578.03	1587.11	1597.65	1608.97	1620.4	1633.03	1647.47	1662.76	1677.41	1693.95	1711.19	1727.3	1744.69	1761.8	1779.26	1796.55	1813.15	1832.85	1851.59	1871.09	1893.46	1916.4
3.36939	1526.09	1528.56	1533.41	1538.9	1545.37	1552.69	1560.52	1570.52	1579.46	1590.21	1601.57	1613.66	1626.24	1640.75	1656.16	1671.35	1688.06	1705.56	1721.91	1739.6	1757.1	1774.53	1792.27	1809.12	1828.98	1848.04	1867.76	1890.54	1913.57
3.37624	1518.25	1520.55	1525.14	1530.87	1537.19	1545.06	1552.92	1562.83	1572.15	1583.06	1594.51	1606.88	1619.66	1634.49	1650.11	1665.63	1682.57	1700.36	1716.89	1734.89	1752.69	1770.24	1788.54	1805.58	1825.37	1844.79	1864.95	1887.65	1911.37
3.38309	1510.18	1512.65	1517.02	1523.08	1529.29	1537.28	1545.22	1555.15	1565.19	1575.94	1587.54	1600.21	1613.51	1628.56	1644.36	1660.28	1677.36	1695.43	1712.49	1730.65	1748.62	1766.19	1785	1802.08	1822.37	1842.03	1862.68	1885.38	1909.51
3.38993	1501.91	1504.72	1509.38	1515.35	1521.57	1529.32	1537.76	1547.88	1558.41	1569.13	1581.15	1593.94	1607.81	1623.15	1638.88	1655.07	1672.64	1691.17	1708.19	1726.9	1744.88	1762.63	1781.88	1799.13	1819.46	1839.61	1860.45	1883.58	1907.75
3.39678	1494.1	1497.04	1501.6	1507.77	1514.06	1521.96	1530.75	1541.09	1551.82	1562.73	1574.9	1588.06	1601.93	1617.85	1633.98	1650.21	1668.4	1686.82	1704.4	1723.24	1741.37	1759.55	1779.11	1796.64	1817.24	1837.73	1858.73	1882.09	1906.64
3.40363	1486.64	1489.41	1494.19	1500.34	1506.75	1514.82	1523.76	1534.61	1545.41	1556.8	1569.05	1582.39	1596.54	1612.89	1629.51	1645.78	1664.42	1683.1	1701.08	1719.96	1738.48	1756.77	1776.62	1794.82	1815.54	1836.33	1857.53	1881.51	1906.35
3.41048	1479.16	1482.1	1486.78	1493.14	1499.82	1508.03	1517.14	1528.4	1539.2	1551.24	1563.65	1577.03	1591.91	1608.69	1625.19	1642.02	1661.02	1679.73	1698.28	1717.35	1735.89	1754.62	1774.84	1793.32	1814.18	1835.5	1857.04	1881.4	1906.35
3.41733	1471.8	1475.01	1479.54	1486.19	1493.15	1501.51	1510.94	1522.23	1533.51	1546.05	1558.59	1572.51	1587.5	1604.53	1621.26	1638.49	1658.21	1676.93	1695.67	1715.15	1733.93	1753.03	1773.54	1792.27	1813.17	1834.83	1856.76	1881.45	1906.35
3.42418	1464.71	1468.13	1472.74	1479.43	1486.6	1495.55	1505.13	1516.69	1528.33	1541.12	1554.07	1568.31	1583.74	1600.73	1617.99	1635.51	1655.65	1674.61	1693.87	1713.55	1732.6	1751.72	1772.95	1791.49	1812.89	1834.83	1856.95	1881.81	1906.86
3.43102	1457.68	1461.36	1465.97	1473.02	1480.72	1490.06	1499.99	1511.71	1523.77	1536.83	1549.84	1564.6	1580.66	1597.62	1615.15	1633.09	1653.44	1672.97	1692.62	1712.37	1731.83	1751	1772.84	1791.45	1813.1	1835.11	1857.68	1882.91	1908.49
3.43787	1450.97	1455.12	1459.88	1467.09	1475.37	1484.91	1495.59	1507.32	1519.72	1533.15	1546.36	1561.62	1577.86	1595.3	1613.02	1631.36	1651.95	1671.98	1691.78	1711.81	1731.83	1751.1	1772.98	1792.69	1814.09	1836.3	1858.98	1884.74	1910.58
3.44472	1444.71	1448.96	1454.08	1461.6	1470.5	1480.27	1491.39	1503.49	1516.14	1530.2	1543.64	1559.33	1576.04	1593.52	1611.66	1630.12	1651.24	1671.76	1691.78	1711.9	1732.25	1752.03	1773.67	1794.04	1815.94	1837.97	1861.06	1886.87	1913.01
3.45157	1438.57	1443.3	1448.91	1456.54	1466.01	1476.07	1487.49	1500.32	1513.21	1527.61	1541.59	1557.53	1574.66	1592.08	1610.73	1629.79	1650.94	1671.76	1691.88	1712.55	1733.49	1753.4	1774.98	1795.76	1817.95	1840.37	1863.83	1889.8	1915.99
3.45842	1432.47	1437.92	1444.1	1451.87	1461.89	1472.67	1484.38	1497.57	1510.86	1525.68	1540.16	1556.23	1574.05	1591.64	1610.24	1629.79	1651.49	1672.16	1692.6	1713.99	1734.92	1755.01	1777.16	1798.1	1820.63	1843.39	1866.85	1893.41	1919.82
3.46527	1426.68	1432.95	1439.52	1447.83	1458.5	1469.69	1481.78	1495.39	1508.92	1524.29	1539.2	1555.59	1573.52	1591.64	1610.95	1630.21	1652.31	1673.61	1694.1	1715.52	1737.14	1757.46	1779.88	1801.17	1824.02	1846.86	1870.56	1897.45	1924.16
3.47211	1421.53	1428.22	1435.5	1444.43	1455.73	1467.04	1480.01	1493.71	1507.84	1523.2	1539.2	1555.57	1573.74	1591.97	1611.9	1631.65	1653.99	1675.41	1696.1	1717.92	1739.92	1760.51	1783.14	1804.91	1827.72	1851.42	1874.86	1902.22	1929.25
3.47896	1416.66	1423.94	1431.99	1441.55	1453.37	1465.27	1478.61	1492.65	1507.54	1522.98	1539.2	1556.16	1574.47	1593.21	1613.18	1633.45	1656.07	1677.84	1698.87	1720.99	1743.09	1764.35	1787.19	1809.17	1832.56	1856.34	1880	1907.68	1935.25
3.48581	1412.6	1420.48	1429.39	1439.59	1451.73	1464.08	1477.69	1492.47	1507.35	1523.36	1539.45	1557.1	1575.71	1595.22	1615.27	1635.9	1658.85	1680.9	1702.1	1724.9	1747.23	1768.71	1791.73	1814.28	1837.86	1861.9	1885.9	1913.91	1941.67
3.49266	1409.42	1418.05	1427.3	1438.16	1450.73	1463.85	1477.63	1492.56	1508.06	1524.8	1540.59	1558.86	1577.97	1597.68	1618.23	1639.14	1662.39	1684.69	1706.01	1729.54	1751.91	1773.44	1797.2	1819.91	1843.8	1867.88	1892.34	1920.7	1948.77
3.49951	1406.85	1416.13	1426.02	1437.15	1450.69	1464.11	1478.57	1493.26	1509.47	1526.55	1542.67	1561.28	1580.86	1600.76	1621.75	1643.17	1666.39	1689.18	1710.99	1734.95	1757.34	1779.26	1803.13	1826.26	1850.22	1874.68	1899.5	1928.31	1956.61
3.50636	1405.79	1414.82	1425.81	1437.51	1451.56	1465.28	1479.79	1495.13	1511.81	1529.11	1545.56	1564.39	1584.44	1604.71	1626.3	1647.67	1671.41	1694.48	1716.78	1740.99	1763.41	1785.65	1809.78	1833.57	1857.73	1882.3	1907.74	1936.7	1965.37
3.5132	1405.87	1415.1	1426.52	1438.85	1453.28	1467.53	1482.05	1497.88	1514.91	1532.69	1549.68	1568.2	1588.83	1609.33	1631.46	1653.33	1677.07	1700.55	1723.39	1747.67	1770.39	1793.21	1817.26	1841.52	1866.2	1890.65	1916.65	1945.87	1975.06
3.52005	1406.88	1416.65	1428.37	1441.18	1455.87	1470.74	1485.5	1501.63	1518.87	1537.07	1554.61	1573.28	1594.05	1614.69	1637.32	1659.59	1683.81	1707.62	1730.81	1755.27	1778.54	1801.62	1825.58	1850.46	1875.54	1900.18	1926.81	1956.07	1985.44
3.5269	1409.55	1419.15	1431.19	1444.62	1459.66	1474.84	1489.95	1506.41	1523.8	1542.37	1560.4	1579.26	1600.35	1621.17	1644.05	1667.05	1691.65	1715.41	1739.03	1764.06	1787.33	1810.91	1835.2	1860.42	1885.79	1910.79	1937.57	1967.19	1997.11
3.53375	1413.54	1423	1435.32	1449.18	1464.35	1480.08	1495.67	1512.11	1529.71	1548.53	1567.31	1586.25	1607.52	1629.01	1651.91	1675.49	1700.27	1724.41	1748.27	1773.86	1797.28	1821.16	1845.82	1871.09	1896.85	1922.53	1949.44	1979.6	2009.9
3.5406	1418.66	1428.11	1440.51	1454.85	1469.98	1486.19	1502.07	1518.83	1536.64	1555.74	1575.06	1594.03	1615.35	1637.63	1660.92	1684.48	1709.56	1734.71	1758.61	1784.86	1808.48	1832.62	1857.49	1883.09	1909.19	1935.33	1963.02	1992.89	2023.51
3.54745	1425.33	1434.37	1447.06	1461.42	1476.92	1493.42	1509.62	1526.38	1544.81	1563.94	1583.67	1603.02	1624.4	1646.92	1670.9	1694.53	1720.2	1745.54	1769.53	1796.66	1820.44	1845.29	1870.08	1895.97	1922.58	1949.31	1977.07	2007.46	2038.82
3.55429	1433.07	1441.78	1454.65	1469.16	1484.65	1501.74	1517.95	1535.21	1553.6	1573.42	1593.51	1613.15	1634.62	1657.72	1682.09	1705.76	1731.78	1757.67	1781.87	1809.5	1833.81	1858.42	1884.13	1909.95	1936.97	1964.27	1992.21	2023.42	2054.84
3.56114	1442.11	1450.21	1463.3	1477.76	1493.83	1511.03	1527.34	1545.04	1563.9	1583.9	1604.44	1623.93	1646.59	1669.49	1694.27	1718.29	1744.51	1770.82	1795.83	1823.51	1848.09	1873.57	1899.09	1924.58	1952.86	1980.72	2008.44	2040.15	2072.51
3.56799	1451.79	1459.57	1473.17	1487.69	1504.03	1521.39	1537.89	1555.79	1575.28	1595.72	1616.46	1635.91	1659.4	1682.05	1707.93	1731.77	1758.11	1785.29	1810.95	1838.37	1863.86	1889.44	1915.79	1940.8	1969.79	1998.14	2026.03	2058.5	2091.27
3.57484	1462.88	1470.38	1483.76	1498.88	1515.14	1533.24	1549.35	1568.13	1587.64	1608.35	1629.19	1649.4	1672.94	1696.05	1722.59	1746.77	1773.38	1801.07	1827.46	1854.92	1880.96	1906.45	1933.36	1958.6	1988.26	2016.79	2045.25	2077.9	2111.13
3.58169	1474.68	1482.07	1495.5	1510.7	1527.65	1545.84	1562.52	1581.74	1600.71	1621.85	1643.7	1663.74	1688.02	1711.49	1737.93	1762.76	1790.07	1817.98	1844.81	1872.76	1899.45	1925.13	1952.42	1977.34	2008.08	2037.03	2066.02	2098.64	2132.71
3.58854	1487.76	1494.85	1508.16	1524.18	1541.18	1559.24	1576.46	1596.32	1615.4	1637.26	1659.09	1679.51	1704.12	1728.02	1755.01	1779.84	1807.53	1836.11	1863.6	1891.67	1918.86	1944.7	1972.56	1998.1	2029.17	2058.15	2088.22	2120.76	2155.67
3.59538	1501.88	1508.48	1522.42	1538.38	1555.96	1574.36	1591.3	1611.42	1631.57	1653.53	1675.64	1695.89	1721.22	1746.02	1773.22	1798.42	1826.85	1855.88	1883.71	1912.2	1939.64	1966.04	1994.21	2020.39	2051.51	2080.73	2111.54	2144.9	2180.05

## Sheet: 1.6 degree
\nu	R(ohm)	R(ohm)	R(ohm)	R(ohm)	R(ohm)	R(ohm)	R(ohm)	R(ohm)	R(ohm)	R(ohm)	R(ohm)	R(ohm)	R(ohm)	R(ohm)
	3.05 K	3.25 K	6 K	8.75 K	11.65 K	14.65 K	19.8 K	24.9 K	31.75 K	37.25 K	45.9 K	55.75 K	65.5 K	74.6 K
-6	602.343	615.956	603.367	620.278	606.87	619.717	623.447	629.642	644.24	646.447	667.107	687.919	718.683	742.929
-5.98	605.906	606.434	599.708	619.695	617.939	623.177	625.132	634.798	641.618	650.041	659.015	693.267	724.784	745.164
-5.96	602.754	605.928	601.777	611.235	618.356	630.059	624.214	640.614	639.133	651.352	659.703	705.264	728.284	759.188
-5.94	596.085	605.556	605.845	613.495	610.678	631.157	626.96	644.629	644.805	654.061	670.314	712.537	724.809	766.123
-5.92	591.12	608.235	613.684	622.643	614.543	622.978	630.183	642.832	645.252	658.087	682.601	710.886	729.864	760.751
-5.9	599.782	614.597	612.742	619.542	623.124	626.782	643.533	651.513	647.243	671.397	689.268	705.811	737.319	770.606
-5.88	608.492	615.702	617.419	617.31	625.937	628.503	645.358	652.873	654.183	672.328	692.011	707.238	739.105	778.443
-5.86	612.244	612.726	625.141	620.134	623.559	626.75	637.998	648.31	664.151	667.697	692.719	719.731	741.936	779.162
-5.84	613.133	614.425	626.89	626.441	630.528	628.673	636.16	653.689	670.318	674.91	695.103	725.766	747.808	776.341
-5.82	612.866	616.102	622.863	629.669	633.437	638.552	635.198	654.445	667.701	679.9	692.183	724.963	747.885	774.614
-5.8	612.156	622.525	621.177	635.007	636.367	647.464	640.827	654.07	668.029	679.332	692.985	723.465	748.249	775.144
-5.78	608.135	630.912	622.329	633.332	639.044	650.435	644.913	660.863	673.738	679.856	694.308	722.876	751.24	777.63
-5.76	613.538	635.319	623.156	628.767	642.728	647.661	647.667	660.117	677.02	684.228	699.37	725.135	753.31	786.195
-5.74	628.132	630.525	629.955	634.071	647.429	646.301	649.381	652.118	678.833	681.343	706.929	726.207	754.23	790.06
-5.72	640.899	632.064	645.732	639.519	643.889	652.8	655.818	653.077	680.046	679.279	702.52	731.075	757.697	786.281
-5.7	644.172	638.485	657.572	640.14	643.196	663.038	665.675	664.631	683.043	688.891	699.626	743.968	767.184	785.548
-5.68	638.507	649.452	660.59	642.092	642.302	667.489	671.882	675.411	686.598	698.387	709.52	746.465	775.433	788.488
-5.66	638.084	657.235	656.246	644.373	644.437	666.692	676.605	677.71	688.829	703.739	713.062	745.958	778.704	792.939
-5.64	638.606	657.634	655.282	651.591	648.972	665.659	682.069	681.345	689.59	702.609	706.097	759.008	783.66	799.115
-5.62	635.372	655.297	655.034	654.751	647.251	669.743	679.004	693.371	692.98	703.301	708.902	771.135	785.662	807.924
-5.6	638.544	651.11	655.687	657.447	651.713	677.223	674.823	697.002	697.727	708.385	718.097	775.066	784.567	812.769
-5.58	642.462	655.996	656.583	660.351	663.911	677.005	682.313	692.681	699.233	708.207	723.187	776.176	792.232	817.46
-5.56	647.938	663.893	655.467	661.803	668.801	678.236	684.181	695.885	700.425	708.169	725.542	773.599	804.228	822.798
-5.54	660.269	668.894	651.039	666.737	673.54	685.078	679.926	705.527	705.165	714.323	737.769	770.664	815.415	828.633
-5.52	665.653	672.336	655.307	669.014	680.12	693.039	683.251	708.352	712.033	724.418	753.929	778.839	823.922	834.939
-5.5	659.442	671.986	670.107	668.417	685.668	693.944	694.122	706.535	719.342	735.854	759.1	791.567	826.411	842.247
-5.48	664.266	672.897	681.918	678.319	688.519	686.393	703.11	703.052	720.735	735.121	761.292	790.714	824.575	851.604
-5.46	678.376	681.959	686.26	686.918	691.945	692.066	709.457	710.754	726.572	735.822	761.587	786.662	825.605	866.249
-5.44	690.875	694.154	689.935	688.356	694.899	704.997	714.095	724.184	731.558	744.896	765.235	791.302	835.537	873.195
-5.42	693.691	706.726	690.613	696.056	702.181	705.308	719.134	726.85	739.485	746.422	774.144	799.618	850.656	865.443
-5.4	689.032	709.608	690.922	711.805	709.908	703.211	729.2	724.713	746.53	755.164	784.595	809.816	857.901	865.495
-5.38	686.985	706.597	692.112	723.805	715.629	706.476	740.621	724.079	752.169	762.459	790.285	822.831	855.413	872.943
-5.36	689.985	704.734	700.69	728.854	724.124	714.121	746.818	734.774	763.438	768.376	793.386	838.235	855.423	879.425
-5.34	698.584	707.397	714.094	729.114	729.081	727.878	746.64	752.211	777.39	775.195	800.352	845.219	865.901	887.439
-5.32	707.81	718.622	723.891	730.168	734.278	741.692	749.361	761.33	784.2	781.567	813.062	847.046	881.534	901.973
-5.3	709.782	731.253	732.128	738.431	742.378	747.524	755.764	773.616	784.746	786.925	824.729	851.266	893.437	917.071
-5.28	712.329	734.344	740.944	745.209	750.727	750.566	762.522	788.889	788.453	793.135	835.288	855.973	900.262	929.183
-5.26	728.308	739.139	747.373	751.403	757.856	758.905	780.627	779.933	796.061	803.194	844.287	862.612	906.677	939.216
-5.24	735.922	751.682	753.721	754.906	755.915	770.476	792.423	786.585	805.321	819.832	848.611	878.784	914.878	943.824
-5.22	741.667	758.713	757.705	764.529	757.466	780.925	798.666	806.893	812.611	833.419	862.713	901.926	926.644	951.276
-5.2	755.418	765.778	764.07	777.217	770.898	788.681	806.42	814.031	812.188	839.098	877.714	911.902	941.122	962.019
-5.18	766.084	768.993	769.533	788.219	777.115	796.208	810.361	823.677	821.573	845.563	887.576	914.586	953.289	974.471
-5.16	774.278	781.409	773.685	795.612	784.51	805.004	809.955	845.704	844.957	852.249	899.076	919.287	965.188	989.527
-5.14	786.613	795.008	781.713	813.955	796.661	808.096	816.458	862.405	860.401	862.758	912.745	935.173	979.141	1006.02
-5.12	801.089	803.045	797.846	827.637	808.668	814.896	834.431	860.809	880.586	875.538	923.664	947.579	992.345	1016.51
-5.1	807.224	813.269	812.229	829.088	817.292	828.325	850.392	860.866	893.706	896.638	930.613	962.648	1004.78	1027.08
-5.08	813.046	827.934	815.516	836.652	832.088	848.421	864.045	870.096	895.647	909.896	946.001	977.831	1027.26	1041.08
-5.06	824.784	837.295	827.969	854.42	846.63	864.079	875.527	893.859	905.535	917.871	960.499	990.918	1050.67	1057.87
-5.04	833.441	854.804	846.214	875.907	860.169	876.907	885.6	917.279	915.866	917.163	967.384	1005.88	1061.38	1069.04
-5.02	847.098	874.533	869.314	892.366	874.813	890.693	902.49	934.858	923.466	922.925	975.401	1020.71	1065.76	1080.04
-5	857.533	884.625	888.637	902.702	886.882	912.118	924.938	954.583	940.559	950.307	988.841	1034.69	1080.04	1099.28
-4.98	875.973	898.907	898.449	907.817	902.772	936.744	949.063	959.499	976.835	974.809	1024.01	1048.56	1106.01	1124.13
-4.96	895.668	905.187	915.039	918	911.003	952.273	962.674	967.247	997.224	992.146	1044.96	1067.78	1125.69	1138.14
-4.94	913.262	907.733	923.723	940.018	926.232	958.151	971.612	992.3	1012.99	1008.82	1058.6	1094.32	1139.97	1154.16
-4.92	929.568	926.758	938.694	958.824	951.589	965.751	977.943	1005.66	1029.14	1021.76	1074.67	1123.05	1152.45	1172.92
-4.9	939.003	943.158	964.436	974.719	984.102	972.925	1000.5	1022.84	1040.05	1040.93	1093.83	1146.19	1176.01	1194.19
-4.88	956.079	951.652	986.836	988.744	1006.63	988.352	1014.19	1033.49	1063.3	1061.27	1107.23	1170.36	1193.23	1214.39
-4.86	968.824	960.061	996.398	1005.75	1018.04	1007.53	1030.87	1041.15	1079.95	1082.99	1126.5	1196.94	1216.58	1241.02
-4.84	983.6	983.803	1018.7	1020.37	1028.65	1029.99	1052.98	1078.06	1102.69	1100.97	1149.13	1226.06	1254.72	1271.15
-4.82	1006.75	1007.42	1050.46	1031.85	1042.38	1048.28	1066.4	1118.3	1119.51	1123.92	1163.78	1237.26	1277.29	1294.74
-4.8	1025.8	1034.54	1060.7	1058.26	1062.43	1076.16	1096.78	1131.2	1144.45	1141.85	1195.2	1269.81	1296.15	1314.42
-4.78	1043.3	1049.58	1078.1	1094.12	1083.5	1114.15	1122.01	1143.32	1170.54	1161.3	1223.24	1297.9	1322.66	1332.5
-4.76	1064.45	1073.24	1105.26	1116.81	1109.59	1136.93	1141.91	1165.65	1199.66	1189.84	1254.26	1311.61	1352.36	1368.96
-4.74	1090.83	1099.82	1125.92	1132.07	1124.14	1153.28	1170	1186.81	1223.91	1215.93	1285.7	1336.01	1386.38	1403.15
-4.72	1115.73	1121.12	1144.65	1152.84	1145.59	1173.68	1195.84	1203.9	1241.61	1242.96	1303.96	1357.1	1405.21	1425.05
-4.7	1125.81	1138.76	1161.23	1169.43	1169.08	1197.31	1218.25	1230.07	1256.9	1274.55	1322.62	1381.19	1426.27	1457.6
-4.68	1140.42	1162.11	1181.04	1179.38	1195.55	1209.31	1233.05	1252.99	1278.19	1299.92	1344.16	1419.2	1454.74	1492.95
-4.66	1165.4	1187.37	1204.06	1202.25	1206.94	1225.52	1250.81	1277.01	1303.79	1321.47	1372.42	1456.86	1486.65	1528.63
-4.64	1192.21	1199.55	1220.7	1222.16	1221.48	1251.6	1264.8	1296.59	1335.39	1331.71	1407.08	1483.23	1515.87	1561.64
-4.62	1214.77	1207.48	1229.57	1229.73	1253.94	1266.66	1289.97	1314.49	1365.64	1351.73	1436.57	1504.47	1542.29	1583.79
-4.6	1223.51	1239.74	1251.62	1247.95	1286.71	1284.65	1312.36	1335.99	1385.08	1378.66	1455.02	1525.29	1574.78	1606.08
-4.58	1235.49	1262.33	1273.39	1268.83	1298.45	1305.67	1330.22	1353.01	1402.33	1413.63	1469.54	1549.75	1605.26	1634.57
-4.56	1258.61	1275.33	1284.54	1281.3	1308.2	1320.07	1341.27	1367.12	1417.73	1434.53	1489.13	1570.98	1627.28	1661.41
-4.54	1273.83	1295.56	1293.95	1291.74	1323.02	1330.63	1351.4	1390.69	1432.45	1447.76	1512.32	1585.95	1645.33	1687.36
-4.52	1281.92	1313.2	1308.7	1306.31	1333.99	1344.1	1372.88	1417.52	1441.36	1460.51	1538.99	1602.55	1666.97	1712.64
-4.5	1295.87	1324.73	1323.82	1328.78	1338.69	1355.49	1392.43	1434.2	1451.68	1475.51	1561.97	1621.32	1693.24	1741.68
-4.48	1314.38	1337.2	1333.08	1346.87	1350.09	1360.84	1403.24	1445.23	1469.46	1498	1574.6	1642.93	1719.84	1771.8
-4.46	1331.57	1346.15	1344.86	1361.67	1365.37	1377.45	1414.54	1451.94	1489.84	1516.22	1582.67	1662.56	1741.25	1795.88
-4.44	1340.93	1354.88	1362.07	1374.11	1375.44	1397.47	1425.73	1459.48	1508.59	1531.79	1597.94	1680.05	1759.04	1815.85
-4.42	1345.29	1369.33	1376.04	1387.83	1391.47	1406.12	1432.1	1473.92	1523.16	1547.04	1618.06	1699.71	1776.28	1833.17
-4.4	1353.28	1389.96	1385.33	1398.88	1411.11	1416.89	1440.35	1490.04	1533.62	1559.31	1643.47	1713.5	1794.64	1848.77
-4.38	1362.49	1408.47	1394.11	1408.11	1428.23	1434.71	1454.87	1500.4	1542.99	1574.93	1663.77	1723.83	1812.69	1867.25
-4.36	1368.97	1416.45	1405.42	1416.74	1440.24	1447.13	1469.15	1507.48	1557.3	1595.85	1673.48	1737.34	1831.11	1890.24
-4.34	1380.9	1421.75	1415.94	1418.93	1441.84	1450.34	1477.57	1514.34	1574.38	1610.33	1683.84	1751.14	1849.33	1906.31
-4.32	1392.17	1427.12	1425.24	1420.32	1438.44	1451.57	1488.02	1525.81	1583.77	1620.11	1699.58	1764.91	1869.31	1917.91
-4.3	1397.43	1432.26	1431.55	1422.03	1441.6	1454.43	1500.61	1539.18	1585.04	1631.07	1712.27	1777.12	1885.93	1930.19
-4.28	1400.89	1440.24	1430.77	1425.19	1448.86	1457.58	1506.05	1543.09	1596.03	1639.62	1723.71	1788.11	1900.09	1939.24
-4.26	1404.44	1448.54	1431.14	1434.22	1451.9	1458.31	1508.12	1547.65	1611.19	1645.33	1737.37	1796.28	1908.06	1949.43
-4.24	1410.3	1457.13	1434.42	1442.93	1452.81	1454.78	1512.5	1554.84	1611.47	1651.55	1742.63	1805.83	1911.81	1960.99
-4.22	1415.84	1455.08	1436.63	1443.22	1454.03	1451.72	1519.74	1557.11	1605.82	1659.88	1743.82	1811.28	1914.39	1973.56
-4.2	1419.11	1450.29	1442.96	1442.51	1449.76	1454.02	1522.63	1552.18	1606.86	1664.12	1753.65	1811.21	1916.75	1987.5
-4.18	1425.33	1448.03	1442.41	1435.52	1440.6	1459.6	1521.18	1549.48	1615.06	1671.92	1767.65	1818.98	1924.52	2001.33
-4.16	1423.86	1448.43	1434.23	1430.6	1434.7	1463.67	1516	1545.93	1622.63	1674.86	1772.9	1822.39	1936.76	2005.52
-4.14	1434.46	1441.64	1422.91	1433.7	1436.12	1460.27	1511.83	1544.72	1626.18	1675.29	1771.55	1826.38	1940.83	2011.27
-4.12	1437.72	1438.38	1417.55	1435.06	1443.44	1451.16	1508.76	1552.09	1625.76	1673.37	1772.61	1832.18	1942.55	2018.83
-4.1	1428.29	1440.98	1419.78	1436.36	1449.34	1446.68	1507.54	1551.32	1622.61	1666.4	1772.58	1837.38	1948.99	2030.04
-4.08	1422.59	1438.29	1420.1	1430.17	1445.18	1452.04	1510.7	1551.36	1614.89	1672.37	1772.21	1841.94	1957.06	2036.7
-4.06	1421.01	1437.76	1412.78	1424.74	1439.93	1455.4	1512.03	1552.95	1609.77	1669.6	1772.66	1838.07	1964.65	2039.74
-4.04	1413.24	1436.39	1410.24	1416.36	1438.28	1458.99	1504.37	1558.26	1616.61	1674.65	1775.82	1839.62	1971.61	2049.93
-4.02	1409.47	1436.76	1409.2	1413.27	1431.59	1459.75	1500.39	1556.95	1621.5	1680.33	1779.94	1853.33	1980.71	2059.55
-4	1406.31	1429.41	1409.06	1414.68	1429.69	1451.68	1496.44	1558.19	1620.52	1683.4	1787.16	1857.18	1983.23	2066.26
-3.98	1401.14	1427.32	1416.87	1411.49	1432.98	1448.92	1498.18	1562.83	1627.66	1687.6	1792.56	1855.33	1986.57	2070.11
-3.96	1405.16	1427.17	1421.78	1408.41	1431.63	1457.18	1506.11	1568.17	1631.53	1682.99	1790.77	1863.65	1987.79	2072.47
-3.94	1406.23	1421.65	1423.76	1414.05	1428.15	1465.56	1512.97	1568.88	1624.41	1683.79	1797.93	1875.72	1995.56	2083.51
-3.92	1407.72	1421.01	1425.73	1412.42	1427.81	1467.57	1518.28	1572.1	1621.91	1695.51	1807.75	1879.44	2000.46	2094.22
-3.9	1409.02	1421.52	1422.66	1408.6	1423.56	1464.38	1513.03	1573.93	1624.66	1703.34	1807.73	1875.23	2003.75	2093.16
-3.88	1407.48	1415.95	1417.6	1423.51	1420.43	1460.71	1514.97	1576.28	1632.83	1705.08	1806.99	1881.02	2008.09	2099.77
-3.86	1403.01	1413.35	1409.73	1422.35	1426.84	1458.63	1523.36	1580.05	1639.36	1702.29	1803.67	1887.6	2015.51	2114.84
-3.84	1394.22	1412.08	1401.39	1414.07	1428.18	1452.27	1519.96	1576.5	1649.73	1703.21	1803.5	1889.35	2028.27	2116.4
-3.82	1389.71	1403.48	1402.11	1403.11	1423.15	1441.7	1511.17	1573.26	1648.22	1705.71	1815.96	1892.91	2034.72	2119.58
-3.8	1384.89	1389.71	1399.16	1390.94	1420.35	1443.89	1505.52	1567.51	1644.1	1706.68	1824.4	1895.77	2038.41	2127.99
-3.78	1375.99	1370.09	1380.2	1382.67	1412.34	1445.7	1499.24	1560.96	1642.63	1704.79	1818.1	1900.58	2032.86	2125.59
-3.76	1360.59	1359.45	1363.22	1377.89	1400.46	1426.46	1489.93	1554.6	1635.3	1701.04	1816.39	1899.7	2027.1	2133.09
-3.74	1348.23	1355.93	1354.87	1364.28	1386.23	1412.87	1478.77	1537.05	1630.8	1696.82	1813.44	1893.09	2025.42	2142.04
-3.72	1330.3	1344.46	1344.58	1347.11	1376.21	1398.29	1472.57	1525.22	1619.01	1689.36	1803.02	1888.75	2026.44	2136.28
-3.7	1310.49	1328.33	1326.01	1334.8	1361	1386.06	1460.35	1517.57	1603.59	1683.68	1790.09	1885.71	2025.87	2126.28
-3.68	1293.46	1309.27	1307.11	1326.6	1348.75	1373.86	1444.78	1508.07	1585.94	1675.43	1782.48	1877.83	2019.82	2124.34
-3.66	1276.29	1285.47	1296.3	1310.58	1323.88	1361.69	1433.61	1499.39	1575.57	1663.94	1773.72	1874.36	2015.03	2123.97
-3.64	1259.09	1268.94	1283.74	1295.34	1306.27	1347.96	1417.46	1488.69	1572.7	1648.23	1766.33	1867.25	2010.56	2110.28
-3.62	1249.6	1260.81	1269.07	1276.21	1298.21	1334.26	1402.14	1479.55	1566.81	1632.83	1767.2	1853.54	1997.43	2101.69
-3.6	1240.85	1248.95	1248.43	1262.67	1287.78	1324.98	1389.1	1469.49	1554.25	1623	1759.29	1836.79	1980.88	2098.91
-3.58	1229.29	1239.23	1230.71	1250.34	1268.75	1317.71	1377.91	1456.63	1534.15	1616.02	1742.45	1823.13	1969.94	2093.96
-3.56	1221.72	1226.94	1220.44	1237.8	1256.75	1305.8	1371.52	1441.24	1514.91	1609.75	1729.69	1818.46	1965.72	2082.7
-3.54	1210.11	1213.57	1210.56	1229.21	1248.43	1293.29	1364.03	1432.25	1507.04	1600.2	1722.04	1813.53	1963.21	2065.23
-3.52	1194.08	1198.4	1202.43	1217.01	1239.07	1281.63	1357.21	1422.24	1502.13	1587.85	1717.48	1806.12	1956.2	2052.52
-3.5	1175.5	1184.06	1187.51	1202.99	1230.33	1270	1349.87	1412.37	1490.26	1577.57	1710.42	1802.06	1941.28	2044.31
-3.48	1158.32	1169.96	1169.92	1194.25	1221.51	1257.95	1337.03	1407.22	1477.74	1573.2	1693.6	1794.48	1923.64	2039.81
-3.46	1147.48	1158.18	1156.8	1182.37	1216.09	1246.33	1321.2	1399.36	1467.7	1568.07	1680.11	1783.83	1912.68	2035.72
-3.44	1138.62	1149.12	1146.74	1167.87	1196.69	1235.94	1304.74	1382.17	1458.83	1554.49	1674.32	1770.18	1909.54	2023.7
-3.42	1123.85	1141.33	1135.69	1159.34	1178.07	1224.94	1293.14	1375.12	1449.47	1536.71	1666.02	1752.28	1899.09	2001.42
-3.4	1104.67	1131.87	1127.51	1150.6	1169.61	1212.86	1281.11	1368.71	1436.37	1524.89	1658.18	1739.25	1883.66	1977.95
-3.38	1092.65	1111.61	1124.08	1140.89	1162.63	1201.28	1264.78	1355.44	1425.2	1516.97	1651.09	1734.49	1869.63	1961.38
-3.36	1083.77	1093.5	1119.81	1129.72	1153.7	1191.35	1252.22	1341.33	1420.09	1509.83	1639.76	1726.24	1863.22	1951.55
-3.34	1075.44	1086.09	1104.71	1118.81	1139.62	1185.97	1247.39	1329.61	1412.6	1496.44	1624.84	1712.97	1854.96	1942.13
-3.32	1070.73	1082.1	1082.51	1108.83	1125.6	1180.38	1241.59	1320.91	1400.4	1484.23	1608.19	1701.89	1839.88	1934.38
-3.3	1063.65	1076.8	1067.64	1098.53	1120.36	1172.42	1233.43	1311.98	1389.72	1474.75	1597.45	1689.88	1828.25	1926.99
-3.28	1050.31	1070.19	1068.08	1090.48	1116.22	1162.1	1225.49	1302.14	1378.16	1462.32	1591.33	1680.77	1823.25	1915.08
-3.26	1039.15	1061.81	1069.82	1082.24	1107.76	1149.85	1219.5	1292.14	1366.2	1449	1577.62	1675.72	1814.99	1904.52
-3.24	1032.17	1047.78	1053.7	1070.34	1098.51	1137.74	1214.61	1279.4	1368.95	1440.43	1558.43	1666.47	1799.99	1901.08
-3.22	1026.74	1034.45	1037.83	1064.2	1090.87	1136.02	1204.73	1272.44	1366.22	1438.36	1549.31	1653.93	1785.85	1897.19
-3.2	1017.81	1028.63	1030.3	1061.77	1089.05	1133.08	1196.99	1267.68	1353.46	1435.55	1544.06	1643.27	1773.32	1880.55
-3.18	1005.92	1026.75	1022.96	1055.49	1085.18	1129.08	1196.93	1258.2	1340.19	1421.58	1537.33	1637.81	1760.3	1865.11
-3.16	999.117	1017.47	1009.3	1045.57	1074.14	1121.34	1194.41	1255.01	1332.98	1407.31	1529.94	1634.91	1745.06	1857.26
-3.14	992.891	1003.64	1000.47	1032.67	1061.78	1107.66	1185.23	1252.79	1327.65	1398.15	1517.54	1628.31	1737.91	1847.07
-3.12	979.461	988.925	999.207	1024.45	1056.67	1098.31	1181.78	1244.39	1315.72	1394.55	1512.52	1622.91	1740.35	1834.06
-3.1	964.314	984.962	994.342	1019.55	1053.73	1096.49	1176.68	1233.14	1308.92	1388.99	1512.16	1616.17	1739.55	1831.55
-3.08	956.683	973.023	993.663	1014.33	1038.29	1089.48	1166.57	1226.39	1303.14	1378.18	1505.94	1607.07	1733.37	1829.59
-3.06	949.367	968.513	984.431	1015.22	1031.1	1083.11	1151.49	1222.58	1291.95	1363.99	1493.86	1600.4	1728.08	1822.32
-3.04	942.26	960.354	977.914	1009.01	1022.8	1076.68	1149.13	1218.45	1281.38	1355.11	1483.23	1589.01	1717.98	1813.6
-3.02	942.409	951.263	974.986	992.453	1021.38	1073.81	1144.47	1209.13	1272.14	1350.7	1477.75	1582.73	1709.05	1806.7
-3	946.099	950.423	964.109	987.777	1023.65	1067.49	1138.5	1196.23	1264.12	1344.62	1463.62	1576.87	1700.55	1797.93
-2.98	948.993	943.871	954.758	992.496	1020.36	1056.63	1131.02	1188.69	1256.11	1339.63	1448.78	1561.84	1690.38	1784.8
-2.96	938.943	934.317	944.995	988.093	1006.33	1048.28	1121.52	1184.45	1256.45	1329.49	1451.39	1550.87	1682.13	1769.61
-2.94	930.319	931.231	943.991	979.479	1001.48	1054.71	1118.22	1173.6	1253.41	1323.99	1448.91	1547.43	1679.62	1768.33
-2.92	929.362	933.957	938.797	972.609	995.257	1056.12	1111.7	1173.87	1252.73	1325.39	1430.34	1544.66	1670.68	1767.8
-2.9	923.788	938.347	934.149	961.819	996.761	1044.14	1101.3	1165.6	1248.92	1321.15	1416.67	1536.51	1658.39	1757.75
-2.88	917.134	938.912	937.482	955.641	997.723	1028.3	1100.71	1152.77	1238.36	1314.37	1412.07	1531.1	1652.87	1752.51
-2.86	904.998	928.126	941.619	949.083	989.372	1021.54	1096.95	1152.1	1235.02	1304.5	1411.97	1525.91	1647.37	1743.75
-2.84	894.514	920.31	937.566	946.006	983.356	1020.57	1085.76	1160.52	1234.73	1289.88	1409.35	1517.72	1637.18	1731.44
-2.82	893.085	924.046	929.817	950.449	988.102	1015.28	1077.67	1159.88	1224.25	1283.3	1399.01	1509.01	1629.25	1725.44
-2.8	898.179	914.429	925.292	950.278	988.599	1006.69	1070.37	1159.92	1212.9	1281.19	1397.79	1503.96	1626.76	1712.58
-2.78	897.036	905.449	924.185	947.899	967.796	1001.03	1068.56	1153.21	1212.12	1278.83	1398.59	1502.82	1619.37	1704.59
-2.76	892.198	903.82	920.895	940.796	960.412	997.971	1072.82	1140.4	1209.05	1277.55	1392.69	1501.39	1609.16	1697.88
-2.74	890.184	902.41	917.803	936.726	963.645	995.511	1069.18	1127.37	1203.15	1268.44	1378.95	1496.54	1602.55	1692.62
-2.72	888.32	898.58	909.784	934.701	968.941	1002.61	1063.78	1119.78	1193.88	1255.92	1368.69	1485.48	1598.38	1688.03
-2.7	886.73	893.505	906.744	933.017	964.895	1006.39	1056.62	1112.72	1183.03	1249.19	1364.03	1476.27	1592.59	1682.72
-2.68	882.105	889.534	906.823	927.279	957.229	995.794	1056.63	1114.73	1184.14	1242.98	1360.08	1474.22	1589.05	1675
-2.66	878.101	885.19	909.231	918.729	950.254	985.004	1055.5	1116.9	1179.47	1242.76	1354.91	1468.59	1580.59	1667.55
-2.64	873.577	880.9	907.132	916.612	950.105	981.558	1049.79	1112.73	1177.54	1240.68	1348.86	1459.43	1571.25	1666.23
-2.62	868.16	882.471	899.969	915.774	950.036	983.677	1046.09	1106.09	1175.74	1243.07	1347.32	1453.95	1565.26	1658.64
-2.6	865.929	881.722	890.579	905.182	944.146	982.741	1045.41	1099.67	1172.67	1240.7	1345.85	1455.77	1562.14	1649.68
-2.58	861.146	871.018	886.408	893.691	941.792	977.888	1040.73	1088.55	1168.85	1227.46	1338.59	1449.98	1557.32	1644.27
-2.56	855.534	867.625	887.937	895.442	939.203	974.58	1041.15	1081.9	1160.12	1213.79	1330.08	1435.34	1555.14	1641.64
-2.54	853.534	871.16	887.452	903.082	933.312	972.925	1041.19	1077.92	1150.18	1206.69	1319.79	1426.04	1552.42	1640.35
-2.52	855.488	869.41	881.039	904.759	925.901	969.287	1033.04	1074.63	1145.79	1202.82	1311.93	1424.85	1544.42	1634.53
-2.5	859.433	865.111	870.911	897.776	923.193	965.738	1022.94	1071.36	1142.87	1202.55	1314.06	1426.11	1537.19	1623.32
-2.48	860.133	862.785	871.4	891.156	922.582	961.002	1018.59	1066.54	1141.79	1205.93	1316.19	1424.3	1534.41	1618.01
-2.46	855.517	861.941	869.417	892.104	920.305	954.096	1017.74	1061.75	1140.33	1201.51	1309.73	1420.2	1536.89	1620.52
-2.44	848.846	858.324	857.314	895.69	914.692	952.673	1012.15	1058.75	1135.67	1194.35	1302.61	1416.71	1536.65	1620.45
-2.42	841.144	850.29	851.215	896.393	906.936	948.743	1006.61	1059.83	1126.28	1192.76	1302.14	1411.3	1533.15	1613.32
-2.4	834.742	841.942	851.768	892.34	905.409	939.332	1007.15	1067.33	1123.5	1196.98	1302.55	1405.71	1530.85	1601.81
-2.38	836.031	837.511	851.586	884.9	910.881	934.736	1006.46	1071.93	1127.29	1197.58	1301.21	1402.26	1530.05	1593.66
-2.36	838.389	839.759	845.93	880.935	912.35	936.904	1002.12	1065.41	1126.01	1193.32	1295.72	1401.65	1527.2	1596.21
-2.34	835.955	845.64	841.808	879.19	908.055	938.67	997.718	1054.59	1119.25	1187.54	1286.19	1401.27	1521.94	1599.88
-2.32	831.17	848.203	846.89	878.375	903.534	935.447	995.948	1053.36	1114.98	1184.12	1281.05	1399.65	1516.76	1595.77
-2.3	823.685	845.859	855.992	875.552	902.387	933.748	994.356	1059.62	1113.16	1184.69	1283.38	1400.35	1515.5	1588.75
-2.28	811.904	843.118	855.727	868.016	903.054	937.995	993.383	1063.62	1112.59	1180.25	1287.96	1400.42	1511.15	1587.56
-2.26	807.578	840.97	848.22	864.418	900.075	938.541	995.178	1062.55	1111.35	1182.04	1284.87	1399.97	1504.43	1587.43
-2.24	816.383	837.736	845.915	866.591	895.952	934.835	992.103	1054.91	1112.74	1185.35	1280.48	1395.95	1502.92	1580.01
-2.22	825.676	834.27	850.143	868.137	893.126	929.87	983.557	1047.51	1110.08	1176.25	1283.94	1391.08	1503.11	1572.88
-2.2	827.899	827.737	852.092	862.826	894.218	925.483	983.051	1048.78	1110.4	1164.02	1283.76	1386.21	1500.75	1573
-2.18	826.404	824.553	855.386	860.889	902.936	929.778	986.596	1043.93	1113.24	1161	1278	1387.59	1496.27	1573.03
-2.16	819.688	828.206	857.493	864.201	905.068	933.671	984.114	1038.66	1107.65	1162.08	1272.99	1390.57	1490.9	1571.54
-2.14	817.328	826.727	853.9	865.254	894.999	933.748	983.293	1037.89	1099.48	1162.33	1269.91	1383.61	1489.53	1565.86
-2.12	817.387	817.253	842.734	864.919	883.075	931.363	978.876	1035.34	1099.28	1167.29	1266.47	1378.53	1490.48	1563.05
-2.1	811.022	813.63	832.883	861.235	877.833	925.173	975.207	1030.81	1099.63	1167.41	1260.72	1376.48	1482.83	1563.7
-2.08	805.462	814.782	829.994	852.139	873.841	923.73	977.823	1026.26	1097.52	1162.61	1256.72	1372.31	1478.23	1562.24
-2.06	804.24	819.43	829.32	852.327	873.55	923.361	982.242	1031.75	1094.83	1159.02	1257.84	1370.99	1480.29	1556.84
-2.04	805.96	829.388	827.932	855.288	879.967	915.812	977.467	1031.58	1094.69	1160.05	1259.38	1373.76	1483.59	1551.38
-2.02	803.404	836.095	831.455	847.864	884.67	916.095	976.849	1024.33	1095.56	1153.85	1262.12	1373.97	1483.72	1549.87
-2	806.614	830.506	829.86	847.279	872.837	920.132	969.982	1026.09	1095.3	1152.02	1260.51	1381.39	1477.4	1556.39
-1.98	808.449	829.22	836.715	844.533	868.462	923.385	970.932	1029.49	1095.37	1150.04	1263.76	1378.96	1468.61	1550.81
-1.96	809.721	832.098	839.363	853.278	863.676	928.828	974.766	1027.4	1089.04	1147.04	1264.76	1362.77	1468.14	1542.93
-1.94	805.489	824.66	832.507	851.424	873.465	925.011	969.724	1022.68	1086.86	1156.12	1257.56	1358.66	1471.19	1543.33
-1.92	798.339	815.626	832.408	848.365	873.184	919.233	972.7	1025.71	1087.43	1157.05	1259.1	1364.49	1468.21	1549.3
-1.9	796.039	814.987	831.13	849.763	873.206	924.499	974.635	1031.96	1093.15	1145.46	1257.32	1367.36	1471.64	1555.04
-1.88	799.457	814.25	837.511	852.908	875.867	920.589	973.337	1037.73	1088.68	1140.7	1253.22	1364.58	1468.35	1553.66
-1.86	800.72	814.378	837.208	850.418	876.6	919.056	976.032	1037.75	1085.17	1137.53	1248.25	1366.24	1470.25	1553.73
-1.84	795.797	814.415	831.787	846.198	872.708	918.6	980.306	1027.47	1086.52	1141.23	1244.78	1372.99	1472.07	1548.46
-1.82	800.286	811.478	835.884	848.668	866.015	922.435	982.142	1019.43	1082.56	1148.49	1252.93	1375.12	1469.67	1541.71
-1.8	805.903	807.887	835.777	849.099	856.721	923.373	981.123	1019.74	1076.66	1148.7	1260.42	1368.46	1464.06	1542.09
-1.78	803.594	814.218	834.607	850.663	859.052	917.23	976.435	1023.03	1074.82	1142.29	1266.28	1362.92	1466.65	1541.24
-1.76	806.945	817.935	838.883	844.408	868.346	909.518	974.884	1025.33	1082.74	1137.24	1266.37	1363.97	1471.21	1539.04
-1.74	811.552	820.353	842.259	840.869	871.511	912.821	971.912	1015.08	1088.87	1135.69	1262.52	1365.71	1470.91	1538.52
-1.72	809.922	820.663	840.376	840.125	874.36	915.084	969.275	1010.81	1090.07	1136.24	1249.74	1368.18	1470.23	1537.2
-1.7	806.937	817.764	833.328	838.691	871.301	918.752	973.964	1011.12	1083.02	1146.38	1250.7	1368.72	1471.48	1538.63
-1.68	805.622	814.605	832.506	840.326	868.32	915.302	977.244	1020.84	1077.77	1151.42	1258.76	1367.4	1470.44	1542.34
-1.66	807.718	812.654	833.264	846.044	871.686	902.471	973.869	1030.27	1075.47	1146.03	1254.88	1369.13	1464.82	1544.98
-1.64	806.98	816.474	836.033	857.806	870.833	898.684	967.265	1028.41	1080.95	1141.26	1249.16	1369.76	1466.86	1546.07
-1.62	804.492	817.754	838.701	853.701	871.519	907.966	968.401	1023.58	1081.08	1138.63	1250.64	1363.73	1470.31	1546.47
-1.6	804.275	812.261	842.048	849.923	873.523	914.543	969.045	1021.74	1081.57	1139.97	1253.97	1362.58	1474.75	1548.04
-1.58	803.201	806.863	845.358	849.795	872.303	908.862	964.347	1016.39	1088.69	1147.76	1257	1372.25	1478.48	1551.69
-1.56	804.141	805.096	841.805	847.279	876.232	903.779	968.441	1017.83	1098.95	1151.24	1256.73	1378.1	1480.92	1554.87
-1.54	803.151	808.879	834.04	847.205	882.098	905.503	978.969	1024.09	1101.52	1151.25	1260.31	1374.84	1477.98	1559.49
-1.52	805.614	815.047	830.082	846.614	880.67	913.811	985.337	1021.08	1094.91	1152.78	1269.63	1368.97	1477.57	1564.99
-1.5	807.661	818.187	837.13	846.047	874.057	922.655	984.37	1020.85	1090.09	1149.69	1272.93	1372.27	1484.41	1562.67
-1.48	806.276	821.623	844.273	850.575	872.113	922.343	980.879	1027.88	1089.44	1146.61	1270.42	1380.88	1486.5	1558.12
-1.46	807.558	827.929	838.652	857.332	877.636	917.669	975.333	1029.82	1087.74	1148.93	1271.43	1387.96	1483.86	1557.35
-1.44	807.29	828.342	837.281	863.515	880.927	920.905	970.801	1027.09	1089.37	1152.95	1272.02	1392.71	1481.92	1558.07
-1.42	807.604	826.383	842.206	864.422	878.065	927.738	970.527	1022.68	1090.7	1153.05	1268.52	1392.09	1482.39	1560.52
-1.4	810.813	825.127	841.668	860.884	881.915	928	971.957	1018.13	1090.75	1146.24	1268.25	1390.02	1488.98	1563.18
-1.38	811.959	820.519	842.9	857.195	889.82	926.734	971.515	1019.24	1094.87	1145.17	1271.7	1388.53	1500.66	1561.79
-1.36	814.059	817.743	848.43	855.081	895.778	927.913	970.481	1022.12	1100.46	1153.66	1270.61	1389.14	1506.93	1560.1
-1.34	819.332	822.896	849.604	856.367	894.675	929.685	971.666	1026.17	1103.29	1160.78	1270.37	1393.18	1502.23	1561.06
-1.32	822.284	831.428	851.166	859.391	884.641	927.733	978.658	1035.81	1099.94	1162.33	1271.66	1392.54	1497.34	1564.71
-1.3	824.354	835.587	852.982	861.78	884.695	925.345	988.125	1048.07	1095.3	1160.19	1274.8	1391.08	1502.25	1568.97
-1.28	823.644	837.536	848.479	864.573	892.794	930.812	985.538	1050.69	1095.5	1156.52	1282.49	1393.38	1509.46	1574.02
-1.26	819.446	832.344	853.966	875.283	895.95	927.981	985.562	1039.75	1096.03	1160.95	1285.55	1396.92	1505.12	1580.84
-1.24	823.133	833.898	860.254	881.266	900.815	930.841	988.14	1034.06	1097.3	1166.73	1283.24	1395.76	1499.52	1581.05
-1.22	829.112	837.681	863.528	878.772	903.825	936.564	993.53	1036.11	1103.71	1173.08	1286.36	1396.33	1504.67	1576.6
-1.2	834.829	842.661	867.638	880.487	905.1	940.575	997.898	1040.32	1114.34	1173.28	1286.65	1403.88	1506.77	1582.52
-1.18	838.873	842.015	869.264	885.059	909.938	945.425	999.019	1046.26	1117.66	1174.74	1284.03	1405.75	1509.03	1590.77
-1.16	843.163	848.628	869.112	891.269	913.463	947.027	1003.65	1047.49	1115.58	1177.31	1285.9	1410.65	1515.77	1595.17
-1.14	845.256	854.182	875.004	899.004	915.714	949.663	1010.38	1043.58	1117.5	1183.88	1293.42	1416.45	1525.89	1597.17
-1.12	846.733	855.739	889.307	895.131	919.8	958.476	1010.11	1043.94	1123.08	1189.83	1303.94	1422.57	1532.27	1601.23
-1.1	848.831	861.206	896.581	893.048	927.396	969.701	1009.47	1048.95	1131.92	1188.65	1310.59	1423.04	1536.42	1605.77
[truncated: 355 more rows]

## Sheet: 1.7 degree
\nu	R(ohm)	R(ohm)	R(ohm)	R(ohm)	R(ohm)	R(ohm)	R(ohm)	R(ohm)	R(ohm)	R(ohm)	R(ohm)	R(ohm)	R(ohm)	R(ohm)
[truncated: 1,762 more rows]

[truncated: 1 more sheets: 1.6 degree_R_T]
