# Supplementary material for: Breakdown of semiclassical description of thermoelectricity in near-magic angle twisted bilayer graphene
Source: Nat Commun. 2022 Mar 21;13:1522. doi: 10.1038/s41467-022-29198-4 (PMC8938509; doi:10.1038/s41467-022-29198-4)
Supplement: Supplementary file 3 — Source Data [file 41467_2022_29198_MOESM3_ESM.zip › Fig_2_data.xlsx]

## Sheet: 1.01 degree
\nu	Vx(uV)	Vx(uV)	Vx(uV)	Vx(uV)	Vx(uV)	Vx(uV)	Vx(uV)	Vx(uV)	Vx(uV)	Vx(uV)	Vx(uV)	Vx(uV)	Vx(uV)	Vx(uV)	Vx(uV)	Vx(uV)	Vx(uV)	Vx(uV)	Vx(uV)	Vx(uV)	Vx(uV)	\nu	1/R*dR/dVg
	100 nA	120 nA	140 nA	160 nA	180 nA	200 nA	220 nA	240 nA	260 nA	280 nA	300 nA	320 nA	340 nA	360 nA	380 nA	400 nA	420 nA	440 nA	460 nA	480 nA	500 nA
-4.27273	1092.08	1316.98	1114.37	1361.26	1411.78	1284.68	1272.45	1251.34	1211.33	1017.45	1053.43	982.831	994.272	1019.56	980.026	992.502	987.989	989.212	958.158	947.866	873.563	-6.94781	-1.72843
-4.25758	1091.9	1332.21	1114.43	1365.16	1413.62	1288.99	1270.9	1251.42	1215.15	1020.64	1054.35	985.758	997.467	1019.02	979.839	993.112	990.138	989.435	958.111	947.859	873.558	-6.93258	0.51945
-4.24242	1091.63	1388.3	1114.45	1390.33	1435.96	1312.29	1277.35	1261.5	1228.94	1031.48	1058.84	989.378	998.533	1018.16	979.378	992.944	992.368	987.639	954.96	947.868	873.544	-6.91734	0.98438
-4.22727	1091.21	1503.48	1114.47	1494.02	1515.38	1398.81	1344.51	1321.17	1285.42	1088.96	1105.41	1026.71	1029.7	1045.11	1001.51	1011.36	1006.5	1000.35	958.841	947.86	873.529	-6.9017	0.65448
-4.21212	1091.37	1516.44	1114.47	1668.06	1647.37	1545.9	1494.34	1448.87	1406.96	1210.69	1191.09	1111.12	1109.61	1115.66	1062.19	1061.38	1045.14	1032.41	980.797	947.868	873.551	-6.88769	0.23355
-4.19697	1091.83	1516.58	1114.44	1930.87	1685.1	1758.42	1689.7	1623.12	1561.82	1366.54	1213.31	1241.2	1220.11	1213.05	1145.26	1132.64	1101.47	1078.6	1016.87	947.9	873.582	-6.87222	0.04951
-4.18182	1092.15	1516.6	1114.41	2107.33	1685.17	1910	1814.73	1738.16	1615.31	1392.85	1213.31	1361.28	1315.32	1297.08	1219.53	1193.89	1147.07	1116.29	1032.17	947.916	873.605	-6.85739	0.09641
-4.16667	1092.11	1516.54	1114.44	2117.13	1685.14	1906.96	1809.14	1733.93	1615.37	1392.82	1213.32	1419.57	1368.54	1333.13	1256.47	1220.5	1164.9	1126.67	1032.18	947.944	873.628	-6.84192	0.03944
-4.15151	1091.89	1516.62	1114.43	2064.2	1685.18	1850.25	1764.09	1687.51	1615.4	1392.86	1213.34	1443.53	1393.71	1340.33	1266.59	1224.42	1168.36	1120.69	1032.19	947.954	873.643	-6.82689	-0.02412
-4.13636	1091.95	1516.79	1114.45	2036.84	1685.25	1846.89	1770.83	1694.61	1615.44	1392.89	1213.38	1489.31	1433.62	1367.56	1285.9	1239.92	1179.99	1120.34	1032.21	947.972	873.664	-6.81145	0.46749
-4.12121	1092.12	1516.87	1114.45	2097.33	1685.31	1908.11	1830.78	1760.62	1615.49	1392.9	1213.41	1548.56	1478.8	1398.23	1307.72	1253.34	1184.01	1116.78	1032.23	948.004	873.684	-6.79602	1.18452
-4.10606	1092.15	1516.89	1114.44	2133.06	1685.33	1968.38	1892.49	1822.33	1615.52	1392.95	1213.43	1565.44	1485.26	1396.87	1299.42	1233.3	1152.66	1084.85	1026.39	946.972	873.701	-6.78098	1.56621
-4.09091	1092.15	1516.9	1114.45	2112.94	1685.34	1939.04	1875.11	1810.39	1615.55	1393	1213.46	1518.07	1429.14	1352.09	1245.8	1175.48	1083.61	1023.89	975.507	899.706	843.399	-6.76553	1.47277
-4.07576	1092.18	1516.92	1114.47	1950.33	1685.37	1794.28	1745.55	1692.02	1611.57	1393.03	1213.48	1384.89	1288.5	1234.94	1123.55	1059.25	965.454	913.915	874.151	797.565	750.527	-6.75114	0.83006
-4.06061	1092.18	1516.92	1114.47	1777.99	1676.19	1625.56	1582.32	1530.3	1492.98	1291.9	1213.49	1216.21	1119.02	1085.78	970.279	914.406	820.772	771.636	738.813	667.869	628.455	-6.73586	0.34307
-4.04545	1092.18	1516.92	1114.45	1625.98	1551.21	1481	1438.94	1380.95	1340.25	1135.62	1151.09	1075.6	980.637	958.505	834.308	783.771	684.094	632.733	598.589	532.73	495.746	-6.72064	0.12402
-4.0303	1092.19	1457.32	1114.45	1507.98	1424.31	1362.61	1326.31	1265.31	1210.97	1043.84	1052.27	987.51	890.182	866.426	734.64	689.908	585.598	529.105	488.235	425.788	387.957	-6.70539	-0.10287
-4.01515	1092.13	1334.62	1114.47	1449.01	1360.58	1286.53	1252.93	1180.59	1125.94	1003.22	996.333	936.833	837.84	811.517	679.957	640.652	538.012	472.844	425.807	367.964	329.393	-6.68996	-0.22431
-4	1092.11	1350.49	1114.47	1421.37	1344.66	1254.09	1218.55	1136.09	1087.74	1004.38	974.583	912.242	818.026	786.865	665.212	626.763	529.287	458.894	407.419	351.562	311.308	-6.67492	-0.29347
-3.98485	1092.18	1409.11	1114.46	1372.53	1314.03	1217.58	1178.68	1091.6	1049.12	1011.34	938.718	873.661	791.359	759.411	651.525	613.913	524.477	452.623	398.002	345.717	304.706	-6.65947	-0.07208
-3.9697	1092.19	1386.97	1114.47	1289.53	1235.49	1149.03	1102.6	1018.57	983.358	965.923	867.115	798.389	724.623	698.916	602.772	569.989	490.055	420.416	361.124	313.138	274.966	-6.64527	0.16545
-3.95455	1085.22	1174.94	1090.9	1131.05	1064.93	1002.52	943.234	870.148	836.525	796.463	709.649	667.135	586.825	568.544	481.9	458.902	390.692	327.231	261.895	219.867	189.376	-6.6298	0.02726
-3.93939	837.69	835.296	852.645	870.79	787.381	760.126	712.084	652.412	624.095	555.236	495.557	474.787	404.112	393.582	314.978	308.303	245.442	189.844	122.995	88.4188	74.427	-6.6142	-0.19981
-3.92424	483.825	498.468	561.778	569.812	482.845	486.201	464.49	408.22	398.638	316.411	281.452	274.272	232.139	210.582	142.13	151.545	92.59	45.7135	-18.445	-44.1021	-46.3227	-6.59886	-0.57486
-3.90909	208.536	232.037	301.317	321.095	247.506	263.065	250.018	199.647	201.653	123.654	107.138	106.467	82.8803	59.6942	4.43456	17.2464	-36.2824	-71.0258	-128.715	-143.93	-146.101	-6.58384	-1.41234
-3.89394	23.8879	73.1681	130.543	152.249	99.9231	110.777	103.74	57.9852	64.0243	-10.2288	-14.7176	-13.9324	-26.8391	-50.2786	-90.5968	-81.514	-126.125	-148.745	-203.033	-214.442	-214.475	-6.56856	-1.82262
-3.87879	-104.115	-54.0326	20.73	37.4768	2.941	5.2506	-9.56403	-43.6489	-39.4061	-111.882	-103.608	-97.4129	-111.496	-129.373	-160.606	-155.195	-187.06	-196.496	-252.52	-262.713	-259.701	-6.55354	-1.79487
-3.86364	-235.539	-182.912	-93.4951	-81.2014	-105.544	-101.308	-114.75	-131.107	-133.733	-202.19	-177.117	-176.711	-189.406	-199.082	-222.712	-217.715	-241.036	-238.717	-289.927	-298.967	-293.506	-6.53826	-1.73937
-3.84848	-349.268	-291.728	-199.068	-194.254	-206.164	-199.259	-210.165	-211.337	-213.627	-270.818	-244.219	-247.944	-250.277	-253.618	-272.287	-270.166	-287.407	-279.191	-322.026	-325.608	-317.351	-6.52357	-1.67901
-3.83333	-431.383	-352.942	-278.579	-273.897	-274.848	-268.107	-280.036	-274.694	-269.971	-318.09	-301.041	-305.803	-301.436	-299.716	-312.447	-315.134	-327.024	-315.267	-346.717	-340.908	-336.35	-6.50852	-1.40301
-3.81818	-500.037	-398.387	-342.995	-333.733	-333.314	-323.647	-328.86	-326.234	-319.055	-347.372	-346.313	-349.316	-341.275	-339.495	-350.215	-352.575	-358.758	-344.43	-362.493	-352.813	-352.616	-6.49327	-0.54272
-3.80303	-583.899	-462.202	-423.588	-408.907	-407.173	-387.024	-386.331	-386.165	-376.614	-374.156	-392.645	-389.343	-381.632	-383.758	-391.041	-387.024	-390.646	-368.697	-374.353	-363.457	-363.191	-6.47761	0.22855
-3.78788	-658.837	-512.35	-510.785	-494.167	-489.707	-459.096	-449.281	-449.791	-437.233	-399.553	-437.98	-426.551	-417.442	-418.768	-418.2	-412.337	-412.916	-380.655	-379.265	-367	-364.993	-6.4625	0.63974
-3.77273	-667.749	-519.625	-542.323	-524.575	-521.056	-484.154	-473.015	-468.823	-454.757	-406.358	-442.065	-423.725	-414.484	-412.218	-410.241	-404.556	-403.301	-373.536	-368.003	-356.225	-351.921	-6.44764	0.77143
-3.75758	-609.547	-490.075	-499.161	-483.28	-484.004	-449.371	-440.293	-431.208	-419.568	-387.61	-398.087	-384.516	-373.782	-370.464	-368.089	-365.517	-362.997	-350.541	-342.411	-330.731	-327.592	-6.43239	1.07035
-3.74242	-498.559	-419.444	-416.549	-394.727	-394.608	-369.723	-367.065	-355.388	-353.209	-339.12	-323.419	-315.012	-306.568	-306.503	-304.838	-301.572	-303.164	-311.612	-301.855	-291.411	-291.747	-6.41751	1.22787
-3.72727	-388.355	-334.071	-319.64	-308.484	-300.618	-289.34	-279.209	-273.182	-273.947	-277.319	-250.058	-243.489	-239.829	-240.112	-239.979	-238.168	-242.173	-262.998	-254.709	-246.783	-248.196	-6.40227	1.55901
-3.71212	-307.31	-264.211	-247.489	-240.534	-231.75	-225.59	-213.7	-213.71	-211.559	-220.341	-202.397	-196.31	-191.807	-191.764	-193.185	-193.91	-196.421	-213.787	-207.262	-201.646	-202.816	-6.38704	1.73006
-3.69697	-261.157	-211.078	-206.414	-198.064	-194.175	-185.269	-175.981	-174.869	-174.039	-175.689	-171.335	-164.869	-163.862	-161.295	-164.038	-165.605	-166.069	-169.157	-167.301	-160.754	-161.011	-6.37197	1.75816
-3.68182	-235.287	-182.432	-181.515	-176.328	-173.75	-162.313	-156.339	-154.491	-153.777	-148.395	-151.293	-145.011	-145.871	-142.474	-146.034	-146.143	-146.089	-133.028	-131.881	-126.705	-126.989	-6.3569	1.61275
-3.66667	-217.212	-169.005	-166.616	-162.079	-160.438	-149.139	-144.974	-142.159	-141.555	-135.103	-135.616	-130.017	-131.751	-127.336	-131.126	-129.88	-130.507	-106.456	-104.974	-102.898	-102.603	-6.34167	1.40423
-3.65152	-198.939	-156.492	-151.411	-143.035	-145.127	-136.94	-131.956	-128.265	-127.662	-127.222	-118.4	-114.1	-117.735	-112.207	-114.476	-114.444	-114.989	-92.7237	-90.198	-90.9712	-90.4215	-6.32643	1.27703
-3.63636	-173.976	-141.7	-132.987	-121.855	-125.347	-121.213	-115.663	-111.19	-110.941	-116.515	-100.275	-98.6758	-100.637	-95.1502	-98.1062	-98.9405	-98.7494	-87.6271	-84.4661	-86.4607	-85.7541	-6.31117	1.33164
-3.62121	-145.074	-117.929	-111.277	-102.577	-104.688	-101.532	-96.2797	-91.9902	-91.4236	-98.7536	-83.0947	-82.706	-83.1188	-78.5067	-84.5096	-83.3882	-83.5506	-84.5731	-81.375	-83.1683	-82.2124	-6.29613	1.44943
-3.60606	-117.882	-89.8959	-91.8613	-82.7897	-83.5174	-81.3355	-77.6646	-74.8849	-73.7803	-77.3528	-69.166	-68.8163	-68.8664	-65.9765	-71.6097	-70.0289	-70.1511	-79.6016	-77.278	-78.9316	-77.5804	-6.28087	1.44703
-3.59091	-103.71	-76.3326	-82.5144	-74.6295	-74.4216	-71.9387	-69.7336	-67.3902	-66.1468	-64.3632	-63.1727	-62.5671	-62.1377	-60.5206	-64.6705	-63.5204	-63.1312	-73.6157	-71.8994	-72.9409	-72.2513	-6.26582	1.48363
-3.57576	-102.762	-74.5511	-80.3004	-73.1038	-72.7581	-71.6726	-69.1825	-65.6743	-65.7045	-60.5035	-61.5674	-61.1767	-59.9613	-59.0831	-62.3265	-60.8814	-59.6822	-66.557	-64.7352	-65.1406	-64.6818	-6.25095	1.40467
-3.56061	-95.505	-69.083	-74.5338	-67.5606	-67.2932	-67.7241	-63.2994	-59.915	-60.5065	-56.1106	-56.2272	-56.505	-54.6969	-54.2814	-56.7962	-55.5003	-53.4336	-55.7402	-54.8327	-54.5063	-54.0136	-6.23569	1.42077
-3.54545	-84.9605	-63.672	-65.4052	-59.3709	-60.214	-58.8725	-54.1571	-51.7402	-51.7962	-50.7691	-48.6183	-48.7645	-46.6016	-46.9826	-48.239	-47.1772	-45.4709	-45.1076	-44.4263	-45.1344	-43.9535	-6.22045	1.33407
-3.5303	-78.5753	-61.332	-57.5378	-52.6333	-54.0898	-49.4727	-47.6674	-45.5573	-45.0859	-48.2161	-41.9466	-42.0686	-40.4788	-41.2388	-41.286	-40.5259	-39.5077	-40.5555	-39.8628	-40.8554	-39.5451	-6.20522	1.1914
-3.51515	-73.3558	-55.9717	-47.3497	-45.679	-46.976	-41.1006	-41.3521	-39.5641	-38.9007	-45.303	-36.2412	-35.6872	-34.9093	-38.1578	-36.2015	-35.3817	-35.1632	-40.3142	-39.6788	-40.8152	-39.3853	-6.19034	0.97432
-3.5	-64.4796	-48.7552	-36.6992	-36.8122	-38.1731	-33.3782	-33.4629	-32.1695	-31.9438	-37.5762	-31.0989	-30.3106	-30.0055	-33.9107	-31.9629	-31.4265	-31.5846	-40.3439	-39.5611	-40.551	-39.3801	-6.17525	0.66361
-3.48485	-54.9585	-47.9559	-34.5101	-32.2742	-31.7665	-28.6214	-28.2422	-27.4206	-27.2564	-32.4209	-28.7314	-27.9972	-28.1646	-30.1817	-30.2369	-29.8506	-30.2447	-39.7608	-38.4825	-39.1971	-38.5308	-6.1596	0.26316
-3.4697	-52.727	-51.0087	-37.8035	-33.3059	-31.3545	-28.8294	-29.3878	-28.6133	-27.5393	-33.327	-30.2453	-30.0774	-29.5187	-30.2895	-32.0799	-31.6266	-30.9138	-38.6187	-35.8367	-37.3713	-36.5896	-6.14432	0.04556
-3.45455	-55.6714	-49.812	-38.6544	-36.2351	-34.8092	-32.3165	-33.1619	-33.1605	-30.6835	-35.1268	-33.3777	-32.477	-32.1846	-32.5093	-34.6309	-34.1884	-30.3099	-36.2721	-33.3017	-35.0067	-33.8383	-6.12946	0.16455
-3.43939	-56.2963	-42.0211	-35.0874	-38.4442	-36.8505	-35.0489	-34.2038	-34.6859	-31.9942	-33.0217	-33.7588	-29.5495	-31.6713	-32.8962	-33.8055	-32.791	-27.5504	-32.8636	-30.5772	-32.0318	-30.7771	-6.1142	0.36982
-3.42424	-51.8284	-31.3807	-29.5132	-38.3415	-35.5257	-33.4125	-30.3652	-30.242	-30.3529	-27.7626	-30.1786	-25.2667	-27.2807	-29.9403	-30.7741	-28.3285	-25.2324	-31.0374	-27.9432	-29.4077	-28.8677	-6.09916	0.49706
-3.40909	-47.2466	-26.5913	-27.196	-34.2585	-30.7398	-29.2631	-25.7647	-25.3868	-26.7699	-23.4053	-27.4245	-24.6931	-25.147	-26.9706	-28.5824	-26.2632	-25.2703	-31.9284	-27.3713	-29.929	-29.9736	-6.08409	0.75917
-3.39394	-43.9638	-28.4289	-28.9907	-31.3649	-28.257	-26.3923	-25.5757	-24.8999	-24.6534	-22.1058	-28.2871	-26.5715	-26.4886	-27.2728	-28.9003	-27.3654	-27.5032	-33.5507	-29.7237	-32.2406	-31.9638	-6.06902	1.02068
-3.37879	-44.5808	-32.51	-33.807	-32.6664	-30.1463	-27.6756	-28.774	-27.3528	-26.148	-24.1846	-30.8962	-29.5307	-29.5182	-29.913	-31.1726	-30.2203	-30.7231	-34.3981	-32.0289	-33.7724	-33.1541	-6.05417	1.17156
-3.36364	-47.6585	-37.0511	-37.4545	-35.5291	-33.4	-31.5454	-32.0474	-29.7725	-29.0635	-27.7446	-32.9556	-32.4928	-31.8774	-32.3521	-33.1134	-32.904	-33.3345	-34.0644	-32.422	-33.7551	-32.8874	-6.03872	1.23676
-3.34848	-47.8352	-37.7139	-38.2016	-35.6787	-33.9806	-33.2949	-32.3196	-30.5784	-30.3309	-29.9489	-32.8346	-33.0458	-31.9316	-32.2445	-32.9013	-33.4712	-33.4223	-31.9229	-30.6037	-31.7059	-30.8208	-6.02386	1.22327
-3.33333	-46.4761	-34.137	-35.5815	-32.8279	-31.6479	-31.4228	-31.0477	-29.7197	-29.3717	-29.6166	-30.7288	-30.7284	-29.4358	-29.7556	-30.7489	-32.0853	-31.3453	-28.723	-27.5882	-28.4701	-27.7437	-6.00859	1.29755
-3.31818	-42.0254	-31.2183	-32.1923	-29.4076	-27.8882	-27.8909	-27.9953	-26.7625	-26.7355	-27.1223	-26.8797	-26.8876	-25.7218	-26.089	-27.099	-28.7607	-27.7137	-25.5793	-24.6299	-25.0701	-24.7497	-5.99293	1.27839
-3.30303	-37.2611	-28.2257	-28.8179	-25.7892	-24.2569	-24.422	-23.9506	-22.705	-22.9782	-23.6442	-22.7055	-22.4194	-21.7374	-21.8872	-22.8087	-24.556	-23.6938	-22.6322	-22.2294	-22.1813	-22.1986	-5.97765	1.14016
-3.28788	-32.2925	-25.433	-25.4524	-22.0744	-21.2333	-21.4924	-20.2632	-19.3133	-19.6393	-19.9475	-19.1515	-18.6622	-18.3335	-18.0469	-19.331	-20.719	-20.2508	-20.2249	-20.0088	-20.0402	-20.0756	-5.96279	1.1967
-3.27273	-27.7099	-22.2802	-22.1742	-19.4263	-18.4727	-19.1569	-17.2812	-16.8144	-16.8116	-17.1981	-16.4267	-15.8502	-15.7743	-15.3954	-16.8383	-17.9443	-17.5957	-18.4516	-18.2981	-18.6249	-18.3886	-5.94735	1.27021
-3.25758	-24.5245	-19.7689	-19.7524	-17.1967	-16.653	-17.3772	-15.6305	-15.5317	-14.7906	-15.3853	-14.9351	-14.0228	-14.1638	-13.981	-15.2967	-16.248	-15.7896	-17.1825	-17.0915	-17.4938	-17.1988	-5.93266	1.21496
-3.24242	-23.4078	-18.6436	-18.8939	-15.785	-15.7279	-16.0767	-14.1444	-14.5292	-13.6253	-14.3586	-14.0807	-13.1524	-13.3596	-13.1075	-14.3262	-15.1508	-14.7125	-15.9809	-15.9621	-16.2966	-16.0243	-5.91742	1.40644
-3.22727	-20.7517	-17.8248	-18.1754	-14.9477	-14.5915	-14.8241	-12.9921	-13.6071	-12.9042	-13.5639	-13.6427	-12.5836	-12.8497	-12.3486	-13.6131	-14.3037	-13.6785	-14.4459	-14.4515	-14.6076	-14.4039	-5.90236	1.54482
-3.21212	-18.7137	-16.9589	-17.3583	-13.6076	-13.8771	-13.6062	-12.0352	-12.865	-12.3131	-12.8203	-13.1876	-12.1044	-12.2438	-11.5897	-12.8291	-13.3999	-12.568	-12.6817	-12.5611	-12.5479	-12.4139	-5.88693	1.55365
-3.19697	-18.0357	-14.7418	-15.8178	-12.6061	-13.2966	-12.8513	-11.1032	-12.1448	-11.2887	-11.9525	-12.4286	-11.4949	-11.4464	-10.8079	-11.9826	-12.3719	-11.5613	-10.7965	-10.7081	-10.6235	-10.468	-5.87205	1.6318
-3.18182	-17.6552	-13.3971	-13.4218	-11.5718	-12.2368	-11.9704	-10.1355	-11.01	-9.96252	-11.0808	-11.6628	-10.3445	-10.5305	-9.96394	-10.9944	-11.2349	-10.5799	-9.15106	-9.2015	-9.22914	-8.9636	-5.8572	1.62683
-3.16667	-16.3622	-13.6305	-11.4036	-10.1983	-10.9906	-10.1692	-8.66463	-9.49906	-8.60464	-9.96196	-10.3523	-9.00662	-9.35437	-8.71099	-9.66865	-9.75315	-9.31425	-8.02916	-8.22877	-8.31971	-8.08364	-5.84209	1.75901
-3.15152	-14.6679	-11.5797	-10.0017	-8.51218	-9.5244	-8.47287	-7.24755	-8.10652	-7.32781	-8.64293	-8.72427	-7.47625	-7.97146	-7.36269	-8.15539	-8.09467	-7.9879	-7.38457	-7.59556	-7.6526	-7.50196	-5.82643	1.78353
-3.13636	-13.327	-9.21428	-9.21396	-7.367	-8.26251	-7.22654	-5.95418	-6.90966	-6.08324	-7.30855	-7.45283	-6.1262	-6.61069	-6.19407	-6.97243	-6.74837	-6.90728	-6.83188	-7.05283	-6.85043	-6.87988	-5.81136	1.66392
-3.12121	-12.3337	-7.8402	-8.36699	-6.57494	-7.08723	-6.04317	-4.65159	-5.75552	-5.0355	-6.01551	-6.47911	-5.07583	-5.60593	-5.33445	-6.0151	-5.58753	-5.90644	-6.05649	-6.34433	-6.04517	-5.97549	-5.7963	1.71074
-3.10606	-11.0917	-7.49275	-7.64807	-5.86902	-6.1124	-4.99149	-3.64695	-4.7134	-4.28516	-4.96696	-5.63051	-3.98143	-4.7632	-4.52987	-5.21726	-4.69791	-4.95509	-4.94293	-5.2584	-5.08831	-4.93226	-5.78106	1.76572
-3.09091	-9.88873	-6.97708	-6.57246	-5.29682	-5.20722	-4.05568	-2.99906	-3.80187	-3.57521	-4.29482	-4.76389	-3.03691	-3.88386	-3.63691	-4.38781	-3.91547	-4.02669	-3.81703	-4.07889	-3.99853	-3.78059	-5.76599	1.76198
-3.07576	-8.08243	-5.55944	-4.98549	-4.21771	-3.81204	-2.68223	-2.29817	-2.78917	-2.63805	-3.58176	-3.663	-2.16479	-2.92859	-2.55177	-3.50996	-2.85254	-3.07222	-2.95372	-3.00353	-2.96222	-2.79846	-5.75114	1.79703
-3.06061	-6.4187	-4.15501	-3.76761	-3.00139	-2.60467	-1.45371	-1.42784	-1.80213	-1.5545	-2.71952	-2.50848	-1.29639	-1.94724	-1.59749	-2.53062	-1.8168	-2.18126	-2.24212	-2.11068	-2.21143	-2.06468	-5.73586	1.67343
-3.04545	-4.98721	-3.22748	-3.00103	-1.65996	-1.4807	-0.35059	-0.48808	-0.49472	-0.35876	-1.47856	-1.72622	-0.57332	-1.06966	-0.85743	-1.67737	-1.14383	-1.35601	-1.68949	-1.35846	-1.50373	-1.5094	-5.7202	1.59045
-3.0303	-2.7858	-2.36962	-2.21557	-0.56768	-0.50182	0.49751	0.39465	0.56483	0.70403	-0.25458	-0.91553	0.09281	-0.27027	-0.22091	-0.96429	-0.46741	-0.52137	-1.18273	-0.76024	-0.90383	-0.97462	-5.70473	1.64068
-3.01515	-1.08906	-1.99612	-1.81014	-0.05962	0.14575	0.99273	0.81036	1.11921	1.44978	0.55613	-0.15268	0.91458	0.46256	0.44915	-0.24035	0.17678	0.23873	-0.51939	-0.11409	-0.22776	-0.22845	-5.6899	1.82621
-3	-0.81687	-1.79402	-1.02284	0.55547	0.72357	1.08929	0.8265	1.58643	2.00185	1.17608	0.46087	1.64155	1.04095	1.13338	0.29271	0.87071	0.93098	0.28616	0.64352	0.6266	0.57543	-5.67462	2.01509
-2.98485	-0.62656	0.10136	-0.12281	1.33741	1.34194	1.76461	1.39051	2.22335	2.8377	1.7643	1.21872	2.44422	1.74259	1.9565	1.12905	1.61539	1.65877	1.37161	1.62437	1.63819	1.48683	-5.65976	2.08736
-2.9697	-0.78598	1.73775	0.54836	2.01438	2.19597	2.71139	2.44709	2.9536	3.69342	2.42979	1.97914	3.28812	2.64048	2.97606	2.07704	2.3313	2.40164	2.31428	2.49822	2.61273	2.29912	-5.64489	2.11858
-2.95455	-0.39558	2.17111	0.94122	2.62893	2.91672	3.28994	3.23958	3.50424	4.47152	3.00926	2.63184	4.00938	3.43121	3.77096	2.70905	2.86583	3.09521	3.05682	3.17918	3.36864	2.95004	-5.62963	2.25624
-2.93939	1.07219	2.27665	1.69764	3.3178	3.58989	3.84466	4.02654	4.15073	5.00181	3.64922	3.15613	4.56898	4.02049	4.38069	3.23266	3.32509	3.58667	3.66351	3.69687	3.93832	3.5874	-5.61477	2.33324
-2.92424	3.18168	2.70393	2.72586	4.27299	4.30545	4.60048	4.89402	4.95483	5.41636	4.3872	3.67545	5.09631	4.51127	4.9773	3.77231	3.88943	4.00061	4.2008	4.09918	4.39759	4.09538	-5.59949	2.53339
-2.90909	4.30686	3.02925	3.80228	4.85898	5.07835	5.14914	5.36361	5.52242	5.79659	5.07655	4.29736	5.71856	5.07589	5.60058	4.36997	4.49125	4.32362	4.61038	4.44948	4.78589	4.38646	-5.58447	2.58572
-2.89394	4.79592	3.64472	4.36224	5.08803	5.51834	5.38269	5.57143	5.82029	6.08325	5.39737	4.7931	6.09087	5.56833	5.93275	4.92388	4.99697	4.64545	4.89138	4.85372	5.05873	4.62425	-5.56919	2.47637
-2.87879	4.65076	4.46016	4.68071	5.3288	5.96718	5.72812	5.89074	6.13962	6.36881	5.60052	5.11361	6.29805	5.9923	6.20375	5.33398	5.4439	4.88746	5.17863	5.27058	5.35436	4.94076	-5.55417	2.46723
-2.86364	5.43053	5.52485	4.76921	5.95734	6.47295	6.45936	6.5838	6.68027	6.85633	6.17709	5.63604	6.69111	6.43209	6.63419	5.86078	5.87407	5.28397	5.60085	5.83262	5.81722	5.526	-5.53889	2.50703
-2.84848	6.86112	6.10232	5.08	7.04308	6.99022	7.48321	7.40225	7.26934	7.55971	6.9437	6.31316	7.24255	6.98932	7.20497	6.41803	6.3291	5.89523	6.23995	6.49923	6.48028	6.28237	-5.52386	2.57389
-2.83333	7.35445	6.20597	5.96519	8.11032	7.76088	8.30722	8.14297	7.88451	8.23846	7.73563	6.96977	7.9453	7.60531	7.94487	6.92315	6.91836	6.63683	6.97503	7.16049	7.18596	6.94595	-5.50859	2.60006
-2.81818	6.9262	6.36121	7.05881	8.75761	8.37957	8.92388	8.71605	8.61062	8.79481	8.43716	7.65256	8.71819	8.16949	8.66669	7.51189	7.66415	7.47575	7.70903	7.80249	7.85802	7.53932	-5.49375	2.62609
-2.80303	8.83089	7.03535	8.13472	9.32506	8.84122	9.80157	9.31328	9.43661	9.63985	9.08369	8.5682	9.47313	8.84266	9.50858	8.12128	8.41898	8.28964	8.40673	8.40021	8.46814	8.04664	-5.47828	2.63184
-2.78788	11.0132	7.65777	9.05457	9.69515	9.13364	10.4492	10.1803	10.3723	10.4024	9.71451	9.35248	10.1135	9.54457	10.1384	8.6958	9.13622	8.94553	9.01873	9.01387	9.06738	8.58303	-5.46326	2.6843
-2.77273	11.3685	8.52232	9.42136	9.77414	9.8773	10.795	10.9328	10.8877	10.6948	10.2467	9.7015	10.6843	9.97709	10.647	9.24615	9.65983	9.30263	9.58399	9.51471	9.57189	9.00629	-5.44798	2.64834
-2.75758	10.792	9.51385	9.65494	9.77585	10.6107	11.0245	11.237	10.9557	10.8985	10.5772	9.89676	11.1028	10.358	11.0991	9.61756	10.0184	9.54452	9.95166	9.82773	9.91472	9.34602	-5.43314	2.73682
-2.74242	11.1119	9.47088	9.7038	9.77321	10.9744	11.4365	11.4954	10.9229	11.0899	10.7703	9.98367	11.1757	10.5184	11.3134	9.90662	10.0981	9.77597	10.0846	9.95057	10.0721	9.56061	-5.41768	2.84199
-2.72727	11.5777	9.01691	9.51899	10.0502	10.9802	11.4538	11.7788	10.9687	11.264	10.7952	9.9046	11.1758	10.5184	11.1192	9.99908	10.0566	9.97636	10.1599	10.0217	10.1734	9.64273	-5.40265	2.91679
-2.71212	11.625	9.32091	9.46431	10.2513	11.0481	11.4738	12.022	11.0606	11.3644	10.8548	9.93385	11.1499	10.5954	11.0377	10.0708	10.0976	10.0692	10.2137	10.0844	10.1985	9.72748	-5.38737	3.02066
-2.69697	11.5692	9.81298	10.1468	10.5569	11.4058	11.4739	12.3552	11.0849	11.4614	10.767	10.0812	11.0739	10.69	11.0379	10.0818	10.2434	10.0186	10.242	10.0468	10.2446	9.72748	-5.37235	3.22795
-2.68182	11.6979	10.0227	10.4583	11.0943	11.4972	11.6064	12.4378	11.1169	11.5306	10.7695	10.1326	11.1106	10.7244	11.0376	10.0167	10.2816	9.8889	10.283	10.0281	10.2446	9.70962	-5.3569	3.32777
-2.66667	10.9411	10.6389	10.0318	11.4133	11.5169	11.6228	12.4648	10.8264	11.6168	10.7947	9.91938	10.972	10.7217	11.0365	9.92499	10.2815	9.86578	10.1941	10.0844	10.1863	9.64262	-5.34205	3.43286
-2.65152	9.12162	10.8268	9.64779	11.661	11.4633	11.4737	12.3584	10.5665	11.5212	10.6941	9.70223	10.6194	10.7217	10.8871	9.72081	10.1903	9.78303	10.0675	10.0069	10.0721	9.53075	-5.3266	3.65712
-2.63636	8.2132	10.2	9.33136	11.0593	11.3123	11.0924	12.2989	10.7232	11.264	10.4058	9.49997	10.3172	10.6079	10.5866	9.54872	10.0675	9.6128	9.9478	9.84626	9.88238	9.38841	-5.31155	3.78495
-2.62121	9.28116	9.36078	8.89039	10.7337	11.1842	11.2875	12.3137	10.7379	10.9625	10.1774	9.47053	10.0989	10.484	10.4496	9.57627	10.0004	9.51361	9.81358	9.69674	9.74657	9.30352	-5.2963	3.93548
-2.60606	10.4919	8.68413	8.87232	10.6504	11.3017	11.54	12.0952	10.5931	10.9328	10.1193	9.47044	10.0102	10.325	10.4848	9.59462	9.9756	9.46109	9.68102	9.62737	9.58342	9.16706	-5.28125	3.99236
-2.59091	11.0116	8.10343	8.66597	9.99768	11.1643	11.3436	11.7297	10.4853	10.8643	10.0535	9.29669	10.0099	10.0697	10.5199	9.57633	9.78811	9.36809	9.48255	9.52098	9.42964	8.9908	-5.26582	4.00535
-2.57576	10.8966	7.29261	8.5615	9.47811	10.7607	10.9436	11.4663	10.4512	10.8451	9.87297	9.02873	9.92084	9.83367	10.4142	9.46621	9.58627	9.13138	9.29782	9.39579	9.29025	8.82135	-5.25076	4.06934
-2.56061	9.41077	7.09577	7.94678	9.64591	10.2303	10.7258	11.129	10.3017	10.5999	9.85406	9.06339	9.73497	9.71893	10.1635	9.3699	9.46197	8.92013	9.18147	9.27448	9.18389	8.67316	-5.23552	4.07861
-2.54545	8.36238	7.28749	7.55744	9.66274	9.88787	10.6583	10.5151	9.94699	10.283	9.86633	9.12995	9.53298	9.53277	9.96449	9.20945	9.3046	8.76266	9.05883	9.18919	9.09466	8.48774	-5.22045	4.08914
-2.5303	6.85642	7.69511	7.70003	9.19903	9.59582	10.3548	9.99102	9.60061	9.89336	9.68391	8.97177	9.28401	9.37009	9.80657	9.05353	9.04281	8.53179	8.81837	9.02089	8.9187	8.27579	-5.20539	4.09198
-2.51515	5.96927	7.94747	7.47784	8.63522	9.31247	9.91736	9.71891	9.07904	9.63047	9.4948	8.62973	9.17077	9.1664	9.53454	8.81267	8.75851	8.33437	8.54297	8.77605	8.66937	8.09406	-5.19015	4.1399
-2.5	6.38376	8.33269	7.324	8.50693	8.90189	9.55275	9.71755	9.00259	9.47293	9.35967	8.35004	8.90577	8.80411	9.12896	8.57647	8.47496	8.15098	8.33943	8.48559	8.40776	7.83045	-5.17508	4.16467
-2.48485	8.14151	8.12441	7.15643	8.43777	8.51777	9.14702	9.66177	8.97678	9.43443	9.15157	8.03795	8.45466	8.44448	8.78942	8.28559	8.19558	7.97399	8.16604	8.18748	8.17497	7.41482	-5.15985	4.28729
-2.4697	9.12778	7.28031	7.20642	7.94901	8.02305	8.37318	9.47947	8.6682	9.23845	8.79991	7.67815	8.05826	8.12034	8.51342	7.87895	7.8508	7.6448	7.902	7.8377	7.92915	6.9458	-5.14478	4.48304
-2.45455	8.41729	6.54284	6.5344	7.17499	7.76044	7.91168	9.0302	8.04486	8.81675	8.24452	7.31332	7.7103	7.88294	8.19787	7.4608	7.36679	7.26086	7.41975	7.455	7.54771	6.48994	-5.12955	4.6836
-2.43939	7.34281	5.93719	6.04786	7.05092	7.56131	7.63644	8.48185	7.54251	8.2974	7.75364	6.94535	7.36295	7.60502	7.70509	7.04463	6.88115	6.8423	6.91005	6.96641	7.06112	6.15072	-5.11448	4.87745
-2.42424	6.40422	5.74256	5.65187	7.06135	6.94428	7.3801	8.2374	6.94462	7.81407	7.43094	6.41532	6.99655	7.34734	7.41476	6.62431	6.4965	6.43494	6.44166	6.54178	6.62126	5.93529	-5.09962	5.09198
-2.40909	6.60196	5.61491	5.19699	6.92142	6.47789	7.00745	7.77317	6.49307	7.23943	7.21157	6.04754	6.51818	7.01213	7.12297	6.22683	6.16341	6.05669	6.05405	6.26594	6.20777	5.64104	-5.08451	5.31934
-2.39394	7.27123	5.37341	4.64837	6.65853	6.18305	6.81458	7.14136	6.17396	6.81087	6.85919	5.61202	5.97586	6.63829	6.79513	5.72499	5.94057	5.72135	5.67939	5.99283	5.79334	5.29117	-5.06869	5.53255
-2.37879	6.47258	4.35663	4.50264	6.10006	5.56584	6.68849	6.7319	5.88456	6.53412	6.38566	5.16567	5.67509	6.17569	6.33643	5.30929	5.62858	5.40622	5.22554	5.67687	5.40495	4.8623	-5.05322	5.77074
-2.36364	5.06745	3.53828	4.70568	5.55122	5.11209	6.46288	6.55547	5.50927	6.2049	6.01805	4.80953	5.35475	5.6826	5.90969	4.94215	5.19534	5.03077	4.84686	5.37236	5.09178	4.46966	-5.03838	6.00202
-2.34848	4.41942	2.85878	4.3315	5.08908	4.9225	6.1257	6.20206	5.32196	5.94632	5.7239	4.45758	4.9796	5.24603	5.59028	4.65225	4.74242	4.68817	4.53992	4.98196	4.77181	4.0991	-5.02311	6.24287
-2.33333	4.0964	2.85324	3.69008	4.69471	4.3897	5.64301	5.46732	5.00551	5.63042	5.40461	4.16904	4.56893	4.85928	5.21959	4.39796	4.39529	4.35508	4.20641	4.59143	4.39666	3.72162	-5.00825	6.47523
-2.31818	3.81749	2.59854	2.94459	4.39867	3.8733	4.97633	4.90162	4.60934	5.19084	5.03541	4.02183	4.1896	4.50882	5.01188	4.0732	4.02093	4.0293	3.8779	4.23157	4.02135	3.36706	-4.99261	6.74268
-2.30303	2.66935	1.78972	2.01778	3.97327	3.42243	4.60465	4.69039	4.13654	4.64321	4.73741	3.95287	4.04289	4.17916	4.83313	3.69411	3.76923	3.71553	3.6315	3.845	3.7414	3.08623	-4.97778	7.01303
-2.28788	1.60942	1.19281	1.43215	3.15531	3.03048	4.15021	4.61064	3.57737	4.10166	4.48535	3.60637	3.76806	3.94372	4.52774	3.34199	3.39867	3.31757	3.39381	3.44896	3.49196	2.83343	-4.96231	7.25942
-2.27273	1.97883	1.22697	1.20521	2.34818	2.80484	3.61333	4.29317	3.03479	3.91113	4.07923	3.15783	3.25406	3.64174	4.10714	2.96247	2.97769	3.00521	3.11291	3.03489	3.22505	2.55505	-4.9483	7.53522
-2.25758	2.1308	1.37212	1.16063	1.92274	2.88426	3.21112	3.73453	2.57423	3.8987	3.74337	2.73449	2.93761	3.42552	3.81704	2.66203	2.63535	2.77601	2.77789	2.70913	3.00094	2.31685	-4.93283	7.81155
-2.24242	1.49324	1.62157	1.57056	2.08353	2.84228	2.92325	3.57049	2.44415	3.94464	3.60966	2.49025	2.94913	3.2335	3.65782	2.51251	2.52792	2.49858	2.52658	2.48329	2.79386	2.10765	-4.91761	8.07131
-2.22727	-0.13011	1.60294	1.51937	1.97307	2.59644	2.84712	3.58491	2.48247	3.81281	3.64833	2.34857	3.08502	3.09298	3.58711	2.47274	2.52409	2.36515	2.40828	2.35472	2.68388	2.02768	-4.90236	8.32682
-2.21212	-1.1102	1.0969	1.23728	1.99507	2.36606	3.22225	3.6631	2.48098	3.63339	3.62071	2.34532	3.14238	3.1963	3.58608	2.45615	2.51752	2.43279	2.41504	2.30167	2.59836	1.91848	-4.88731	8.58618
-2.19697	-0.97913	1.05501	1.20438	1.85135	2.3094	3.29438	3.62582	2.58494	3.55965	3.36201	2.63992	3.13867	3.13864	3.49199	2.50834	2.56252	2.60871	2.50767	2.38816	2.53513	1.76422	-4.87205	8.8555
-2.18182	-1.40894	1.5273	1.87969	1.63015	2.22313	2.87947	3.45965	2.65419	3.46788	3.10855	2.83907	3.13916	2.97482	3.49197	2.62257	2.55222	2.54767	2.52442	2.41634	2.5925	1.63893	-4.8572	9.10217
-2.16667	-0.72474	1.89522	2.21447	1.5772	2.34511	2.53908	3.50857	2.85809	3.48284	2.9733	2.8804	3.14153	2.70357	3.43725	2.63767	2.52488	2.42883	2.53976	2.46729	2.75502	1.63171	-4.84175	9.3253
-2.15152	0.46989	1.05854	2.00983	1.79872	2.51518	2.86596	3.74008	3.06957	3.52678	3.02172	2.92851	3.14284	2.68033	3.13261	2.59745	2.45191	2.37992	2.60904	2.48336	2.82836	1.77608	-4.8267	9.50282
-2.13636	1.41544	1.1009	1.84355	2.2401	2.98992	3.12819	3.91294	3.16842	3.54652	3.29659	2.86423	3.34964	2.84715	3.06593	2.61269	2.51277	2.35738	2.74844	2.54741	2.98147	2.01331	-4.81145	9.68525
-2.12121	1.30718	2.23193	2.18111	2.58383	3.39975	3.23853	4.11002	3.48653	3.61444	3.61933	2.89029	3.51947	3.14486	3.32954	2.70217	2.77322	2.59127	2.99919	2.66981	3.17545	2.29472	-4.79621	9.84967
-2.10606	0.80707	3.1509	2.20885	2.84591	3.49056	3.6695	4.36466	3.70996	3.77454	3.93559	3.21717	3.64284	3.45831	3.76033	2.89719	3.10116	2.75346	3.18631	2.90002	3.31139	2.53766	-4.78114	10.0592
-2.09091	1.14872	3.01105	2.23135	3.16154	3.56212	4.00137	4.69169	3.75848	4.0411	4.15021	3.5811	3.79278	3.78591	4.05847	3.20901	3.32795	2.84503	3.31564	3.16882	3.49525	2.75333	-4.76629	10.2714
-2.07576	2.16606	1.72795	2.75737	3.3321	3.82541	4.23732	4.53074	3.80715	4.35296	4.29164	3.76113	3.91363	3.91785	4.21054	3.43974	3.56693	2.90375	3.41248	3.41766	3.56998	2.87016	-4.75084	10.4801
-2.06061	2.91042	1.67942	3.03353	3.63432	4.0091	4.32116	4.33616	3.88326	4.60399	4.36325	3.77629	3.99649	4.02138	4.40339	3.64255	3.73293	2.99595	3.55334	3.59842	3.5695	2.96962	-4.73598	10.6503
-2.04545	4.34794	2.42679	3.15252	4.01604	4.11725	4.15535	4.48586	4.04854	4.79296	4.51427	3.92042	4.07419	4.1503	4.53753	3.8066	3.89039	3.16623	3.75421	3.787	3.63806	3.06473	-4.72071	10.7674
-2.0303	4.87487	2.70112	3.34065	4.21699	3.93715	4.37658	4.86344	4.26567	4.98451	4.76581	4.14698	4.25517	4.44537	4.67935	3.93153	4.01339	3.33371	4.03225	3.89431	3.77608	3.23603	-4.70587	10.8508
-2.01515	4.4654	2.86296	3.38905	4.58929	3.71834	4.83184	5.08968	4.48799	5.15583	5.07519	4.42222	4.58382	4.60155	4.93615	4.12751	4.20939	3.49649	4.26225	3.99362	3.91983	3.42787	-4.69024	10.9602
-2	4.62739	3.24637	3.66726	4.76694	4.27518	5.05764	5.54026	4.77028	5.45354	5.16095	4.65067	4.68207	4.78926	5.3003	4.37525	4.40395	3.73922	4.47953	4.17576	4.17759	3.68947	-4.67538	11.1506
-1.98485	3.27742	3.63329	4.39604	4.88666	5.02552	5.20702	5.89742	5.22559	5.76745	5.23586	4.94211	4.84539	5.1039	5.52842	4.64126	4.75891	4.07154	4.71386	4.43177	4.46687	3.92591	-4.6601	11.3941
-1.9697	2.12837	3.93442	4.53494	5.18558	5.62531	5.3635	5.91114	5.69115	6.12731	5.65112	5.1731	5.07779	5.46205	5.79291	4.77646	5.19057	4.35508	4.97912	4.80963	4.73416	4.13653	-4.64508	11.7438
-1.95455	3.29563	4.12206	4.35784	5.36551	6.16266	5.90426	6.23907	5.93609	6.46525	6.17703	5.39747	5.44395	5.92045	6.16225	5.034	5.6811	4.72986	5.37049	5.29534	5.03024	4.57229	-4.62963	12.2671
-1.93939	5.65526	4.95154	4.76931	5.71731	6.36658	6.62277	6.78802	6.19511	7.0424	6.45263	5.84946	5.99428	6.5731	6.68008	5.4787	6.17563	5.12729	5.85607	5.80241	5.4844	5.15577	-4.61477	13.0576
-1.92424	7.1863	5.49393	5.30902	6.55324	6.75944	7.38424	7.48455	6.82737	7.57305	6.84186	6.39055	6.7129	7.20639	7.20899	6.0632	6.59376	5.63393	6.40865	6.36542	6.06501	5.76423	-4.59933	14.1252
-1.90909	7.49234	5.40973	6.15893	7.12273	7.28084	7.80431	8.09603	7.44857	7.99001	7.48857	6.9445	7.47935	7.60445	7.76734	6.67661	6.9621	6.16462	6.9496	6.8373	6.65467	6.39513	-4.58447	15.4593
-1.89394	7.49204	5.11347	6.53994	7.55686	7.63908	8.11136	8.20902	8.00204	8.50307	7.95746	7.40174	7.9595	7.86149	8.16298	7.23698	7.37583	6.59726	7.40938	7.22331	7.14558	6.90843	-4.56919	17.0329
-1.87879	7.90463	6.30628	6.9371	7.55508	7.89505	8.34426	8.23473	8.51111	8.83884	8.31222	7.69028	8.16181	8.12209	8.44183	7.63611	7.70642	6.96807	7.68135	7.57724	7.51529	7.26574	-4.55398	18.556
-1.86364	8.86429	7.38196	7.49259	7.74749	7.98397	8.49329	8.62933	8.84184	9.07159	8.6186	7.94706	8.36713	8.49398	8.79582	7.94345	8.02689	7.34074	7.89526	7.87466	7.84151	7.65584	-4.53872	19.6949
-1.84848	9.44871	7.53998	7.76185	8.43533	8.55334	8.79153	9.07784	9.20946	9.35501	9.10495	8.30303	8.70477	8.81686	9.14706	8.28618	8.37575	7.65138	8.22798	8.21098	8.23262	8.0882	-4.52348	20.5407
-1.83333	8.69683	8.11756	8.24569	9.01961	9.09546	9.42006	9.76794	9.67503	9.84458	9.69305	8.8009	9.08033	9.2696	9.43958	8.68655	8.77141	8.101	8.62025	8.59443	8.58741	8.45063	-4.50825	20.9209
-1.81818	7.74947	8.81686	8.65905	9.20906	9.59979	10.0205	10.252	10.0241	10.2823	10.197	9.21318	9.38574	9.59023	9.76949	8.99846	9.10569	8.54472	9.00521	9.02098	8.86604	8.73805	-4.49299	20.8079
-1.80303	7.31319	8.66813	8.90635	9.59023	10.0921	10.3477	10.6999	10.3928	10.316	10.5338	9.55659	9.75234	9.87589	10.106	9.31028	9.35041	8.92857	9.37308	9.36605	9.18662	9.02815	-4.47795	20.5796
-1.78788	8.08606	8.44452	9.45861	10.0834	10.5571	10.4651	11.0373	10.8651	10.4154	10.9566	9.96536	10.3317	10.1817	10.4041	9.66917	9.58638	9.29581	9.72887	9.67734	9.52021	9.34005	-4.4625	20.2044
-1.77273	8.99698	9.02774	10.2009	10.5489	10.8841	10.7266	11.6059	11.2328	10.7176	11.3615	10.3825	10.8007	10.5608	10.8767	10.0716	9.89997	9.65536	10.0778	9.984	9.89391	9.70101	-4.44764	19.7385
-1.75758	9.88934	9.52564	10.331	10.8519	11.1899	10.8765	11.9408	11.4215	11.1646	11.4035	10.6047	11.0886	10.8766	11.2924	10.3606	10.1825	9.88906	10.3831	10.2393	10.2316	10.0017	-4.4322	19.6427
-1.74242	10.2535	9.8856	10.4016	11.0422	11.4341	10.8953	12.0559	11.6459	11.3963	11.3529	10.7804	11.3569	11.0209	11.4623	10.4637	10.347	9.93411	10.4676	10.4505	10.394	10.1352	-4.41717	19.9464
-1.72727	10.586	9.46726	10.324	10.8075	11.5205	11.1314	11.99	11.6663	11.3839	11.3368	10.9524	11.4086	11.2174	11.4048	10.5575	10.4054	9.96415	10.406	10.6224	10.3932	10.1559	-4.4017	20.26
-1.71212	11.6651	8.94466	9.76174	10.5631	11.5895	11.5394	11.8209	11.5207	11.2858	11.5051	10.9864	11.4863	11.2402	11.4048	10.4843	10.4307	10.0524	10.4605	10.7038	10.3478	10.1882	-4.38769	20.6976
-1.69697	12.2215	8.87897	9.3316	10.6373	11.5553	11.4364	11.822	11.4863	11.0602	11.6792	10.8834	11.5688	11.1143	11.4625	10.4844	10.5053	10.0693	10.4985	10.666	10.3481	10.252	-4.37222	21.02
-1.68182	12.0339	8.91012	9.15933	10.7077	11.5182	11.3234	11.7897	11.5438	11.0212	11.631	10.8033	11.4668	11.0341	11.5897	10.4018	10.468	10.0691	10.5293	10.5621	10.3938	10.2255	-4.35739	21.1244
-1.66667	12.7248	9.69939	9.83935	10.5929	11.3479	11.5014	11.6701	11.6285	11.0605	11.5545	10.979	11.4086	11.0567	11.5207	10.4752	10.3232	10.0017	10.5216	10.5339	10.3477	10.204	-4.34192	20.9578
-1.65152	13.2215	9.86935	10.2186	10.3206	11.1958	11.7657	11.5754	11.6101	11.1866	11.4204	11.1179	11.4086	11.0336	11.3751	10.5567	10.2725	9.99299	10.4678	10.5906	10.3478	10.2144	-4.32689	20.6775
-1.63636	11.4435	9.85364	9.78238	10.5722	11.2266	11.6671	11.6683	11.4684	11.1196	11.2887	11.0306	11.6156	10.9423	11.2448	10.4383	10.1741	9.91856	10.4909	10.51	10.3221	10.2339	-4.31145	20.2722
-1.62121	9.25455	9.7528	9.29967	10.6566	10.8518	11.3731	11.6167	11.058	10.9665	10.9963	10.7372	11.5396	10.7633	11.0472	10.1747	10.0204	9.75662	10.372	10.3167	10.1467	10.1089	-4.29621	19.5033
-1.60606	8.79806	9.32731	8.75092	10.476	10.6698	10.7448	11.358	10.8647	10.8244	10.6145	10.3462	11.2534	10.5439	10.7958	9.8882	9.89983	9.57367	10.0981	10.0531	9.9018	9.98978	-4.28114	18.3184
-1.59091	9.96305	9.03517	8.6038	10.2407	10.3185	10.2084	10.9174	10.8193	10.5665	10.425	10.0497	10.8842	10.2889	10.5779	9.64972	9.75965	9.3766	9.71508	9.80935	9.79042	9.87583	-4.26591	17.0014
-1.57576	10.5618	8.79251	8.51787	9.74875	9.95151	10.1015	10.6062	10.605	10.3646	10.2791	9.92614	10.5209	10.0028	10.4514	9.47318	9.5864	9.15315	9.33633	9.54563	9.63661	9.63808	-4.25067	15.7872
-1.56061	11.1534	8.31099	8.29596	9.21941	9.58275	10.1094	10.3443	10.0869	10.206	10.1303	9.75093	10.1668	9.70481	10.1896	9.21838	9.31322	8.8782	8.98315	9.23884	9.32457	9.34073	-4.23561	14.6806
-1.54545	11.036	7.97639	7.96091	9.0714	9.05962	10.051	9.99053	9.60987	9.93368	9.78211	9.38847	9.77767	9.38402	9.80754	8.92524	8.96556	8.58256	8.67429	8.98824	9.04792	9.02396	-4.22054	13.6668
-1.5303	10.1134	7.99625	8.1732	9.07759	8.39768	9.63449	9.52325	9.364	9.29984	9.30363	9.00578	9.31268	9.05179	9.44355	8.54876	8.58675	8.19208	8.42177	8.7318	8.76702	8.7205	-4.2053	12.7949
-1.51515	8.98794	7.52522	7.6555	8.89104	8.10219	9.22948	9.2201	9.07168	8.76692	8.96261	8.63835	8.84744	8.66212	8.99125	8.20388	8.2698	7.80537	8.15871	8.50031	8.45304	8.47552	-4.19024	12.2951
-1.5	8.39994	7.00379	6.91332	8.52386	8.17341	8.80058	8.92134	8.70497	8.24733	8.75231	8.24496	8.48542	8.27548	8.56452	7.90687	7.98133	7.51632	7.81999	8.1689	8.10022	8.1804	-4.175	12.507
-1.48485	7.98273	6.6911	6.44055	8.46562	7.9772	8.39712	8.49717	8.30088	7.95572	8.46408	7.87305	8.26555	7.95192	8.16304	7.57431	7.69052	7.18865	7.45054	7.79334	7.75434	7.88573	-4.15993	13.3115
-1.4697	7.57168	5.96795	6.20966	7.98788	7.42524	8.11242	8.23491	8.07136	7.74922	8.22988	7.49119	7.98097	7.54081	7.83855	7.20065	7.35645	6.86295	7.06739	7.42242	7.36973	7.51805	-4.1447	14.0842
-1.45455	7.76074	4.97187	6.04162	7.11681	6.80818	7.72968	7.97694	7.66887	7.50551	7.72907	7.02803	7.4359	7.13825	7.50748	6.8004	6.97763	6.50447	6.65784	7.05468	6.99137	7.09294	-4.12963	14.2393
-1.43939	6.67958	4.67373	5.39951	6.22788	6.32556	7.18519	7.51187	7.02342	7.01457	7.10827	6.43873	6.77775	6.66419	6.96984	6.31991	6.3514	6.05204	6.17801	6.54134	6.52464	6.61216	-4.11477	13.6865
-1.42424	5.13822	4.8814	4.63279	5.32846	5.73727	6.6306	6.86127	6.44928	6.49168	6.5379	5.8722	6.18337	6.18692	6.35813	5.89238	5.77824	5.58361	5.67252	6.05619	5.93646	6.0558	-4.09933	12.6746
-1.40909	5.00245	4.73687	4.19678	4.82744	5.20172	6.2083	6.32131	6.09216	6.01471	6.1575	5.51321	5.82043	5.75978	5.90623	5.60437	5.42022	5.17353	5.27485	5.68373	5.50149	5.57862	-4.08428	11.484
-1.39394	4.70589	4.56597	3.85129	4.74335	4.84845	5.6428	6.04603	5.87525	5.46378	5.69165	5.20841	5.52325	5.39807	5.56479	5.21111	5.17402	4.79805	4.96436	5.32379	5.19983	5.22105	-4.06919	10.1968
-1.37879	4.41121	4.02198	2.5222	4.39685	4.52188	4.93353	5.95722	5.45838	4.89669	5.11891	4.72581	5.13644	5.01728	5.15079	4.75137	4.82424	4.47524	4.55646	4.94456	4.86928	4.9059	-4.05417	8.67012
-1.36364	3.59147	3.39225	1.81795	3.88513	4.19441	4.50733	5.58073	4.8385	4.41933	4.55879	4.20892	4.73266	4.70468	4.82883	4.33397	4.44534	4.06225	4.07161	4.51382	4.52074	4.53586	-4.03889	6.79821
-1.34848	4.16148	2.39853	1.8244	3.4626	3.56383	4.30417	5.1197	4.29223	4.03427	4.20912	3.81619	4.37968	4.39958	4.47634	3.85231	4.04174	3.60704	3.69441	4.05598	4.24258	4.10077	-4.02405	4.64382
-1.33333	4.37035	1.72117	1.69198	2.85165	2.83026	4.00352	4.36549	3.75891	3.47439	3.9111	3.44349	3.94307	3.9315	3.96594	3.40464	3.60933	3.1685	3.27067	3.56279	3.89918	3.60005	-4.00859	2.42561
-1.31818	3.0109	1.47978	1.33203	2.00455	2.29844	3.1725	3.43624	3.16416	2.89641	3.43051	2.88699	3.45245	3.42555	3.45386	3.10805	3.10132	2.66912	2.76901	3.13998	3.42025	3.12059	-3.99356	0.31589
-1.30303	2.012	0.8777	0.89405	1.12694	2.10258	2.28787	2.55916	2.4646	2.33165	2.89722	2.21909	2.89164	2.9257	2.90868	2.74053	2.62416	2.16188	2.28405	2.62115	2.85633	2.64038	-3.97828	-1.68735
-1.28788	1.16472	0.38714	0.36194	0.85247	1.81616	1.68729	1.91611	2.04288	1.96342	2.38497	1.75058	2.38641	2.33299	2.48303	2.28378	2.24417	1.78212	1.92669	2.17447	2.31468	2.33638	-3.96345	-3.66891
-1.27273	0.77686	0.3626	-0.12642	0.78678	1.54724	1.28292	1.84606	1.78142	1.75144	2.06075	1.47664	2.0498	1.96922	2.17288	1.86663	1.904	1.47604	1.64995	1.81497	1.95409	2.16952	-3.94798	-5.68175
-1.25758	0.75913	0.35965	0.00848	0.6912	1.32625	1.50302	1.78394	1.82289	1.52069	1.87187	1.30929	1.69358	1.7715	1.83937	1.66105	1.70531	1.24588	1.38814	1.64714	1.77135	2.06062	-3.93295	-7.65134
-1.24242	0.5284	0.42906	-0.04774	0.59959	1.34431	1.76777	1.73568	1.77011	1.18972	1.69787	1.16666	1.44017	1.68763	1.64372	1.51284	1.58273	1.27269	1.21812	1.63289	1.72374	1.96092	-3.91768	-9.45151
-1.22727	-0.14046	0.65102	-0.24979	0.60551	1.27744	1.77036	1.69268	1.83402	0.99966	1.67209	1.08843	1.39627	1.74494	1.54266	1.40272	1.4721	1.22432	1.16782	1.57714	1.65528	1.83316	-3.90284	-10.9128
-1.21212	-0.82291	0.70211	-0.30298	0.35917	0.95415	1.45069	1.38117	1.84444	0.91581	1.67125	1.01716	1.27913	1.54927	1.40019	1.33849	1.36875	1.08908	1.10785	1.39569	1.56885	1.63299	-3.88737	-11.974
-1.19697	-0.84439	-0.06929	-0.51628	0.09899	0.72528	1.09636	0.98651	1.63601	0.87386	1.67187	0.89032	1.27913	1.29846	1.1946	1.25815	1.27474	0.90632	1.04624	1.21792	1.49936	1.53075	-3.87254	-12.7692
-1.18182	-0.49907	-0.39092	-0.39344	0.31538	0.64059	1.18979	0.97761	1.51287	0.87047	1.67241	0.86087	1.27977	1.23704	1.27847	1.26393	1.13549	0.91393	1.01203	1.18909	1.52894	1.60768	-3.85707	-13.4178
-1.16667	-0.3345	-0.0262	-0.03345	0.40002	0.60972	1.22936	1.18509	1.42136	0.96535	1.79595	0.97025	1.39699	1.30508	1.45716	1.41176	0.98436	1.03283	1.05402	1.26018	1.55201	1.66802	-3.84141	-14.0061
-1.15152	-0.22826	0.34725	-0.1293	0.19354	0.5601	1.19133	1.47397	1.44116	1.3613	1.89206	1.07309	1.57808	1.42976	1.54796	1.55426	0.9999	1.19154	1.2242	1.36443	1.55203	1.7045	-3.82595	-14.403
-1.13636	-0.10101	-0.07769	-0.01592	0.29696	0.64853	1.1921	1.57441	1.51526	1.53192	1.89957	1.05247	1.77534	1.54614	1.56002	1.50494	1.16097	1.36966	1.32345	1.48558	1.58455	1.76424	-3.81193	-14.5295
-1.12121	-0.39877	-0.03359	-0.03944	0.69567	0.89507	1.18999	1.58519	1.6811	1.58518	1.89657	1.05683	1.95299	1.57226	1.73257	1.49268	1.25387	1.46686	1.35426	1.61487	1.66709	1.82973	-3.79646	-14.4546
-1.10606	-0.50649	0.03504	0.23551	1.24173	1.12651	1.42915	1.73839	1.8503	1.49793	1.89735	1.086	2.09537	1.72997	1.88093	1.55991	1.405	1.51619	1.41308	1.68952	1.79743	1.92837	-3.78081	-14.1888
-1.09091	0.23091	-0.05534	0.59186	1.42677	1.44007	1.70115	1.92088	2.0397	1.55732	1.90015	1.19552	2.09485	1.75287	2.06963	1.55279	1.54548	1.67993	1.52861	1.79416	1.94137	2.09197	-3.76534	-13.6184
-1.07576	0.68191	-0.3282	1.18938	1.27245	1.30911	1.91471	1.98299	2.07518	1.52648	1.97511	1.41726	2.1673	1.86846	2.24921	1.62668	1.56412	1.72143	1.65308	1.91368	2.03	2.21985	-3.75051	-12.9041
-1.06061	1.38046	-0.30571	1.08984	1.25765	1.14062	2.14515	2.18184	2.13185	1.58582	2.16226	1.6953	2.34079	2.13089	2.40119	1.76106	1.62001	1.68136	1.79241	2.12617	2.1781	2.37213	-3.73504	-12.055
-1.04545	2.20834	-0.14127	0.84269	1.36252	1.5052	2.51379	2.41672	2.39117	1.67224	2.29002	1.93093	2.54582	2.4743	2.51624	1.83957	1.85196	1.85532	1.92401	2.3648	2.37342	2.5483	-3.7202	-11.117
-1.0303	2.17297	0.0876	0.3492	1.53469	1.93875	2.83003	2.55654	2.67749	1.99279	2.44959	2.14242	2.71571	2.70353	2.74635	2.04494	2.04942	2.21247	2.11364	2.57445	2.60976	2.76545	-3.70473	-10.2457
-1.01515	2.07626	0.36858	0.08801	2.01664	2.02604	2.56955	2.64182	2.96645	2.38674	2.67962	2.42788	2.91006	2.93844	2.95386	2.3351	2.30641	2.6004	2.36092	2.82751	2.85204	2.97382	-3.6899	-9.58324
-1	2.0963	1.27149	-0.08355	2.40109	2.12953	2.5321	2.88688	3.16191	2.54948	2.78734	2.7803	3.02361	3.0468	3.18848	2.56837	2.57203	2.8149	2.66762	3.03489	3.0296	3.20532	-3.67443	-9.13895
-0.98485	2.7349	1.35163	0.05686	2.48693	2.32238	2.53259	3.04612	3.20771	2.70282	2.86039	2.90627	3.05094	3.17032	3.41468	2.81569	2.83082	2.89677	2.90154	3.26742	3.1625	3.40144	-3.66023	-8.86371
-0.9697	2.92433	1.45121	0.43509	2.72474	2.49445	2.69811	3.25786	3.26512	3.062	3.09175	2.92991	3.28812	3.19629	3.56662	2.96137	2.97996	3.02425	3.04009	3.3798	3.27684	3.5941	-3.64495	-8.75352
-0.95455	3.17903	1.8468	0.68521	2.65738	2.98824	2.98011	3.59779	3.31017	3.35719	3.35445	3.05371	3.50521	3.26507	3.67901	3.1738	3.06312	3.25726	3.17437	3.4664	3.46015	3.71401	-3.62992	-8.72015
-0.93939	3.14947	2.20415	0.6258	2.69751	3.59517	3.12914	3.72516	3.518	3.51349	3.6322	3.32779	3.66655	3.49288	3.78145	3.37426	3.17652	3.47428	3.42496	3.59059	3.73679	3.91586	-3.61465	-8.72919
-0.92424	2.45868	2.84282	1.32155	3.09132	4.0065	3.51007	3.87085	3.89326	3.69304	3.96208	3.68531	3.88001	3.86133	4.03564	3.60463	3.3878	3.69838	3.71484	3.81211	4.04174	4.19013	-3.59943	-8.75354
-0.90909	1.44455	3.82451	1.96684	3.50803	4.02094	3.94882	4.01702	4.24221	3.88848	4.11344	3.90411	4.10342	4.25363	4.33214	3.80773	3.65573	4.03916	3.9636	4.10557	4.29934	4.49355	-3.58417	-8.79473
-0.89394	1.43523	4.2153	1.98436	3.62679	3.77096	4.02267	4.20044	4.81124	4.23958	4.33113	4.1103	4.45244	4.51334	4.59612	4.04495	3.94594	4.315	4.22809	4.40651	4.49478	4.79485	-3.56913	-8.81928
-0.87879	2.16455	4.30639	1.85379	4.19962	3.86295	4.26478	4.44877	5.28884	4.57295	4.69631	4.52242	4.73391	4.77898	4.96956	4.37519	4.39489	4.59172	4.60259	4.80251	4.81733	5.1141	-3.55387	-8.8263
-0.86364	3.00487	4.3821	2.20141	4.78316	4.45202	4.78206	4.84378	5.56168	4.88236	5.14004	5.00695	5.17935	5.11318	5.47721	4.8156	4.79623	4.84984	4.9456	5.20367	5.27034	5.38826	-3.53864	-8.77822
-0.84848	3.62214	4.51248	2.7774	5.07553	4.87705	5.14915	5.14109	5.81987	5.16087	5.52935	5.20975	5.6135	5.52088	5.8848	5.24217	5.13253	5.0509	5.25448	5.52654	5.72529	5.66827	-3.5234	-8.6605
-0.83333	4.12058	4.68281	3.24402	5.38877	5.05825	5.6207	5.65044	5.97805	5.33089	5.85337	5.44711	5.98069	5.95509	6.25464	5.60441	5.43884	5.3155	5.57463	5.8165	6.11122	6.09812	-3.50852	-8.47898
-0.81818	5.18244	4.79468	3.99912	5.61317	5.52575	6.08912	6.1243	6.338	5.67119	6.24259	5.69537	6.35889	6.37058	6.5421	6.03676	5.87742	5.79475	5.88787	6.15954	6.55362	6.69948	-3.49327	-8.24519
-0.80303	5.88192	4.40949	4.82234	5.56188	6.03445	6.49003	6.43936	6.69135	6.14979	6.58573	6.11695	6.85449	6.71582	6.97014	6.50326	6.36084	6.42718	6.33535	6.65402	6.97179	7.28476	-3.47822	-7.98612
-0.78788	7.44612	4.89904	5.64682	6.07984	6.5817	7.04065	6.86109	7.03518	6.78901	6.96473	6.82794	7.39024	7.10349	7.45056	7.06832	6.94554	7.07038	6.85761	7.25338	7.45633	7.80824	-3.46296	-7.70959
-0.77273	8.20938	5.17475	6.78183	6.48973	7.09406	7.66467	7.38798	7.76086	7.49226	7.54317	7.57443	8.01743	7.57883	7.93091	7.73259	7.56226	7.62141	7.45724	7.94355	8.01326	8.23342	-3.44811	-7.41477
-0.75758	8.34881	5.67546	7.31103	7.19184	7.65275	8.00867	8.05966	8.44643	7.99146	8.21893	8.04925	8.46705	8.09494	8.46242	8.19352	8.0132	8.10198	8.03552	8.47874	8.50264	8.6546	-3.43266	-7.1064
-0.74242	9.01428	6.76266	7.26133	7.72706	8.20711	8.4101	8.80469	8.73801	8.4307	8.75059	8.44062	8.8181	8.71942	8.89936	8.56732	8.44702	8.6079	8.55899	8.91379	8.93812	9.1182	-3.41742	-6.78233
-0.72727	9.53849	8.62051	7.66242	8.69204	8.70251	8.93827	9.3895	9.28626	8.99336	9.2366	8.99656	9.40362	9.38404	9.43335	9.19431	9.08139	9.18329	9.15162	9.4224	9.47422	9.71162	-3.40219	-6.45535
-0.71212	10.6087	9.32957	8.14441	9.5751	9.016	9.58699	9.74335	10.1396	9.60096	9.81575	9.72062	10.1136	9.94553	9.93403	9.84234	9.70422	9.8074	9.75628	9.9779	10.1475	10.3891	-3.38693	-6.13697
-0.69697	11.5197	10.3519	8.74438	10.2574	9.51565	10.5586	10.4122	11.0073	10.2671	10.634	10.5081	10.9171	10.5958	10.5261	10.5255	10.4965	10.4072	10.5063	10.584	10.9114	11.1421	-3.37189	-5.82593
-0.68182	10.9956	11.0835	9.71192	10.4773	10.4386	11.7321	11.3744	11.5891	11.075	11.6151	11.2256	11.6124	11.3047	11.3247	11.2457	11.2224	11.1675	11.3435	11.3048	11.6545	11.9209	-3.35663	-5.52935
-0.66667	11.587	10.9644	11.042	10.9534	11.1945	12.4335	11.9413	12.106	11.9725	12.4488	11.8765	12.1848	12.1569	12.1723	12.0531	11.8464	11.9462	12.2672	12.1407	12.4118	12.7263	-3.34158	-5.24837
-0.65152	13.2415	10.5602	11.4452	11.8417	12.1006	13.2052	12.7414	12.9578	12.8155	13.2017	12.5823	12.8348	12.9029	12.9695	12.851	12.6474	12.7383	13.077	13.0201	13.2843	13.5542	-3.32614	-4.9858
-0.63636	15.0953	11.5887	11.4663	12.5957	13.53	14.2551	14.0108	14.1897	13.7701	14.1871	13.5542	13.8016	13.8528	14.012	13.7763	13.8581	13.9063	14.087	14.1125	14.3378	14.5277	-3.31111	-4.74136
-0.62121	17.6078	14.0178	12.7117	13.3828	15.0836	15.4225	15.3937	15.3492	14.8108	15.3235	14.9997	15.0321	15.2492	15.4301	14.9883	15.1247	15.2728	15.3707	15.3988	15.6062	15.8013	-3.29564	-4.50169
-0.60606	18.2688	15.1655	14.8957	14.4775	16.5332	16.6892	16.7621	16.9442	16.3001	16.7638	16.6153	16.7114	16.7511	16.9248	16.5936	16.4658	16.6913	16.8375	16.8729	17.0398	17.2772	-3.28081	-4.28443
-0.59091	19.1596	15.8361	17.3753	16.7747	18.0631	18.0862	18.4264	18.3564	18.0446	18.2077	18.1546	18.5091	18.3553	18.4997	18.1988	18.0025	18.0764	18.3033	18.4221	18.5424	18.7395	-3.26534	-4.08828
-0.57576	23.1415	18.0564	18.786	18.9286	19.612	19.5692	20.2922	19.8668	19.7719	19.8404	19.7124	20.1099	20.2684	20.1228	19.8131	19.5372	19.6647	19.9914	20.1823	20.1787	20.2973	-3.25051	-3.9177
-0.56061	26.6289	19.9514	19.4409	20.948	21.8567	21.1812	22.1974	21.6504	21.4533	21.5623	21.4071	21.8594	21.9769	21.8328	21.3906	21.1223	21.4133	21.7282	21.9274	21.8275	22	-3.23504	-3.76646
-0.54545	28.7609	21.9384	20.4462	22.8602	23.6282	23.5022	24.1231	23.502	23.1324	23.3402	23.2152	23.6453	23.6021	23.5968	23.1772	22.9721	23.2171	23.5284	23.6683	23.5636	23.7993	-3.22102	-3.62443
-0.5303	29.9699	23.6455	22.6749	24.507	25.43	26.1542	25.7376	25.5322	24.9311	25.401	25.3481	25.2708	25.5628	25.3504	25.0324	24.9212	25.0717	25.3457	25.533	25.4802	25.6356	-3.20556	-3.49387
-0.51515	31.3003	25.1247	25.4461	26.134	27.6585	27.9531	27.4899	27.6987	27.1017	27.2831	27.2112	27.1759	27.635	27.1631	27.1084	26.9953	27.1061	27.2092	27.6612	27.4617	27.672	-3.19072	-3.36355
-0.5	34.7782	27.3517	28.4591	28.1008	29.7579	30.1329	29.5014	29.6725	29.2331	29.2504	29.3145	29.4374	29.7541	29.4079	29.2786	29.3081	29.2775	29.3859	29.8332	29.666	29.8792	-3.17508	-3.23871
-0.48485	38.4027	30.8879	30.3379	30.9054	32.2603	32.5772	32.1577	32.0778	31.8475	31.8799	31.8832	32.1583	31.9288	32.1518	31.7407	32.0207	31.8056	31.7309	32.2027	32.2567	32.3434	-3.16023	-3.11451
-0.4697	42.0185	34.2114	32.8367	34.5592	34.7839	34.8853	34.7422	34.7431	34.4537	34.7859	34.6195	34.8507	34.3008	34.9072	34.2679	34.7475	34.4389	34.2961	34.6741	34.9116	34.9618	-3.14478	-2.98495
-0.45455	44.3087	39.326	36.5435	37.5371	37.454	37.6337	37.6531	37.6529	37.3791	37.8895	37.5168	37.861	37.2597	37.8964	37.2723	37.8158	37.3555	37.341	37.6197	37.9369	37.7745	-3.12974	-2.78711
-0.43939	46.7759	42.3787	41.5016	41.2678	40.2466	41.3317	41.036	40.8857	40.9158	41.0882	40.6254	40.9491	40.4483	41.0239	40.6067	41.0152	40.6572	40.5468	40.865	41.2557	40.9586	-3.11448	-2.53469
-0.42424	53.2468	45.0712	44.5308	44.1147	43.8436	44.3209	44.519	44.5739	44.4164	44.7131	44.2147	44.4051	44.377	44.5394	44.1555	44.4542	44.1442	44.1013	44.4181	44.6044	44.3448	-3.09905	-2.26098
-0.40909	60.6331	49.066	46.262	47.6527	47.1712	48.0066	48.3021	48.5135	47.8973	47.9064	47.7648	48.1229	48.3257	48.2886	47.7431	48.1198	47.778	47.8356	48.1108	48.3434	47.9685	-3.08401	-1.99606
-0.39394	64.138	52.4584	50.6135	52.1757	50.9581	51.9795	52.4771	52.2547	52.2948	51.6205	51.7318	52.0361	51.7288	52.316	51.5532	51.7521	51.6301	51.6134	52.3473	52.1336	51.6751	-3.06875	-1.74866
-0.37879	65.5182	58.1958	55.3509	56.1001	55.0741	56.3249	56.1695	56.5318	56.7501	56.3691	56.0127	55.961	55.6746	56.3622	55.7678	56.1017	55.6336	55.9493	56.8847	56.5497	55.9833	-3.05354	-1.52026
-0.36364	68.717	61.5136	61.8717	61.5754	59.7401	61.8235	61.2202	61.7487	61.0344	61.4601	60.9879	60.7736	60.6743	60.9639	60.5527	61.1221	60.3168	61.0167	61.7328	61.5988	61.1273	-3.03826	-1.32334
-0.34848	75.3453	64.7524	67.9726	67.3336	66.0155	66.9808	67.2259	67.5711	66.2746	66.4058	66.5822	66.3338	66.3875	66.191	65.7496	66.5914	65.8631	66.5106	66.8861	67.0811	66.791	-3.02323	-1.16323
-0.33333	82.2827	70.8525	73.0032	74.4244	73.5412	73.2286	73.3809	73.8037	72.8073	72.8279	72.5924	72.117	73.1262	72.3459	72.0493	72.9031	72.5349	72.9864	73.0551	73.7603	73.3515	-3.00777	-1.04464
-0.31818	92.1532	79.3349	78.0885	82.3282	81.3598	80.3711	80.0421	81.2185	80.2942	79.8579	79.9049	79.5114	80.7896	79.9521	79.921	79.8152	79.8616	80.2987	80.4184	81.3742	80.8044	-2.99293	-0.96777
-0.30303	100.366	89.7559	86.7562	90.6668	89.9711	90.1024	88.9553	89.9817	89.5216	88.4972	89.0555	88.5558	89.7162	88.7805	90.1385	88.7822	87.8269	89.1825	89.2607	90.4066	89.3399	-2.97746	-0.92418
-0.28788	113.489	102.856	99.6278	100.29	100.111	100.043	99.4252	99.6893	100.667	99.3067	99.3294	99.4916	99.1994	98.7862	100.203	99.0837	97.838	98.7425	99.3201	100.362	98.7728	-2.96263	-0.8589
-0.27273	133.666	112.408	110.888	110.166	113.125	110.137	111.03	109.895	113.056	111.13	110.665	111.856	111.216	110.119	110.817	110.943	109.136	110.293	110.186	112.415	110.408	-2.94716	-0.75917
-0.25758	147.81	122.216	124.086	122.787	125.555	122.524	125.132	123.459	125.051	123.913	124.168	123.909	125.747	124.966	122.69	123.735	122.486	124.138	124.434	126.255	123.633	-2.93232	-0.64445
-0.24242	169.074	143.848	139.868	141.454	140.3	138.907	143.715	141.234	141.859	141.668	141.957	140.992	143.548	143.56	139.979	140.728	140.034	141.662	142.201	143.389	140.472	-2.91686	-0.52287
-0.22727	192.121	174.328	163.471	165.443	162.034	160.864	164.605	162.927	161.437	163.406	162.082	161.805	162.374	164.001	160.803	160.282	160.055	161.934	162.006	161.854	160.439	-2.90202	-0.40836
-0.21212	225.88	203.076	195.654	195.18	186.739	186.969	188.658	188.66	186.108	186.665	185.484	187.215	184.632	186.486	185.124	184.627	183.113	184.897	184.486	184.288	182.762	-2.88655	-0.30709
-0.19697	248.83	222.849	223.325	223.041	211.878	214.656	214.132	212.699	214.039	211.714	209.922	211.851	209.864	210.335	209.709	209.102	207.058	208.05	207.767	207.702	205.371	-2.87235	-0.22123
-0.18182	270.073	246.985	248.395	245.327	235.988	240.019	240.908	235.893	241.602	237.187	236.45	234.035	237.304	236.944	235.2	234.663	232.682	233.925	234.039	233.076	231.47	-2.85707	-0.13885
-0.16667	301.831	273.955	269.412	266.428	268.13	267.335	265.354	261.066	266.336	263.959	263.56	260.918	263.333	265.299	263.935	264.224	262.082	261.768	263.655	262.176	260.693	-2.84223	-0.06366
-0.15152	328.558	301.062	293.225	297.576	304.273	300.221	296.97	293.914	292.894	296.334	295.902	294.184	297.272	298.748	298.475	299.94	298.074	298.517	299.584	297.968	296.709	-2.82677	0.00221
-0.13636	376.474	346.527	325.562	329.928	340.713	334.891	337.64	335.068	329.385	335.675	333.004	334.599	338.224	340.562	340.103	340.48	338.815	341.626	342.867	342.008	340.482	-2.81193	0.06551
-0.12121	437.427	412.106	378.695	383.75	385.4	383.126	389.459	387.594	385.569	388.422	388.111	391.645	393.452	395.821	396.667	393.949	393.398	396.201	400.459	400.221	398.481	-2.7963	0.12182
-0.10606	521.048	474.348	448.43	454.181	449.244	452.038	453.088	453.529	455.816	454.662	456.957	454.013	460.712	462.656	464.187	461.436	456.142	461.957	465.605	466.677	462.852	-2.78144	0.16406
-0.09091	626.015	553.953	535.63	542.325	540.638	550.562	537.881	531.247	537.139	530.598	538.792	531.02	536.585	541.641	531.337	535.296	527.979	531.182	533.774	530.489	525.894	-2.76616	0.18832
-0.07576	735.358	644.738	638.829	638.316	631.35	641.503	627.709	616.042	619.117	609.536	617.137	605.17	607.487	608.294	593.287	596.868	586.536	587.063	583.738	579.709	570.945	-2.75095	0.20851
-0.06061	799.765	697.558	706.295	688.551	684.086	681.258	669.297	655.254	657.35	642.829	642.808	628.619	625.273	621.74	606.415	604.894	593.88	590.267	583.656	579.188	568.221	-2.73569	0.22093
-0.04545	777.544	677.026	686.337	666.913	661.35	654.435	641.629	625.606	624.089	606.534	605.305	580.273	573.754	572.122	553.047	549.395	540.377	531.049	524.655	519.828	502.032	-2.72064	0.22089
-0.0303	618.051	531.754	551.828	537.897	526.856	524.69	514.591	495.245	489.686	477.058	478.82	437.606	428.751	427.891	408.221	406.713	403.013	389.206	384.456	380.793	364.759	-2.70539	0.20209
-0.01515	365.353	321.886	346.901	335.221	323.83	315.663	306.466	290.277	284.608	277.512	274.087	231.159	215.633	215.973	199.697	199.492	201.375	188.28	184.408	180.698	186.502	-2.69015	0.17739
0	62.705	91.5258	95.0836	79.2269	91.4917	58.5306	67.0145	33.5895	33.0141	26.8354	37.7212	-12.1369	-12.6596	-25.6291	-42.4256	-25.1134	-33.812	-43.5539	-48.0066	-46.2668	-37.8025	-2.67508	0.14944
0.01515	-242.582	-187.097	-159.896	-171.451	-181.781	-209.074	-200.439	-229.943	-221.031	-212.232	-220.439	-246.595	-246.053	-257.553	-267.963	-255.183	-257.941	-262.725	-249.775	-261.007	-250.818	-2.65985	0.12432
0.0303	-476.718	-449.26	-422.103	-417.984	-438.867	-441.515	-436.457	-450.735	-437.31	-427.289	-434.199	-434.772	-428.764	-432.564	-441.235	-432.356	-422.895	-422.018	-409.638	-411.721	-407.076	-2.64461	0.09611
0.04545	-628.28	-607.806	-598.053	-585.587	-593.696	-591.377	-577.959	-575.777	-569.46	-561.771	-564.222	-538.486	-534.76	-534.488	-539.03	-533.552	-520.985	-516.682	-510.29	-508.783	-503.91	-2.62955	0.06769
0.06061	-667.664	-615.283	-618.136	-611.937	-612.072	-604.21	-590.83	-583.782	-586.331	-582.645	-584.911	-555.421	-552.231	-547.403	-554.373	-551.021	-538.97	-537.155	-538.001	-533.037	-531.415	-2.61431	0.04577
0.07576	-612.996	-546.427	-549.981	-553.348	-546.562	-540.888	-528.378	-533.569	-534.04	-532.009	-533.15	-511.794	-511.655	-506.692	-517.503	-514.642	-504.868	-504.818	-510.519	-504.238	-505.558	-2.59924	0.00904
0.09091	-530.124	-459.85	-469.491	-475.981	-460.136	-464.444	-449.57	-462.116	-457.028	-457.283	-457.612	-444.117	-445.531	-446.883	-452.36	-449.031	-448.983	-443.944	-450.195	-445.311	-447.819	-2.58418	-0.03282
0.10606	-458.798	-379.823	-394.344	-397.206	-382.383	-386.168	-375.666	-388.375	-382.392	-383.468	-386.324	-373.415	-373.856	-376.597	-382.694	-378.152	-379.492	-377.198	-382.089	-379.482	-382.157	-2.56875	-0.0766
0.12121	-381.761	-302.411	-318.522	-322.016	-318.523	-314.363	-308.433	-318.635	-315.894	-321.361	-315.461	-312.727	-306.758	-308.914	-316.186	-312.758	-310.434	-311.76	-316.994	-316.117	-319.19	-2.5537	-0.12328
0.13636	-311.994	-243.429	-257.992	-260.543	-258.313	-255.253	-253.65	-254.653	-257.243	-261.193	-254.443	-253.594	-252.725	-251.165	-256.83	-255.644	-251.975	-254.474	-258.576	-259.408	-261.79	-2.53845	-0.17827
0.15152	-261.946	-203.949	-210.673	-208.368	-209.542	-208.595	-207.488	-203.603	-209.035	-210.905	-207.929	-204.181	-205.474	-204.125	-209.171	-209.178	-204.869	-207.532	-213.96	-212.016	-216.558	-2.5234	-0.24234
0.16667	-219.531	-168.618	-172.712	-171.217	-169.255	-172.978	-171.575	-167.418	-170.933	-172.253	-172.623	-167.584	-168.611	-168.576	-171.959	-171.193	-170.033	-171.929	-175.727	-174.826	-177.646	-2.50814	-0.31063
0.18182	-178.676	-140.08	-146.13	-144.716	-141.528	-145.783	-143.475	-141.576	-144.061	-143.878	-145.845	-140.256	-141.196	-142.118	-144.244	-142.497	-143.604	-144.966	-146.153	-146.339	-147.401	-2.4931	-0.37732
0.19697	-145.474	-121.08	-124.396	-124.649	-124.732	-124.432	-121.937	-121.193	-122.952	-123.422	-124.188	-121.33	-120.525	-123.271	-123.056	-120.984	-123.99	-124.965	-124.074	-126.092	-124.795	-2.47765	-0.4473
0.21212	-127.208	-107.688	-108.985	-105.856	-108.071	-105.778	-103.987	-105.107	-105.31	-106.328	-106.501	-104.993	-104.44	-106.3	-106.398	-105.282	-106.624	-107.466	-106.498	-108.731	-107.157	-2.46279	-0.51596
0.22727	-115.955	-95.798	-95.7021	-89.6328	-92.1763	-90.7642	-90.1549	-90.5561	-90.7095	-91.734	-92.2221	-91.4153	-90.8509	-91.6633	-92.9033	-91.7056	-92.4715	-93.1581	-92.5434	-94.2674	-92.7025	-2.44735	-0.57622
0.24242	-99.7251	-84.2831	-84.5853	-79.2404	-80.8517	-78.6989	-79.4833	-78.9412	-78.3412	-79.6661	-81.1624	-80.5884	-79.5848	-79.6767	-82.1708	-80.214	-80.5952	-81.6242	-80.8934	-82.1656	-80.8061	-2.43232	-0.63997
0.25758	-81.9751	-74.5537	-73.415	-69.4762	-72.3411	-69.7259	-70.5188	-69.65	-68.1655	-70.4102	-70.8809	-70.5728	-69.0464	-69.591	-71.9952	-70.3501	-70.4798	-71.3265	-71.1665	-71.7615	-71.0117	-2.41686	-0.70724
0.27273	-70.6166	-65.0722	-64.2075	-60.3345	-64.6974	-62.0667	-62.458	-61.4894	-60.2617	-61.8928	-62.2678	-62.0059	-60.314	-61.123	-62.8758	-61.868	-62.4284	-62.5125	-62.6679	-63.0939	-62.5788	-2.40284	-0.77524
0.28788	-62.0621	-58.4038	-57.2148	-53.152	-57.1668	-55.6125	-55.3559	-54.4766	-54.4098	-55.135	-55.3785	-54.4173	-53.5892	-53.8997	-55.4038	-54.9018	-55.5346	-55.125	-55.8498	-55.6339	-55.5886	-2.38721	-0.84426
0.30303	-54.6352	-52.7335	-50.3332	-47.7526	-50.172	-49.3718	-48.86	-47.8986	-48.5933	-49.29	-49.1655	-47.5408	-47.4359	-47.697	-48.8934	-48.8075	-49.801	-48.8346	-49.3546	-49.5346	-49.3707	-2.37235	-0.9098
0.31818	-49.8091	-47.1013	-43.557	-42.5485	-43.8637	-42.9263	-42.336	-42.104	-42.4991	-43.2964	-43.5846	-42.0407	-41.8563	-42.2772	-43.0663	-43.185	-44.0439	-43.1081	-43.447	-43.8005	-44.0718	-2.3569	-0.97526
0.33333	-44.0192	-41.0083	-38.518	-37.1347	-37.5981	-36.6105	-36.3901	-36.277	-36.3602	-37.2107	-38.0045	-36.4767	-36.5054	-37.2019	-37.7373	-37.8288	-38.3251	-38.1359	-38.0822	-38.3263	-38.714	-2.34186	-1.03337
0.34848	-37.8925	-33.9194	-34.2756	-33.1053	-32.4101	-31.2862	-31.1974	-31.2365	-31.5432	-31.9882	-32.8623	-31.4024	-32.0703	-32.3665	-33.3616	-33.201	-33.1812	-33.2006	-33.1818	-33.5564	-33.766	-2.3266	-1.09044
0.36364	-32.5154	-28.0146	-30.4491	-29.1278	-28.0275	-27.1863	-26.7696	-27.153	-27.3226	-27.9607	-28.386	-27.448	-27.8985	-28.0752	-29.2046	-28.7835	-28.8561	-28.6845	-28.9506	-29.2849	-29.4739	-2.31136	-1.14472
0.37879	-29.4846	-25.3256	-26.8664	-25.2615	-24.5101	-23.5804	-23.3016	-23.7974	-23.8273	-24.7178	-25.0337	-24.1999	-24.2454	-24.5479	-25.5389	-25.0334	-25.3945	-25.1084	-25.2742	-25.6686	-25.8446	-2.29613	-1.19746
0.39394	-26.4747	-23.0824	-23.5866	-22.2346	-21.6782	-20.5886	-20.4736	-20.8098	-20.8771	-22.0759	-22.0316	-21.5367	-21.3462	-21.9838	-22.4084	-21.8466	-22.2666	-22.0824	-22.103	-22.3841	-22.6599	-2.28087	-1.24116
0.40909	-22.3228	-20.5918	-20.7237	-19.7254	-18.9353	-18.0933	-17.9796	-18.0183	-18.1195	-19.3783	-19.1641	-18.8072	-18.7425	-19.3879	-19.5239	-18.9244	-19.6399	-19.2662	-19.2744	-19.4314	-19.7701	-2.26582	-1.28342
0.42424	-18.4315	-18.3302	-17.8914	-16.8218	-15.9889	-15.8316	-15.3149	-15.095	-15.5865	-16.6878	-16.387	-16.109	-16.0871	-16.6948	-16.7311	-16.1426	-16.9849	-16.5407	-16.8378	-16.7445	-17.0543	-2.25038	-1.32503
0.43939	-15.9334	-15.7337	-15.7386	-14.1121	-13.1943	-13.5095	-12.7585	-12.6494	-13.2696	-14.3268	-13.8734	-13.7108	-13.6379	-14.0836	-14.2098	-13.709	-14.4467	-14.0802	-14.3847	-14.3149	-14.5435	-2.23535	-1.36862
0.45455	-13.3284	-13.0317	-13.5488	-11.7871	-10.9222	-11.1561	-10.396	-10.7951	-11.0313	-11.9953	-11.6468	-11.612	-11.4694	-11.7163	-12.0897	-11.6064	-12.2401	-11.8301	-12.0279	-11.9326	-12.35	-2.22008	-1.41609
0.4697	-10.8465	-10.5633	-11.0826	-9.76377	-9.03659	-9.03947	-8.61744	-9.178	-9.05872	-9.96857	-9.48676	-9.79328	-9.34533	-9.63777	-10.082	-9.62985	-10.2551	-9.87937	-9.94648	-9.72718	-10.1087	-2.20587	-1.45495
0.48485	-8.31885	-8.31954	-8.59759	-7.67243	-7.1729	-7.35732	-6.97631	-7.37694	-7.34685	-8.21044	-7.48352	-7.99364	-7.566	-7.59364	-8.14537	-7.73196	-8.31948	-8.01243	-8.09847	-7.78045	-7.96803	-2.1904	-1.48633
0.5	-6.79295	-6.47893	-6.88551	-5.87303	-5.0737	-5.7946	-5.12433	-5.6396	-5.75287	-6.59726	-5.75306	-6.14025	-5.8426	-5.88674	-6.39788	-5.97898	-6.56301	-6.30803	-6.4412	-6.0938	-6.13848	-2.17519	-1.50938
0.51515	-4.90984	-5.1847	-5.48267	-3.9412	-3.04218	-4.172	-3.30128	-3.92061	-4.27624	-4.68515	-4.27981	-4.43807	-3.9956	-4.42432	-4.81877	-4.40469	-4.9706	-4.68705	-4.84484	-4.47546	-4.4506	-2.15993	-1.52451
0.5303	-3.12551	-3.57806	-3.81905	-1.57858	-1.32619	-2.3833	-1.36585	-2.05057	-2.56643	-2.76214	-2.67847	-2.75441	-2.31392	-2.83007	-3.2652	-2.79794	-3.38552	-3.25558	-3.22968	-2.92606	-2.84444	-2.1447	-1.53014
0.54545	-0.44595	-1.95566	-1.74734	0.06944	0.11164	-0.24699	0.45141	-0.41847	-0.90346	-0.99594	-1.02587	-0.95779	-0.88733	-1.09439	-1.54729	-1.18197	-1.59204	-1.62115	-1.64762	-1.32558	-1.26254	-2.12946	-1.52803
0.56061	2.386	0.00927	0.02303	1.1735	1.67088	1.63097	2.26969	1.23772	0.62604	0.38768	0.4022	0.5668	0.45671	0.54723	-0.10454	0.42194	0.05971	-0.04667	-0.14434	0.12256	0.26261	-2.11402	-1.50457
0.57576	4.37306	2.07363	1.46768	2.18605	3.39189	3.25885	3.90979	2.74399	2.14866	1.75571	1.87336	2.15714	1.93297	2.26276	1.43754	2.16046	1.59061	1.52529	1.3233	1.67854	1.98117	-2.09916	-1.47318
0.59091	5.77321	3.4587	3.00393	3.69259	4.78625	4.73474	5.2242	4.24322	3.66382	3.24002	3.34793	3.79252	3.45987	3.81015	3.1779	3.71659	3.11581	3.18627	2.62039	3.31707	3.56357	-2.08371	-1.43927
0.60606	6.93531	3.92229	4.01088	4.58356	5.85005	5.71561	5.9023	5.12743	4.6176	4.29548	4.26474	4.71661	4.45974	4.86119	4.29276	4.66564	4.00747	4.32274	3.47951	4.38487	4.55899	-2.06869	-1.40302
0.62121	7.43331	5.41623	5.03199	5.79599	6.73544	6.44831	6.52569	5.98978	5.40708	5.43085	5.18458	5.7308	5.49972	5.83751	5.25247	5.67007	4.87287	5.3711	4.3733	5.37465	5.47012	-2.05322	-1.37061
0.63636	8.44356	7.63875	5.97587	7.48447	7.78336	7.42546	7.58694	7.34538	6.72052	6.94337	6.5946	7.15171	6.93345	7.3644	6.57615	7.12378	6.06401	6.70997	5.80212	6.69983	6.78608	-2.03902	-1.33458
0.65152	10.6304	8.6079	7.19234	9.09394	9.60969	8.80416	9.04437	9.02534	8.47235	8.85883	8.09328	8.8447	8.64944	9.14872	8.26471	8.73344	7.58955	8.41124	7.50923	8.16807	8.45789	-2.02374	-1.29516
0.66667	12.9241	8.97958	8.52863	11.0206	11.3565	10.8232	10.5889	10.7858	10.3682	10.7384	9.84119	10.6644	10.441	10.7795	10.0524	10.3377	9.3811	10.1372	9.34948	9.92771	10.0929	-2.00852	-1.26257
0.68182	15.2097	9.93734	10.4547	12.7553	13.2546	12.9586	12.3555	12.4546	12.4199	12.4674	11.6873	12.4273	12.3738	12.5059	11.9388	11.9955	11.1979	12.0202	11.21	11.8143	11.7822	-1.99327	-1.2378
0.69697	16.9485	11.6599	12.9926	14.4317	14.9011	14.8332	14.3777	14.3953	14.3827	14.1405	13.7377	14.0235	14.1884	14.2295	13.731	13.6803	12.9116	13.8174	13.0123	13.5024	13.459	-1.97803	-1.21589
0.71212	19.2418	13.4739	14.4036	16.3366	16.107	16.4285	16.2284	15.8842	16.0279	15.8303	15.5799	15.4476	15.6695	15.9037	15.3437	15.1223	14.5405	15.5194	14.6531	15.1067	14.9675	-1.96279	-1.19572
0.72727	21.8881	15.2602	15.8207	17.9735	17.3386	17.6317	17.6709	16.9702	17.2254	17.2661	16.8727	16.8872	17.1029	17.1961	16.803	16.3327	15.9295	16.9011	15.8915	16.4291	16.2985	-1.94773	-1.1683
0.74242	22.6627	16.3817	16.3766	19.1835	18.6001	18.6801	18.9075	18.0163	17.9979	18.1578	17.8972	17.937	18.2273	17.9815	17.9021	17.3911	16.9376	17.8159	16.7938	17.4155	17.3485	-1.93249	-1.14119
0.75758	24.7382	17.6494	16.2519	19.9796	19.3158	19.3463	19.4073	19.2099	18.7407	18.887	18.4391	18.4943	18.9092	18.6207	18.5453	18.1132	17.6453	18.5055	17.3939	18.246	18.0378	-1.91705	-1.11108
0.77273	25.8497	18.7861	16.0426	20.1358	19.5645	19.5729	19.0835	19.7987	19.1255	19.0202	18.6062	18.7703	19.2151	18.9248	18.923	18.4601	18.0206	18.8869	17.7289	18.7608	18.3981	-1.90219	-1.07601
0.78788	24.0702	17.5382	16.5361	20.3074	19.0189	19.4491	18.6594	19.6873	19.288	18.8088	18.6751	19.0378	19.2839	18.9476	19.0869	18.6156	18.2547	19.0588	17.8631	19.0378	18.5368	-1.88655	-1.03517
0.80303	22.0951	15.925	16.8704	20.5602	18.3734	19.3554	18.794	19.5087	19.3245	18.8523	18.7424	19.2059	19.375	18.9869	19.1104	18.7484	18.3889	19.1089	17.8724	19.1424	18.5468	-1.87254	-0.99004
0.81818	21.1572	16.4122	17.0364	20.112	18.9212	19.288	19.0471	19.5499	19.0145	19.056	18.6581	19.2787	19.4238	19.0351	19.1517	18.9222	18.592	19.2167	18.0212	19.1721	18.542	-1.85707	-0.94016
0.83333	21.5256	18.4565	17.0191	19.5691	19.2883	19.0351	19.4422	19.5177	18.88	19.2798	18.6557	19.5155	19.6794	18.9961	19.1215	19.1707	18.7614	19.3391	18.26	19.3439	18.5937	-1.84205	-0.89274
0.84848	22.5103	19.3025	16.7053	19.6444	19.1974	18.8626	19.7289	19.1191	18.9569	19.5362	18.7698	19.352	19.8529	19.0624	19.0427	19.4169	18.9515	19.417	18.3653	19.4475	18.7949	-1.8266	-0.85202
0.86364	23.463	18.8509	16.165	19.1306	18.1843	18.6281	19.84	18.9283	18.8466	19.4813	18.8985	19.0783	19.8358	19.0905	18.9869	19.4694	19.039	19.4565	18.2518	19.4139	18.9522	-1.81136	-0.81589
0.87879	23.4501	19.0392	16.7884	18.2911	17.1594	18.6006	19.2721	18.7634	18.6825	19.3355	18.8889	18.9602	19.7634	19.0275	18.8852	19.3145	18.9284	19.3818	18.0449	19.2634	18.9556	-1.7963	-0.78034
0.89394	21.6666	18.3925	16.5346	18.1969	16.8626	18.6242	18.7572	18.5769	18.6043	19.167	18.841	18.7427	19.4113	18.8022	18.6973	18.9566	18.6811	19.0878	17.5893	18.91	18.6733	-1.78087	-0.75021
0.90909	21.2287	17.6556	16.7176	18.0555	17.1688	18.4844	18.3071	18.2659	18.4461	18.86	18.5207	18.3646	18.8464	18.3597	18.2708	18.3366	18.1273	18.5026	16.9184	18.4126	18.0716	-1.76582	-0.7288
0.92424	20.1385	15.9982	16.3044	17.2501	16.862	17.4448	17.9017	17.6267	17.7872	18.2723	17.9806	17.7385	17.928	17.6897	17.5319	17.4746	17.3147	17.6438	16.0412	17.6876	17.2733	-1.75057	-0.70393
0.93939	18.8976	15.479	15.3771	16.1546	16.0755	16.5861	17.3465	16.9449	17.0054	17.2749	16.9757	16.8404	16.7607	16.7395	16.4101	16.4367	16.3955	16.6519	15.0728	16.7804	16.2971	-1.73535	-0.68392
0.95455	18.3449	14.6181	13.7298	15.288	15.1731	16.2385	16.4346	15.948	16.0467	15.9466	15.4788	15.6706	15.6078	15.6664	15.1488	15.2724	15.257	15.5705	13.9924	15.6638	15.2943	-1.72008	-0.66459
0.9697	15.6323	13.7471	12.4627	14.6823	14.2918	15.3473	15.5053	14.5676	14.7434	14.757	14.0683	14.5633	14.5948	14.4738	13.805	14.2105	14.1742	14.3671	12.9137	14.4232	14.3152	-1.70505	-0.64406
0.98485	13.973	12.3594	11.4081	13.6746	13.1125	13.8393	13.9856	13.1029	13.1662	13.4269	12.9059	13.576	13.6595	13.1613	12.6516	13.2029	13.283	13.1915	11.704	13.044	13.1836	-1.68958	-0.62702
1	13.0157	11.0267	9.811	12.2079	11.7931	12.3348	12.5604	11.9463	11.6136	11.9862	11.898	12.8347	12.6892	11.84	11.5945	12.0876	12.3754	12.0755	10.4099	11.8078	12.0685	-1.67557	-0.61867
1.01515	11.1261	9.57718	8.11677	10.7358	10.3417	10.8206	11.5752	10.5677	10.3392	10.8527	10.8281	11.7704	11.5059	10.7078	10.3709	10.9352	11.2257	10.7191	9.03509	10.5417	10.9491	-1.6601	-0.61772
1.0303	9.61946	8.27405	6.58326	9.12394	8.79971	9.45118	10.8824	9.36857	9.36317	9.90882	9.84519	10.5063	10.4922	9.70222	9.25525	9.75066	10.0524	9.43339	7.86205	9.47977	9.83814	-1.64508	-0.6196
1.04545	9.10012	6.86402	5.6115	7.82548	8.06914	8.37979	10.0732	8.61224	8.47488	8.95183	8.76497	9.28736	9.56037	8.84955	8.19122	8.7826	9.04057	8.54946	7.00641	8.58881	8.88599	-1.62963	-0.62525
1.06061	9.14338	5.53923	4.89992	7.27573	7.63666	7.53087	9.26106	7.86408	8.0937	8.08248	7.79903	8.35261	8.45124	8.11536	7.38782	7.96187	8.177	7.94163	6.44741	7.77244	8.23719	-1.61477	-0.63396
1.07576	8.05123	4.87639	4.42773	6.88242	7.1842	6.96476	8.68224	7.34709	7.84555	7.41206	6.91938	7.57977	7.38063	7.30563	6.64371	7.2515	7.38829	7.42946	5.87311	6.98469	7.59861	-1.59933	-0.64476
1.09091	6.71224	4.96395	4.2843	6.31978	6.67264	6.77084	7.8919	6.92039	7.54918	6.86765	6.22356	6.95379	6.56786	6.47996	5.79269	6.54712	6.53732	6.68821	5.19547	6.226	6.96671	-1.58409	-0.65656
1.10606	5.28989	4.41974	4.22892	5.83074	5.76024	6.2957	6.66325	6.17941	6.76853	6.21472	5.60364	6.11027	5.84	5.7622	4.99058	5.80286	5.64588	5.91768	4.49284	5.49093	6.29379	-1.56886	-0.66836
1.12121	4.00694	3.65995	3.82961	5.28689	5.09974	5.4967	5.41634	5.35706	5.65269	5.22007	5.03279	5.24894	5.19426	5.24284	4.44705	5.02876	4.94133	5.23351	3.83078	4.76578	5.76372	-1.55341	-0.67609
1.13636	3.5828	2.90676	3.29	4.40536	4.85189	4.65592	4.71521	4.64335	4.77868	4.35178	4.58405	4.70974	4.97248	5.0077	4.07591	4.56296	4.64669	4.8096	3.32249	4.25557	5.45281	-1.5392	-0.67841
1.15152	3.61588	2.98012	3.22971	4.08828	4.74297	4.48496	4.42569	4.44967	4.58361	3.97824	4.45274	4.46081	4.84652	5.01233	3.98048	4.29599	4.59498	4.70276	3.12645	4.10466	5.32352	-1.52374	-0.67853
1.16667	3.99196	2.95137	3.3498	4.51557	4.48816	4.71074	4.64712	4.6177	4.83889	4.21692	4.5248	4.5506	5.04156	5.21189	4.17892	4.50342	4.67039	4.96697	3.32257	4.3197	5.40461	-1.50871	-0.68606
1.18182	4.26898	3.62702	3.40613	4.71131	4.16949	4.70122	5.21562	5.12429	5.19098	4.7085	4.8259	4.93271	5.43946	5.4956	4.41004	5.00111	4.91602	5.31085	3.60506	4.63753	5.57825	-1.49327	-0.69236
1.19697	3.42704	3.8197	3.02174	4.78562	4.41191	4.7677	5.627	5.46594	5.34898	5.23544	5.18689	5.26229	5.94647	5.8229	4.64843	5.37261	5.19503	5.65114	4.02804	5.03644	5.80441	-1.47822	-0.70354
1.21212	3.8845	3.22279	3.52424	5.37937	5.11134	5.04921	6.09871	5.65687	5.59891	5.65308	5.53645	5.68066	6.52227	6.19353	4.95103	5.7182	5.58357	5.96499	4.4881	5.45481	6.01876	-1.46296	-0.71744
1.22727	5.31269	3.51089	4.95904	5.94615	5.76237	5.56223	6.75652	6.24135	6.17081	6.038	6.09646	6.21989	7.17255	6.68977	5.30913	6.15594	6.20227	6.46536	5.07731	6.06594	6.40532	-1.44773	-0.72975
1.24242	6.68567	4.22397	5.6716	6.75034	6.72053	6.59838	7.34273	7.08443	6.95367	6.6502	6.7728	7.11995	7.77268	7.40954	5.82979	6.7965	6.8424	7.03498	5.75865	6.7835	6.99752	-1.43266	-0.74406
1.25758	8.2788	5.37857	6.23749	7.84148	7.98939	7.85883	8.44664	7.8842	7.89595	7.46652	7.62932	8.00992	8.41015	8.20903	6.56763	7.59952	7.66648	7.82688	6.58435	7.59288	7.83568	-1.41742	-0.76693
1.27273	9.3995	7.0608	7.2399	8.94905	9.07522	9.20533	9.70341	8.74111	8.84993	8.44832	8.62357	8.93332	9.24234	9.06538	7.56401	8.52671	8.75528	8.86002	7.49874	8.51988	8.8027	-1.40219	-0.79595
1.28788	11.3206	8.18017	8.7916	9.83707	10.2897	10.6728	10.7614	9.93719	9.88297	9.54524	9.72067	10.0536	10.4381	10.21	8.8242	9.70228	9.89186	9.9521	8.62601	9.66895	9.87475	-1.38693	-0.82239
1.30303	13.5542	9.78942	10.594	10.8908	11.9201	12.0852	11.9349	11.189	10.9269	10.8616	10.8034	11.1311	11.7294	11.5091	10.1955	10.971	11.1355	11.2477	9.90226	10.9862	11.1154	-1.37172	-0.85895
1.31818	15.3926	11.7042	11.7506	12.5553	13.8311	13.6618	13.4503	12.5959	12.2362	12.2985	12.1638	12.3652	13.0962	12.9278	11.6861	12.3677	12.4683	12.8151	11.2178	12.4305	12.5602	-1.35644	-0.8924
1.33333	16.3186	13.5585	12.7499	14.3605	15.5273	15.2472	15.0599	14.2762	13.7083	13.9499	13.7174	13.8241	14.463	14.3949	13.2398	14.0225	13.8687	14.4014	12.5756	13.8434	13.9994	-1.34223	-0.93043
1.34848	17.3274	14.5796	13.8351	16.3236	17.0439	16.7286	16.5165	16.0261	14.9971	15.593	15.35	15.3022	15.8235	15.7698	14.7406	15.5901	15.1884	15.7935	13.9081	15.1793	15.3212	-1.32677	-0.97722
1.36364	19.4079	15.8506	15.1163	18.0001	18.5709	17.8035	17.5909	17.4233	16.1011	17.1438	16.647	16.4583	17.157	16.9248	16.0431	16.8052	16.286	16.7818	15.0276	16.2752	16.4797	-1.31111	-1.05509
1.37879	21.2279	16.9651	15.9247	19.0529	19.6	18.7157	18.5885	18.3373	17.0153	18.3055	17.5418	17.2681	18.1952	17.7181	16.9539	17.7072	17.1303	17.6172	15.968	17.1518	17.3613	-1.29564	-1.15609
1.39394	22.2022	17.3532	16.5956	19.6887	20.0859	19.57	19.1687	19.0205	18.0436	18.9494	18.2609	18.0148	18.8969	18.4477	17.767	18.4212	17.7198	18.3352	16.813	17.8158	17.9516	-1.28144	-1.25419
1.40909	23.3657	17.7862	17.4515	20.4762	20.6156	20.4891	20.1333	19.9064	19.0295	19.5388	18.9167	18.7816	19.5809	19.1835	18.5336	19.0817	18.3552	19.0572	17.4498	18.4519	18.5049	-1.26616	-1.33239
1.42424	25.1374	18.0783	18.5255	21.2887	21.1969	21.3907	21.241	21.0046	19.7598	20.4891	19.6657	19.5578	20.3395	19.8903	19.2044	19.6231	19.2584	19.7653	18.0272	19.0231	19.1375	-1.25114	-1.38703
1.43939	27.9396	19.1226	19.461	22.2886	21.9608	22.3332	22.04	21.9947	20.6682	21.6844	20.4088	20.4746	21.1722	20.806	20.2352	20.4312	20.3147	20.62	18.8345	19.8032	20.0206	-1.23569	-1.41964
1.45455	30.7669	20.5115	20.742	23.6045	23.2103	23.0306	22.9027	22.9078	22.0266	22.7415	21.3401	21.6533	22.2451	21.7292	21.5193	21.4763	21.3995	21.6266	19.7592	20.7933	21.0272	-1.22064	-1.4203
1.4697	30.6748	21.5514	22.134	24.7515	24.456	23.7854	24.1626	24.0066	23.6045	23.8724	22.5614	22.8606	23.3365	22.8716	22.6508	22.6825	22.5712	22.7366	20.8441	21.9245	22.0871	-1.20539	-1.39083
1.48485	29.938	22.381	23.8071	26.2192	25.6517	24.6007	25.5529	25.4998	24.8643	24.8892	23.8337	24.004	24.4749	24.0638	23.8032	23.9998	23.6521	23.795	22.0205	23.1962	23.1739	-1.19034	-1.32879
1.5	30.4897	23.9444	25.9507	27.881	27.3189	25.7586	26.8043	27.1067	26.0772	26.0603	25.3136	25.5029	25.8119	25.3357	25.0036	25.3235	24.8262	24.8295	23.217	24.4984	24.4296	-1.17492	-1.23211
1.51515	30.573	26.0309	26.9325	28.6816	28.7202	27.1561	28.1334	28.3359	27.2257	27.2175	26.8549	26.9774	27.1709	26.778	26.2523	26.5888	26.1149	26.0452	24.4495	25.7147	25.7541	-1.15985	-1.11952
1.5303	30.4484	27.2574	26.8954	29.9573	29.6104	28.6579	29.4496	29.3292	28.3803	28.2986	28.1045	28.3582	28.4273	27.9824	27.4904	27.8562	27.3521	27.2542	25.7322	26.9175	27.0514	-1.14478	-1.01903
1.54545	31.0519	27.582	28.1854	31.1347	30.4724	30.0258	30.6457	30.3041	29.4791	29.4121	29.3012	29.5245	29.6304	29.1227	28.7101	29.0281	28.4879	28.3515	26.8008	28.0369	28.299	-1.12955	-0.94409
1.56061	33.6127	28.3692	30.0748	32.2113	31.0513	31.491	31.9228	31.3242	30.4857	30.6544	30.4118	30.5136	30.5611	30.1807	29.8534	30.1655	29.5994	29.4787	27.7783	29.1097	29.4245	-1.11431	-0.88214
1.57576	36.6302	29.6417	31.1395	32.8243	32.5207	32.7079	32.8493	32.1694	31.223	31.8147	31.3238	31.3157	31.1903	31.14	30.7926	31.1429	30.6429	30.5681	28.7089	30.0021	30.4796	-1.09905	-0.83059
1.59091	38.2066	30.7386	31.5318	33.3586	33.7544	33.3601	33.8774	33.37	31.8966	32.808	32.142	32.3099	32.1346	32.0414	31.7214	32.1115	31.5163	31.441	29.7066	30.8996	31.5645	-1.08401	-0.78447
1.60606	37.0119	32.0444	31.9928	34.2373	34.8329	34.0488	34.8126	34.5904	32.8689	33.7743	32.9145	33.2159	33.137	33.1011	32.6444	32.9967	32.3899	32.2508	30.6245	31.731	32.5361	-1.06875	-0.74031
1.62121	36.3668	33.974	33.0919	35.5243	35.5539	34.9343	35.7337	35.5832	34.2109	34.7347	33.8336	34.0444	34.0958	34.1464	33.6686	33.7883	33.3884	33.2493	31.5103	32.6767	33.5134	-1.05354	-0.70219
1.63636	40.3933	34.4331	34.4924	36.7317	36.2168	35.6686	36.4797	36.1966	35.3079	35.6155	35.0117	35.45	35.201	35.197	34.7981	34.826	34.3869	34.4604	32.5482	33.899	34.6685	-1.03826	-0.6719
1.65152	43.1952	35.3187	35.3344	38.7258	37.5086	36.5204	37.7216	37.6616	37.0098	36.7332	36.4662	37.0322	36.7896	36.5384	36.3614	36.487	35.8908	35.9741	33.9947	35.4855	36.0614	-1.02323	-0.64921
1.66667	44.9278	38.0454	36.8003	40.363	39.5054	38.3922	39.5387	39.9049	38.8916	38.5025	38.3304	38.727	38.999	38.4678	38.1472	38.5001	37.7756	37.7845	35.8286	37.3491	37.816	-1.00777	-0.6269
1.68182	47.3728	40.7906	39.1946	41.4933	41.9434	40.922	42.0175	41.9806	41.1092	40.9572	40.6192	40.5989	41.2295	40.8269	39.9767	40.7809	40.0061	39.936	37.7446	39.366	39.7336	-0.99375	-0.60998
1.69697	50.6279	41.457	42.1481	43.487	44.3233	43.4376	44.5327	43.5606	43.3898	43.2724	42.7653	42.2133	43.4059	43.0148	41.6685	42.8397	42.0552	42.0046	39.5618	41.2806	41.6082	-0.97828	-0.58607
1.71212	52.8561	41.7616	45.4265	46.4952	46.0995	45.1031	46.6032	45.2571	45.4167	44.9732	44.598	43.8868	45.5013	44.9882	43.4044	44.6622	43.8234	43.9294	41.2191	42.9487	43.4281	-0.96326	-0.56628
1.72727	54.3132	44.4177	46.7417	48.8069	47.5629	46.8417	48.3783	47.1371	46.9708	46.4085	45.9252	45.7066	47.1189	46.6612	45.1203	46.2141	45.2986	45.5008	42.66	44.3628	45.0055	-0.94798	-0.54122
1.74242	56.5207	47.6068	46.9994	50.1306	49.0534	48.8263	50.1395	49.1626	48.3558	47.9512	46.9514	47.4186	48.1385	48.4413	46.7979	47.4949	46.6948	46.7934	44.2045	45.5881	46.3914	-0.93277	-0.50651
1.75758	58.1856	49.3195	47.8395	50.0106	50.8734	50.4958	51.3537	50.794	49.3988	49.45	48.1772	49.007	49.1905	49.9571	47.8703	48.4519	47.7692	47.8552	45.7723	46.6341	47.5823	-0.91751	-0.45392
1.77273	60.4007	49.0587	49.6206	50.5644	52.6741	51.7998	52.1561	51.8039	50.6165	50.6692	49.2018	49.9043	50.0852	50.9193	48.6221	49.4323	48.6722	48.6506	46.9892	47.6133	48.3817	-0.90208	-0.38862
1.78788	61.4239	48.8088	50.5082	51.2638	53.1651	52.7183	53.1476	52.2771	51.8436	51.7091	49.9556	50.5004	50.7441	51.079	49.2508	50.0657	49.3904	49.4164	48.0803	48.4668	49.1366	-0.88704	-0.31709
1.80303	60.069	49.4071	51.0469	51.0755	52.3421	53.1697	53.8379	52.9889	52.4162	52.5102	50.6377	50.6375	51.4793	50.945	49.7504	50.5231	50.0374	50.1982	48.6658	49.2082	49.9995	-0.87178	-0.24637
1.81818	59.931	48.8751	50.7269	51.4557	51.74	53.4616	54.1013	53.2416	52.3875	52.6544	51.4636	50.7013	52.1007	51.0075	50.2538	51.1097	50.7589	50.9075	49.1797	49.8747	50.8241	-0.85657	-0.15898
1.83333	59.672	49.8488	49.2684	52.3653	52.4457	53.5921	54.1094	53.2881	52.582	52.4783	52.663	50.7459	52.5217	51.4606	51.0266	51.6028	51.3366	51.6206	49.7752	50.7039	51.6351	-0.84129	-0.05752
1.84848	61.2079	49.2953	48.0743	51.1222	52.9348	53.4525	53.8276	53.3811	53.1875	52.4323	53.2495	50.978	52.7856	52.17	51.8027	52.4506	51.6883	52.1179	50.4756	51.596	52.5409	-0.82626	0.03696
1.86364	62.0967	49.7796	48.1525	50.9433	53.0493	52.7943	53.7154	53.2094	53.1664	52.3511	53.4494	51.5891	53.0147	52.7215	52.4034	53.2897	52.1085	52.6604	51.507	52.4789	53.433	-0.8108	0.14209
1.87879	60.5341	50.6678	48.5666	51.7145	53.3914	52.1796	54.1031	53.1262	52.8689	52.3886	52.9858	52.4802	53.5416	53.434	52.9683	53.8509	52.8694	53.3994	52.3253	53.0897	53.902	-0.79678	0.23463
1.89394	60.7086	51.7525	49.9659	51.9837	53.738	52.8096	55.2942	53.3152	53.0179	53.2496	52.9789	53.3974	54.1329	54.1838	53.5128	54.3698	53.4453	54.047	52.7064	53.3948	54.0073	-0.78131	0.31154
1.90909	61.6425	52.3549	50.9508	53.1798	54.7498	54.1093	55.4915	54.0939	53.7046	54.1	53.7245	53.9645	54.7018	54.4867	53.6182	54.3539	53.7575	54.2208	52.7662	53.3936	53.7433	-0.76566	0.39083
1.92424	60.2005	50.3195	50.7292	52.7189	53.9565	53.6609	54.3633	53.4087	52.995	53.4294	53.0894	52.9392	53.8366	53.5831	52.2556	53.0356	52.7631	53.2173	51.8297	52.2659	52.3346	-0.75019	0.47206
1.93939	55.1174	47.1189	47.6164	50.0122	50.4913	50.7944	52.0917	50.4984	50.6571	51.0898	50.3255	50.1894	51.5173	50.8399	49.7277	50.5795	50.5475	50.744	49.3477	49.8754	49.8891	-0.73598	0.55213
1.95455	50.717	41.8441	40.809	44.3234	45.1114	45.7591	47.0114	45.7749	45.922	46.6967	45.5067	45.9115	47.1466	46.4687	45.7345	46.5562	46.7553	46.3038	44.9487	46.0348	46.0063	-0.72071	0.62974
1.9697	45.0232	35.494	33.6184	37.1437	38.6015	39.312	40.6534	39.5836	39.9199	40.826	39.744	40.0599	41.2974	41.0817	40.3584	41.5406	41.441	40.6848	39.6099	40.7362	41.0475	-0.70568	0.69823
1.98485	35.745	28.136	26.5031	29.2129	31.2616	32.7817	33.1429	32.117	33.1298	33.7886	32.9146	33.2654	34.5768	34.5143	33.9658	35.1387	35.0865	34.3236	33.4132	34.575	35.0636	-0.6904	0.78267
2	27.0334	19.3217	19.523	20.5665	25.1402	24.8661	25.7385	24.6164	25.8897	26.1998	25.6432	26.1547	27.3621	27.7889	27.0554	28.1468	28.1625	27.4224	26.4331	27.9048	28.2861	-0.67557	0.88631
2.01515	17.7643	11.2136	12.2195	13.4749	17.79	16.3915	17.1717	16.8591	18.2125	18.2886	17.5419	18.4956	19.5347	19.8797	19.6379	20.2935	20.6714	19.7709	18.7741	20.288	20.5208	-0.6601	0.99504
2.0303	9.43685	4.18199	5.24616	7.16536	9.17684	8.23361	9.15878	8.90138	9.98451	10.1299	9.30864	10.4125	11.3687	11.3635	11.795	12.0939	12.7724	11.8295	11.0421	12.3941	12.7896	-0.64489	1.12623
2.04545	-0.55112	-4.48043	-2.89811	-1.53306	-0.21415	-0.22381	0.71691	0.88976	1.1306	1.27453	0.88671	1.65987	3.09324	2.54429	3.53145	3.40748	4.35166	3.54913	2.39115	4.08084	4.78603	-0.62963	1.27354
2.06061	-11.2949	-13.8594	-12.1018	-10.0687	-9.82639	-8.78789	-8.35634	-6.69375	-7.89121	-7.69727	-7.39079	-6.15202	-5.42657	-5.52791	-4.83953	-5.10562	-4.11717	-4.88909	-5.81677	-4.34415	-3.43771	-0.61458	1.43558
2.07576	-23.0596	-22.9639	-21.3001	-18.5815	-18.4188	-17.6558	-16.9551	-15.6202	-17.2622	-16.144	-15.8569	-14.9129	-14.1727	-13.9291	-13.2912	-13.5581	-12.5392	-13.2976	-13.5629	-13.0107	-12.0266	-0.59916	1.61504
2.09091	-32.9234	-30.7142	-30.6676	-27.1692	-26.9446	-26.3251	-25.4815	-24.6014	-26.0881	-24.784	-24.2237	-23.0489	-22.3251	-21.8686	-21.6801	-22.0002	-20.8477	-21.4652	-21.7573	-21.1706	-19.6129	-0.58409	1.80401
2.10606	-41.7012	-39.7365	-40.5122	-35.5208	-35.304	-34.4025	-33.4846	-32.6463	-33.7408	-32.9131	-32.6233	-30.6923	-30.0757	-29.607	-30.2136	-30.514	-29.4394	-29.3559	-29.9756	-29.1581	-27.7575	-0.56886	1.99988
2.12121	-51.2072	-47.8663	-48.9266	-44.5985	-42.7041	-41.756	-41.2827	-40.3756	-41.0868	-40.2402	-40.371	-38.1525	-37.9479	-37.3528	-38.3138	-38.2621	-37.4691	-37.1193	-37.9905	-36.6049	-35.9114	-0.55379	2.2021
2.13636	-60.1157	-53.0463	-55.3749	-52.5007	-49.6366	-48.5404	-48.9127	-47.3689	-48.057	-47.1133	-47.3725	-44.7571	-44.7322	-44.1799	-45.0092	-44.8729	-44.2554	-44.201	-45.413	-43.6267	-42.9667	-0.53855	2.3985
2.15152	-66.1454	-58.3378	-60.1034	-57.4824	-55.0397	-53.1384	-54.3705	-52.8859	-53.931	-52.8475	-53.2071	-50.558	-50.2593	-50.001	-50.1085	-50.0302	-49.973	-50.2568	-51.1601	-49.3503	-48.8687	-0.52311	2.58357
2.16667	-68.1725	-63.0079	-61.5428	-59.6467	-57.5657	-55.1983	-56.9339	-55.963	-57.172	-56.1206	-56.1809	-53.8945	-53.4744	-53.7225	-53.2044	-52.8765	-53.1874	-53.9627	-54.6775	-52.9945	-52.403	-0.50825	2.76636
2.18182	-65.98	-63.8287	-60.0227	-59.1828	-57.505	-54.6868	-56.708	-55.6679	-57.1015	-55.7059	-55.7336	-54.112	-53.66	-54.3204	-53.7021	-53.1552	-53.6071	-55.0889	-55.5299	-53.8955	-53.3486	-0.49261	2.94348
2.19697	-62.2934	-60.6072	-56.8385	-56.4349	-54.9008	-53.2265	-54.2658	-53.8839	-54.9789	-53.1517	-53.534	-51.9279	-51.5459	-52.3751	-52.3815	-51.8071	-52.1999	-53.9275	-54.4615	-52.9238	-52.3803	-0.47778	3.12659
2.21212	-58.025	-55.2839	-52.4619	-52.02	-50.2716	-50.4386	-50.1292	-50.6919	-51.5997	-49.7928	-50.7431	-48.4818	-47.9733	-49.1042	-49.7146	-49.2655	-49.6607	-50.8792	-51.8949	-50.1629	-49.5518	-0.46231	3.31369
2.22727	-53.0384	-48.1095	-48.5687	-46.3941	-44.8056	-45.8123	-44.5208	-46.5241	-47.4345	-45.7206	-46.7557	-44.606	-44.2371	-45.5994	-46.3739	-45.8283	-46.3661	-46.8464	-47.8371	-46.2335	-45.7612	-0.4483	3.51896
2.24242	-46.4404	-41.1003	-43.4726	-40.1985	-39.2562	-39.6552	-38.3189	-41.1519	-41.8268	-41.0023	-41.6501	-40.0091	-40.1529	-41.147	-41.7725	-41.3227	-41.7302	-42.0036	-42.6369	-41.8246	-40.8135	-0.43283	3.72497
2.25758	-40.6706	-36.3604	-37.6763	-35.3436	-33.9414	-33.8751	-32.7435	-35.1194	-35.449	-35.5024	-36.2279	-35.3945	-35.3738	-36.1127	-36.1826	-36.2232	-36.457	-36.5824	-37.0552	-36.4664	-35.5241	-0.41761	3.94186
2.27273	-35.7047	-30.8884	-31.2454	-30.2321	-28.034	-28.0509	-27.5602	-29.0714	-29.2216	-29.7822	-30.3256	-30.0869	-30.0809	-30.292	-30.4638	-30.7487	-30.5746	-30.8951	-31.5206	-30.9114	-30.1406	-0.40236	4.17692
2.28788	-30.4732	-25.4039	-25.8298	-24.7518	-22.6502	-22.5163	-22.6541	-23.45	-23.5525	-24.6655	-24.8956	-24.7856	-25.0142	-24.7189	-25.2639	-25.7271	-25.2956	-26.1015	-26.6531	-25.9643	-25.1498	-0.38693	4.41641
2.30303	-26.1725	-21.4125	-21.5266	-20.4936	-18.4022	-17.9742	-17.9461	-19.0114	-19.0913	-20.2419	-20.3043	-20.2354	-20.4954	-20.0887	-20.945	-21.3962	-21.1056	-21.8424	-22.7322	-21.9147	-21.2152	-0.37189	4.6954
2.31818	-21.507	-18.7859	-18.9233	-16.8225	-15.3076	-15.1987	-14.3627	-15.597	-15.8945	-16.5231	-16.6721	-16.6136	-16.8603	-16.4926	-17.4529	-18.0088	-17.8146	-18.3773	-19.813	-18.9501	-18.1999	-0.35663	5.01
2.33333	-18.0826	-17.0898	-16.8777	-14.2684	-12.9176	-12.9796	-11.9929	-13.5837	-13.7542	-13.6941	-14.4647	-14.2854	-14.4883	-13.8314	-15.0981	-15.0808	-15.4059	-15.4499	-17.3682	-16.5725	-15.6547	-0.34141	5.38914
2.34848	-16.0688	-15.7889	-14.8822	-13.1909	-11.3056	-11.1752	-10.5536	-12.2747	-12.0088	-12.0713	-12.9727	-12.7909	-12.6494	-11.953	-13.397	-12.8505	-13.577	-13.054	-15.1801	-14.3804	-13.1543	-0.32595	5.83346
2.36364	-14.5077	-14.5507	-14.4008	-12.6462	-10.3557	-9.79992	-9.67749	-11.3426	-10.4509	-11.1753	-11.6218	-11.5686	-11.253	-10.5545	-12.2741	-11.0922	-11.8639	-11.0748	-13.093	-12.3295	-10.8552	-0.31193	6.37488
2.37879	-13.3931	-14.0746	-14.3429	-11.8972	-9.68001	-8.99253	-8.70723	-10.3116	-9.38953	-10.0853	-10.3893	-10.302	-10.1382	-9.46185	-10.9478	-9.60825	-10.0083	-9.36116	-11.2946	-10.4761	-9.02161	-0.29646	6.98714
2.39394	-12.3006	-13.6275	-12.9653	-10.6217	-8.66052	-8.25988	-7.7595	-9.01548	-8.21029	-8.67623	-9.1906	-8.91043	-8.86475	-8.38005	-9.41611	-8.19692	-8.21482	-7.83114	-9.80394	-8.67426	-7.6885	-0.28144	7.6986
2.40909	-10.2028	-12.9121	-11.76	-9.44833	-7.56269	-7.26424	-6.58596	-7.76096	-6.97823	-7.56037	-7.96305	-7.49176	-7.44578	-7.23158	-7.99804	-7.07838	-6.71118	-6.54881	-8.6089	-6.99278	-6.43146	-0.26599	8.48437
2.42424	-8.52605	-11.7724	-10.7417	-8.9747	-6.11973	-6.27508	-5.31529	-6.35066	-5.78032	-6.46712	-6.63358	-6.32264	-6.09018	-6.27764	-6.77263	-6.10345	-5.47274	-5.43927	-7.44559	-5.67735	-5.24876	-0.25095	9.33845
2.43939	-7.50179	-9.93552	-9.3911	-7.88728	-4.76667	-5.32511	-3.85669	-5.16074	-4.63342	-5.48335	-5.4022	-5.27884	-4.7529	-5.24268	-5.76115	-5.21134	-4.41021	-4.33787	-6.41703	-4.69505	-4.22711	-0.23569	10.2453
2.45455	-5.6578	-7.47828	-7.7035	-6.23663	-3.458	-3.8807	-2.23885	-3.98339	-3.64668	-4.40942	-4.35964	-4.36508	-3.53449	-3.95267	-4.88444	-4.15892	-3.59753	-3.37266	-5.40394	-3.8807	-3.2007	-0.22083	11.1851
2.4697	-3.55623	-5.31599	-5.67978	-4.1877	-2.04005	-2.45363	-1.18911	-2.76828	-2.63747	-3.23899	-3.4002	-3.18198	-2.42484	-2.52908	-4.02104	-3.04779	-2.69242	-2.67288	-4.44039	-3.22547	-2.10852	-0.20539	12.1818
2.48485	-1.89765	-4.01365	-4.00865	-2.4562	-0.52954	-1.08536	-0.4588	-1.74951	-1.66026	-2.13378	-2.42916	-1.94903	-1.25384	-1.10683	-2.86763	-1.84782	-1.77585	-2.03643	-3.45463	-2.45943	-0.95961	-0.19034	13.2676
2.5	-1.06162	-3.59613	-2.92425	-1.39378	0.61767	0.05183	-0.01492	-0.76228	-0.60611	-1.03434	-1.14537	-0.65794	-0.0688	0.02761	-1.77534	-0.52967	-0.87002	-1.2461	-2.29751	-1.57881	0.05728	-0.17508	14.4885
2.51515	0.0422	-2.27442	-1.42971	-0.16035	1.40764	1.15704	1.12213	0.52758	0.60662	0.3485	0.1253	0.84126	1.3087	1.08331	-0.70983	0.42714	-0.08325	-0.46699	-0.98789	-0.6771	1.09457	-0.15985	15.8718
2.5303	1.70096	-0.83322	0.29871	1.16625	2.3758	2.45557	2.83027	2.26697	2.01834	1.95865	1.03874	2.2381	2.49455	2.0851	0.32553	1.31768	0.75164	0.25464	0.02183	0.18949	2.11886	-0.14461	17.3639
2.54545	3.30547	-0.25377	1.35962	2.64414	3.12953	3.72038	4.03829	3.71955	3.15263	3.37134	1.76815	3.48599	3.41325	2.7704	1.51464	2.63606	1.75524	1.4261	0.98644	1.41741	3.31137	-0.12917	18.6906
2.56061	5.09823	-0.34406	1.79615	4.10175	3.77408	4.28251	4.84344	4.32676	4.20672	4.40366	2.52058	4.57616	4.40748	3.23792	3.12292	4.22742	3.194	3.04283	2.48847	2.96322	4.71185	-0.11431	19.5763
2.57576	6.9729	0.30876	2.53684	4.98476	4.97996	4.62798	6.06553	5.14307	5.40766	5.67233	3.9079	5.88954	5.9342	4.15867	5.45189	6.38706	5.28843	5.10106	4.53076	4.95585	6.5182	-0.09886	19.6006
2.59091	8.14407	2.71853	4.49019	5.73326	6.77998	6.63894	8.26885	6.99197	7.08059	8.08741	5.90592	7.69235	8.26891	5.70352	8.17406	8.91801	7.38572	7.4386	7.03092	7.13548	8.49718	-0.08384	18.4878
2.60606	10.3694	5.21842	7.77405	7.54131	9.05132	9.98261	10.8955	9.62155	9.67553	10.9924	8.46956	9.90727	11.2055	7.87718	10.6529	11.3087	9.74178	9.87493	9.58629	9.26803	10.6627	-0.06837	16.2313
2.62121	13.896	8.17762	10.656	10.1597	12.0318	12.7944	13.2536	12.1699	12.6242	13.7111	11.2074	12.2858	13.9213	10.493	12.5874	13.3501	11.8835	11.9593	11.8332	11.3983	12.6943	-0.05417	13.1197
2.63636	16.4697	10.2747	12.9164	12.3314	14.4637	14.5599	15.1748	14.201	15.0438	15.8589	13.5987	14.0275	15.984	12.9671	13.9415	14.8146	13.2973	13.5311	13.519	13.1546	14.3105	-0.03889	9.37175
2.65152	18.4412	13.4057	13.9519	14.1525	15.4549	15.6312	16.3516	15.6742	16.4975	17.0298	15.5208	15.4315	17.5953	14.8983	15.0448	16.0505	14.47	14.771	14.727	14.4815	15.5926	-0.02367	5.40361
2.66667	19.5667	14.6231	15.4861	16.0387	15.9225	15.8442	17.0871	16.6601	17.1705	17.8845	16.5105	16.7051	18.6652	16.4642	16.2805	17.2283	15.7382	16.0552	16.0122	15.8002	16.7785	-0.00842	1.37922
2.68182	20.1091	14.9164	16.6978	17.0677	16.4924	16.4268	18.103	17.4616	17.839	18.8438	17.2108	17.8362	19.6443	17.9826	17.5419	18.4521	17.3503	17.4873	17.3818	17.2697	18.2044	0.00663	-2.6196
2.69697	21.842	16.084	17.2241	18.1472	17.4936	18.2332	19.8734	18.6247	19.4175	19.9841	18.404	19.4694	21.093	19.5923	19.0598	20.0046	19.3494	19.2114	19.2168	19.1892	20.1166	0.02189	-6.57885
2.71212	23.4801	17.3373	17.4862	19.9055	19.5805	20.2805	22.1808	20.6729	21.4921	21.3043	20.3566	21.3018	23.2392	21.5929	21.3451	21.56	21.5239	21.4077	21.4381	21.3054	22.3578	0.03712	-10.4901
2.72727	25.7795	19.6325	19.5569	22.3234	22.6876	23.0691	24.9225	23.3813	24.0299	23.7774	23.1428	23.8391	25.9843	24.355	24.363	24.0655	24.2685	24.4685	24.175	24.2403	25.4947	0.05236	-14.076
2.74242	30.3617	22.6158	23.7008	25.8335	26.0271	26.9284	28.0361	27.3865	27.2495	27.3937	26.615	27.314	29.4772	28.2733	27.5113	27.4741	27.7244	28.092	27.3673	27.7673	29.5369	0.0678	-16.9483
2.75758	34.68	26.0377	28.478	31.9719	30.9871	32.4988	32.741	32.6852	32.123	32.1766	31.5242	32.2213	33.8462	33.4613	31.6163	32.2529	32.3629	32.6041	31.4985	32.3958	34.0099	0.08283	-18.7964
2.77273	42.572	33.3863	32.5132	37.8785	38.0874	38.6488	38.7644	38.172	37.969	37.6411	37.4266	38.3152	38.9024	39.0581	36.7562	38.0911	37.8191	37.554	36.4617	37.529	38.7068	0.0983	-19.4828
2.78788	52.479	42.4228	38.934	45.0304	44.8726	44.9021	44.6233	44.0568	44.3999	43.9337	43.8338	44.4115	44.5255	44.5095	42.5331	44.3961	43.8203	43.4097	42.3226	43.4034	44.4305	0.11313	-19.1661
2.80303	59.5627	50.6141	48.4245	52.0784	50.9006	50.4955	50.9198	50.6704	50.7326	50.5488	50.0994	50.6131	50.1943	49.9007	48.738	50.8495	50.1844	49.7115	48.5373	49.4112	50.5742	0.1286	-18.2182
2.81818	66.0315	55.9626	56.3637	57.553	57.1319	56.441	58.1717	57.7157	57.9786	57.6079	56.0183	56.5281	55.9945	55.5168	55.1286	56.8306	56.0735	55.7255	54.6682	55.3224	56.8019	0.1428	-16.8563
2.83333	74.1446	60.5598	62.7161	62.4858	63.7366	64.2417	65.652	64.5821	65.2811	64.1112	62.2932	62.3292	62.6584	61.3173	61.514	62.612	61.7224	61.5476	60.7	61.0688	62.6683	0.15825	-15.4791
2.84848	84.5964	68.7263	69.3508	69.0179	71.2578	71.6914	72.7332	71.5676	71.9288	70.9193	68.9264	69.2815	69.516	67.6774	67.1587	68.1145	67.2482	67.6704	66.8916	67.0212	68.4256	0.1733	-14.0936
2.86364	93.6604	76.6458	73.5036	75.1158	77.3303	78.399	78.7616	77.8828	78.6262	76.9535	75.3145	76.2513	76.0254	74.0915	72.8229	73.844	72.783	73.4097	73.0363	73.3088	74.3446	0.18855	-12.8024
2.87879	105.532	82.4904	78.1232	82.4585	83.2666	83.9598	84.0897	83.8412	84.6334	83.175	81.3547	83.2661	82.5641	81.4355	79.2837	80.5494	79.0597	80.3201	79.1097	80.0807	80.9986	0.2036	-11.6406
2.89394	116.031	88.5037	84.3543	88.1654	87.7071	88.9	89.3068	90.198	90.3497	89.1132	88.1462	89.2714	89.3644	88.9928	86.0772	87.5822	85.7741	87.7387	85.644	86.7165	88.107	0.21902	-10.6076
2.90909	126.41	91.2036	91.2101	93.0527	92.7142	95.1122	95.4036	96.8317	95.676	95.8999	95.2925	95.4964	96.5759	96.3911	93.4625	94.5317	93.3487	95.2838	93.413	93.9141	96.0693	0.23428	-9.62071
2.92424	131.779	95.9238	98.5806	100.51	99.1037	102.426	102.117	103.478	101.729	102.935	102.476	102.179	103.583	104.49	101.358	102.369	102.229	103.191	101.732	102.32	104.532	0.24949	-8.76086
2.93939	142.242	102.521	105.941	112.85	107.382	111.044	112.601	112.818	111.665	111.833	111.908	111.381	112.685	114.213	112.147	113.112	113.726	113.711	112.265	113.69	114.991	0.26477	-8.00147
2.95455	154.801	115.54	118.914	126.344	121.591	123.92	125.241	127.04	125.442	125.286	124.571	124.698	126.591	126.4	126.213	126.731	127.381	127.525	124.692	126.952	127.844	0.2798	-7.32178
2.9697	177.957	141.318	140.182	146.236	144.012	144.417	144.139	147.324	142.984	145.478	143.268	142.576	146.34	143.288	144.466	143.329	145.005	145.968	143.01	144.61	145.2	0.29508	-6.71236
2.98485	208.523	170.689	169.038	171.472	171.042	170.67	170.524	171.148	167.805	168.308	166.691	165.77	169.231	164.722	165.732	164.895	166.441	167.38	164.277	165.567	166.508	0.30928	-6.14691
3	245.536	199.237	198.088	200.143	200.38	196.244	199.032	196.972	194.712	192.705	191.307	190.676	193.755	187.417	188.315	188.569	188.446	188.251	185.752	186.972	186.792	0.32475	-5.62895
3.01515	277.493	220.154	220.605	220.021	222.294	215.454	221.056	218.387	215.685	213.722	212.424	211.555	213.484	208.33	207.889	209.978	207.091	206.694	204.768	204.902	204.809	0.33958	-5.14765
3.0303	281.056	232.322	231.813	226.629	234.023	226.194	231.682	230.125	225.22	225.656	222.809	222.589	223.856	220.627	218.819	221.575	217.709	216.989	214.011	214.265	214.119	0.35505	-4.69158
3.04545	265.637	228.454	224.256	225.445	229.834	224.695	229.331	228.694	221.613	223.771	221.286	221.405	222.12	218.678	216.684	218.43	215.764	215.08	211.264	210.39	211.254	0.37008	-4.25581
3.06061	234.984	193.736	189.015	196.746	199.345	194.996	200.872	201.351	194.151	196.488	195.829	197.067	197.455	193.679	191.772	192.936	193.379	194.463	188.66	186.54	188.62	0.38552	-3.83767
3.07576	175.366	130.276	131.332	134.174	137.502	138.361	143.414	145.905	143.823	148.563	148.083	149.335	151.171	148.325	146.164	149.086	149.95	152.608	147.421	149.859	150.405	0.40057	-3.41594
3.09091	77.4046	42.1634	47.7891	46.7042	52.1557	60.5553	66.1625	69.9193	72.642	77.1903	83.2656	83.057	86.9888	85.9925	84.4901	90.3639	92.1734	95.4453	92.2488	97.9097	99.7447	0.41599	-3.01133
3.10606	-20.6086	-41.2287	-33.8748	-25.8502	-28.5148	-16.178	-9.74973	-4.38326	2.28977	5.13019	15.7159	15.8804	22.7432	23.6409	27.0462	31.1048	33.5876	37.6887	34.97	42.2225	46.9568	0.43106	-2.61946
3.12121	-88.7147	-92.0823	-86.6179	-74.0452	-76.85	-68.4428	-61.313	-53.7362	-47.7355	-45.4238	-33.1519	-31.7835	-27.2549	-24.7169	-21.1377	-16.7716	-14.9349	-10.0803	-11.4396	-4.43919	1.16655	0.4463	-2.2395
3.13636	-127.713	-126.948	-119.641	-104.055	-106.441	-100.502	-92.943	-83.7328	-79.5165	-78.7595	-68.0231	-66.6159	-60.051	-57.5557	-55.9529	-50.2198	-49.3942	-44.1014	-44.8457	-38.9526	-32.8893	0.46155	-1.87343
3.15152	-153.178	-150.884	-141.025	-126.048	-126.2	-120.433	-112.915	-103.522	-101.704	-100.496	-91.2969	-89.305	-82.7996	-79.9016	-78.1796	-71.5764	-71.1137	-65.8769	-64.8091	-59.9236	-55.3299	0.4766	-1.52171
3.16667	-163.217	-161.234	-151.092	-139.36	-135.092	-129.333	-121.008	-114.284	-112.903	-111.497	-103.602	-100.334	-94.9159	-92.7283	-90.513	-82.4416	-82.2567	-77.4457	-77.0791	-71.5792	-67.8939	0.49205	-1.16875
3.18182	-153.27	-151.036	-141.393	-132.875	-127.786	-122.925	-114.518	-110.943	-109.855	-108.836	-102.424	-98.3178	-93.8519	-94.0608	-91.2948	-83.0946	-83.3327	-79.0985	-80.0294	-74.1649	-71.7383	0.5069	-0.81213
3.19697	-132.466	-130.706	-121.359	-115.524	-112.25	-106.794	-98.9961	-97.043	-96.2776	-97.3013	-91.8053	-88.4226	-84.0411	-86.1698	-82.8333	-75.6004	-76.6934	-73.7241	-75.1625	-69.4927	-67.7489	0.52235	-0.46966
3.21212	-111.925	-112.133	-101.761	-98.0578	-95.7801	-90.7357	-83.1996	-82.4699	-80.9604	-82.6913	-77.9223	-74.8819	-70.8941	-74.0042	-69.9376	-64.2593	-65.2138	-63.0188	-64.5949	-60.186	-57.9891	0.53737	-0.1605
3.22727	-92.2517	-99.8382	-89.1081	-85.9601	-83.6548	-78.2955	-71.7013	-71.3164	-68.6498	-68.7408	-65.286	-62.5942	-58.43	-61.5979	-57.3383	-52.4793	-53.8028	-50.8861	-52.7795	-48.4367	-46.1513	0.55265	0.10553
3.24242	-73.8647	-89.2643	-79.6043	-75.4532	-73.5692	-68.1936	-62.4326	-62.5507	-58.5199	-56.9572	-54.0092	-52.1539	-47.4895	-50.8174	-47.0283	-41.8944	-42.6584	-39.4598	-41.4827	-36.7924	-34.8652	0.56768	0.3234
3.25758	-58.9334	-77.7871	-69.7319	-64.3265	-62.7599	-58.1091	-52.4177	-52.1343	-48.3849	-45.077	-43.629	-41.957	-37.0968	-40.3864	-36.6268	-31.7136	-32.3147	-29.167	-31.3003	-26.2659	-24.4189	0.58314	0.5037
3.27273	-41.7826	-62.9749	-55.1785	-50.6449	-49.4162	-45.0271	-39.1593	-38.19	-36.8645	-32.0927	-31.8314	-31.0448	-26.3336	-29.4734	-25.5496	-21.2671	-22.1075	-19.2787	-21.2224	-16.1938	-14.5248	0.59716	0.6545
3.28788	-23.4771	-46.2881	-37.986	-35.5919	-33.0558	-30.9781	-24.6009	-23.8896	-23.2383	-19.5454	-20.6398	-18.7943	-14.0932	-17.4914	-15.0369	-11.16	-12.5441	-9.7053	-12.3631	-6.99591	-5.16152	0.61263	0.78359
3.30303	-8.10508	-33.2772	-25.1801	-23.1011	-19.3358	-17.4068	-11.9143	-12.0671	-11.9361	-9.47508	-11.4938	-7.94211	-3.60724	-6.96155	-6.32648	-2.84074	-5.24489	-1.89474	-4.55924	0.80468	2.33329	0.62784	0.88785
3.31818	2.60212	-24.5517	-16.7128	-13.2236	-10.8985	-8.39792	-3.84758	-4.09315	-4.48942	-2.87117	-4.45086	-0.2033	3.50468	0.97358	-0.41737	3.95337	-0.08792	3.87888	1.20749	6.79967	9.1071	0.6431	0.97229
3.33333	7.30766	-20.3576	-12.134	-7.81428	-7.3807	-4.57562	0.02177	0.40368	-0.71846	0.88699	-0.01387	4.86172	8.22251	6.47916	3.21106	8.68648	3.50738	8.23247	5.64697	11.4756	14.5375	0.65833	1.05183
3.34848	9.19599	-18.5422	-10.3032	-5.87583	-6.0277	-2.85823	1.45816	2.75965	1.24846	3.30281	2.57598	7.82776	11.1706	9.88847	5.91292	12.4115	7.16326	12.0287	9.62244	15.4462	18.9778	0.67357	1.14952
3.36364	10.5783	-16.5243	-10.4525	-5.63032	-4.8209	-1.73954	2.16507	4.55099	3.06744	5.85146	4.99974	9.99788	13.5281	12.1371	9.39578	16.2024	11.6181	16.0703	13.8227	19.5384	23.1373	0.68883	1.25397
3.37879	12.981	-14.0532	-11.0705	-5.53387	-3.09637	-0.89682	3.53934	6.86055	5.73058	8.75513	8.16653	12.761	16.3166	14.6742	13.623	20.0048	16.2	20.6425	17.926	23.6273	27.1244	0.70404	1.3489
3.39394	16.2774	-11.2747	-9.85619	-3.47298	-0.02815	1.5656	6.73626	10.6813	9.5997	13.0455	12.1134	17.0975	20.2217	18.1885	18.865	24.8339	21.0401	26.4216	22.9759	28.3533	31.6907	0.71932	1.42265
3.40909	18.4881	-9.27262	-5.26217	-0.2275	4.21437	6.09435	11.0148	15.1637	14.2334	17.625	17.0459	22.7259	24.4168	22.2799	25.268	30.636	26.9015	32.7808	28.9197	33.8782	37.3099	0.73352	1.47734
3.42424	22.113	-5.26302	-0.17818	4.73719	8.64381	11.9157	16.9839	19.4996	20.654	23.0261	23.6758	29.2163	30.0732	27.5949	33.3308	37.7355	34.6763	40.4755	36.5188	41.2629	45.1622	0.74899	1.5114
3.43939	29.0864	0.08665	7.14764	11.8383	14.7872	20.0099	24.78	25.4019	28.6931	30.2163	32.5619	37.404	37.5825	35.0658	42.1238	46.3343	44.4971	49.691	46.1614	50.4237	54.4776	0.7642	1.53537
3.45455	41.1522	10.5831	18.9907	22.5935	25.7253	31.4759	35.6573	35.1598	40.3931	41.0259	44.1319	48.3206	47.8618	45.0129	53.8065	57.0157	56.361	60.1359	57.6957	61.427	65.2959	0.77929	1.56011
3.4697	58.8357	24.9686	33.0139	36.7591	39.2963	43.8203	48.7494	47.7948	52.0904	53.3771	56.9029	60.0385	58.5507	55.7069	65.7439	67.1459	68.1875	71.7003	69.0061	71.8725	75.5037	0.79432	1.58457
3.48485	74.1792	41.359	46.5944	50.3461	51.8419	55.378	60.9168	59.0301	61.4786	65.0941	67.8335	70.322	68.5215	66.406	75.4458	75.1188	77.9189	81.4066	77.8769	81.1515	84.0897	0.80976	1.60849
3.5	86.8683	51.6917	57.3564	58.2583	61.9788	64.1507	69.9805	68.2972	69.5481	74.1513	75.4825	77.5116	77.3114	74.7463	82.0174	80.6964	84.916	87.6052	83.7382	87.8667	89.9162	0.82481	1.62482
3.51515	95.037	57.5389	65.8364	63.2861	67.2121	68.7118	75.0944	73.549	75.1779	78.6771	78.4712	82.1485	82.816	79.2391	82.1696	82.7478	87.8008	89.3056	85.3634	90.3913	91.7873	0.84024	1.63565
3.5303	100.649	60.7351	67.0463	63.8082	67.4103	69.7132	75.5371	74.7352	76.6648	79.7964	76.1876	82.8855	85.0986	79.9423	78.5203	81.9849	87.6801	88.8311	84.6256	90.0114	91.8235	0.8553	1.64084
3.54545	106.178	59.0986	62.4417	61.4797	66.442	69.3553	73.9452	73.5169	76.6022	79.0636	72.9332	83.3525	86.2349	80.9323	77.5071	81.7168	88.3845	89.1681	85.0268	90.1601	93.0408	0.87037	1.63166
3.56061	110.517	59.2139	63.7884	63.0301	69.1239	71.5515	75.5671	75.0869	79.0798	80.3588	74.4399	87.1225	88.6327	84.1253	81.2003	83.5679	91.5699	91.5694	87.5334	92.6669	95.7967	0.8858	1.60446
3.57576	120.596	66.7653	71.4828	73.4092	78.5971	79.6795	83.6291	83.8392	88.7679	89.5571	84.4648	97.1679	97.2673	93.3873	90.6824	90.3508	98.9021	98.1279	93.3549	98.933	101.832	0.90084	1.57142
3.59091	134.991	82.3698	85.0355	91.1516	98.0329	93.3801	97.7167	100.037	104.649	106.149	101.041	111.801	111.643	108.307	104.618	103.033	108.743	108.365	102.821	108.836	111.204	0.9161	1.51429
3.60606	156.028	105.769	107.342	115.93	123.349	114.457	118.634	121.888	123.754	124.851	121.344	128.987	129.076	126.741	121.099	120.409	122.466	121.726	115.675	121.969	123.68	0.93131	1.44455
3.62121	180.846	133.226	130.267	139.739	147.902	138.167	140.617	143.074	140.904	143.176	139.284	144.69	146.434	144.308	138.084	138.655	139.029	136.684	130.308	136.64	137.741	0.94678	1.36737
3.63636	208.309	158.102	155.201	163.377	170.146	161.585	162.714	161.371	157.344	160.56	155.684	160.33	161.258	159.478	155.561	155.917	155.151	152.291	146.794	151.789	152.472	0.9608	1.28894
3.65152	231.606	176.787	179.305	183.48	186.82	178.913	182.278	177.675	172.609	176.515	170.095	176.233	174.609	172.548	171.24	170.871	169.037	166.69	162.589	165.569	166.774	0.97626	1.21397
3.66667	241.99	179.893	185.477	185.564	189.174	184.701	190.459	186.195	182.79	187.718	180.413	188.517	186.42	183.076	182.64	183.524	182.574	180.744	177.449	180.234	182.239	0.9911	1.13989
3.68182	234.942	171.843	178.738	177.282	183.086	184.493	190.744	187.802	188.137	194.695	187.844	197.944	197.858	193.199	193.223	195.465	195.484	194.645	190.945	195.973	199.228	1.00657	1.05968
3.69697	228.947	166.876	172.255	173.748	181.471	187.537	196.096	191.804	195.259	201.918	198.458	207.751	209.712	203.3	206.92	208.127	207.18	208.732	203.476	211.193	214.901	1.02159	0.9793
3.71212	242.12	165.749	170.996	181.065	186.647	197.405	207.385	201.554	208.097	211.99	214.312	224.198	223.067	216.341	224.994	223.843	221.847	224.134	218.094	228.214	231.911	1.03704	0.89197
3.72727	276.747	185.156	195.9	207.598	210.712	225.047	231.776	227.207	233.375	237.213	241.615	254.478	249.621	242.558	252.129	251.632	248.547	252.854	244.532	254.656	258.058	1.05227	0.80525
3.74242	327.231	241.051	253.311	261.806	261.425	273.152	279.224	276.378	276.154	282.448	282.825	291.64	289.087	281.881	290.615	287.98	281.814	292.906	279.235	286.989	289.656	1.06734	0.72385
3.75758	400.695	322.89	334.596	338.443	341.071	339.297	341.599	337.106	331.826	337.81	332.702	336.944	333.79	331.14	336.952	327.658	322.604	334.312	318.117	320.419	325.559	1.08277	0.63778
3.77273	471.942	390.789	401.526	397.161	409.746	394.555	396.3	389.677	382.647	389.366	376.891	379.057	377.317	383.814	379.099	367.553	364.8	373.622	359.665	363.134	367.245	1.09781	0.5618
3.78788	549.103	433.657	453.422	432.81	454.585	427.627	435.919	425.672	421.25	435.683	416.113	420.084	423.303	439.69	418.511	411.334	410.152	419.848	408.883	417.92	416.923	1.11326	0.48263
3.80303	631.241	488.01	513.86	477.405	507.427	470.562	482.244	476.123	470.566	490.213	468.578	470.762	479.866	502.995	471.258	465.229	461.959	473.358	464.179	470.755	471.129	1.12828	0.41968
3.81818	754.153	583.937	597.635	570.932	598.083	555.569	567.222	565.591	554.135	560.392	553.34	547.323	558.747	580.911	546.077	534.42	517.496	534.123	522.081	522.474	522.574	1.14375	0.37045
3.83333	894.986	680.478	681.555	697.65	701.413	657.069	670.968	667.251	646.993	627.431	641.976	631.818	638.64	657.807	615.506	601.495	562.642	582.31	561.091	560.622	559.064	1.15859	0.34392
3.84848	985.319	712.546	713.51	782.344	753.465	723.08	719.212	709.901	685.237	640.223	676.953	659.244	656.641	664.307	621.037	605.633	551.547	572.71	540.533	547.337	545.222	1.17405	0.33149
3.86364	949.363	670.904	666.791	759.521	708.33	690.521	671.224	648.386	629.564	578.853	620.103	600.817	592.123	587.988	549.876	536.996	487.479	506.358	470.977	488.351	486.895	1.18826	0.33288
3.87879	776.014	524.118	511.913	591.837	505.854	507.683	490.821	474.472	468.717	452.258	467.709	456.601	458.254	457.21	428.448	428.526	401.491	413.937	386.319	416.469	417.189	1.20354	0.34697
3.89394	559.644	342.613	361.728	337.196	267.654	287.446	274.662	276.239	286.461	318.526	303.275	308.422	318.445	329.484	316.242	330.064	330.99	335.444	325.513	365.945	371.184	1.21875	0.38425
3.90909	452.946	274.165	316.453	207.764	169.023	180.404	175.837	192.383	212.221	270.211	237.469	254.342	275.4	290.941	280.338	312.471	331.13	328.126	332.521	378.492	391.991	1.23401	0.44053
3.92424	526.056	352.231	372.389	283.722	242.785	234.182	230.451	254.328	277.795	328.439	305.031	311.095	346.253	349.668	343.892	386.77	412.162	408.32	416.837	457.477	477.703	1.24905	0.512
3.93939	799.373	598.922	590.079	525.98	483.007	473.451	435.769	470.504	485.345	516.844	511.952	506.762	540.338	523.162	515.481	566.436	583.596	581.675	590.104	623.662	639.035	1.26431	0.60631
3.95455	1070.64	898.189	855.104	840.639	769.193	771.83	727.729	761.79	763.564	768.136	769.228	764.802	791.016	768.444	747.716	805.878	803.436	806.468	808.888	839.145	833.03	1.27955	0.69828
3.9697	1090.69	1114.68	986.388	1017.99	926.043	963.189	935.932	969.977	971.697	953.194	976.954	959.846	987.002	979.198	960.576	1013.27	1003.65	1008.7	998.554	946.643	872.596	1.29478	0.79385
3.98485	1088.46	1047.47	898.845	945.716	835.09	937.07	942.131	982.293	1003.03	986.069	1030.93	1023.78	1070.07	1077.43	1063.17	1123.05	1121.56	1118.23	1031.01	946.88	872.601	1.31004	0.87882
4	801.502	496.668	418.239	486.807	396.458	531.368	604.696	671.893	735.629	760.766	837.71	875.97	946.252	968.331	973.743	1036.09	1072.65	1072.49	1028.84	946.447	872.41	1.32508	0.96607
4.01515	-47.4423	-337.149	-340.935	-243.547	-281.097	-106.232	43.6394	149.118	261.321	362.893	486.193	552.87	671.554	708.417	751.537	815.077	891.103	903.512	908.975	916.538	872.12	1.34072	1.04463
4.0303	-939.447	-1235.78	-1040.46	-1075.12	-957.106	-781.299	-548.933	-386.088	-223.047	-46.4311	113.538	206.406	377.453	422.16	503.929	572.324	671.666	693.388	706.663	744.772	774.896	1.35556	1.11405
4.04545	-1091.94	-1516.81	-1114.36	-1810.14	-1555.21	-1298.91	-1004.64	-778.418	-589.984	-364.835	-176.063	-50.1831	133.379	182.953	301.892	373.833	464.918	490.986	502.041	550.857	545.265	1.37102	1.17639
4.06061	-1092.16	-1516.91	-1114.45	-2126.55	-1685.2	-1572.31	-1217.46	-962.688	-775.883	-552.795	-364.656	-211.098	-50.1403	-19.1116	104.198	172.781	230.546	233.449	225.707	277.2	237.786	1.38523	1.24226
4.07576	-1092.18	-1516.9	-1114.47	-2133.07	-1685.27	-1621.32	-1269.18	-1018.62	-854.971	-672.823	-530.021	-356.889	-257.786	-280.129	-184.165	-139.532	-116.511	-155.827	-186.64	-141.719	-208.098	1.40051	1.30786
4.09091	-1092.18	-1516.92	-1114.47	-2133.06	-1685.21	-1621.86	-1369.77	-1146.72	-1040.02	-943.929	-872.416	-755.416	-726.076	-778.71	-771.27	-747.937	-742.219	-803.348	-842.963	-793.065	-782.126	1.41572	1.38677
4.10606	-1091.99	-1516.92	-1114.47	-2110	-1685.17	-1742.96	-1638.84	-1464.48	-1450.25	-1353.98	-1205.39	-1458.62	-1488.23	-1476.02	-1439.56	-1346.91	-1237.79	-1128.23	-1032.26	-948.018	-873.704	1.43098	1.47775
4.12121	-1090.46	-1516.9	-1114.39	-2133.04	-1685.35	-2252.15	-2174.42	-1884.67	-1615.51	-1392.97	-1213.44	-2105.47	-1889.44	-1685.31	-1512.58	-1365.09	-1238.18	-1128.17	-1032.19	-947.964	-873.662	1.44602	1.57813
4.13636	-1089.04	-1516.66	-1114.38	-2133.06	-1685.35	-2730.31	-2256.4	-1895.96	-1615.47	-1392.9	-1213.38	-2132.89	-1889.32	-1685.23	-1512.52	-1365.02	-1238.13	-1128.13	-1032.15	-947.929	-873.627	1.46128	1.68289
4.15151	-1091.31	-1516.69	-1114.47	-2133.09	-1685.28	-2730.28	-2256.27	-1895.93	-1615.48	-1392.89	-1213.36	-2132.81	-1889.28	-1685.19	-1512.49	-1365	-1238.11	-1128.11	-1032.13	-947.919	-873.607	1.47652	1.78964
4.16667	-1092.15	-1516.9	-1114.45	-2132.98	-1685.29	-2730.27	-2256.23	-1895.9	-1615.42	-1392.87	-1213.31	-2132.77	-1889.25	-1685.18	-1512.47	-1364.99	-1238.1	-1128.1	-1032.11	-947.919	-873.597	1.49158	1.905
4.18182	-1092.14	-1516.77	-1114.42	-2132.77	-1685.28	-2730.2	-2256.19	-1895.86	-1615.39	-1392.84	-1213.28	-2132.79	-1889.26	-1685.18	-1512.45	-1364.96	-1238.08	-1128.09	-1032.1	-947.921	-873.589	1.50682	2.02117
4.19697	-1092.09	-1516.68	-1114.37	-2132.71	-1685.23	-2730.12	-2256.17	-1895.8	-1615.37	-1392.8	-1213.3	-2132.79	-1889.27	-1685.16	-1512.43	-1364.96	-1238.08	-1128.07	-1032.11	-947.915	-873.583	1.52205	2.13854
4.21212	-1092.04	-1516.72	-1114.3	-2132.61	-1685.17	-2730.12	-2256.18	-1895.78	-1615.32	-1392.77	-1213.33	-2132.78	-1889.26	-1685.12	-1512.42	-1364.97	-1238.1	-1128.06	-1032.09	-947.898	-873.568	1.53712	2.25229
4.22727	-1092.04	-1516.75	-1114.24	-2132.59	-1685.14	-2730.07	-2256.17	-1895.77	-1615.29	-1392.77	-1213.32	-2132.79	-1889.25	-1685.13	-1512.39	-1364.97	-1238.09	-1128.05	-1032.09	-947.875	-873.559	1.55236	2.36714
4.24242	-1092.09	-1516.82	-1114.24	-2132.61	-1685.09	-2729.95	-2256.13	-1895.75	-1615.25	-1392.77	-1213.29	-2132.85	-1889.28	-1685.15	-1512.38	-1365	-1238.06	-1128.04	-1032.07	-947.85	-873.569	1.5678	2.46425
4.25758	-1092.1	-1516.84	-1114.28	-2132.67	-1685.1	-2729.89	-2256.17	-1895.75	-1615.27	-1392.77	-1213.29	-2132.85	-1889.26	-1685.15	-1512.42	-1364.98	-1238.05	-1128.04	-1032.06	-947.848	-873.552	1.58266	2.55961
4.27273	-1092.07	-1516.86	-1114.35	-2132.75	-1685.12	-2729.93	-2256.25	-1895.78	-1615.33	-1392.8	-1213.29	-2132.86	-1889.24	-1685.2	-1512.45	-1364.95	-1238.05	-1128.04	-1032.1	-947.885	-873.535	1.5983	2.64606
4.28788	-1092.12	-1516.89	-1114.4	-2132.87	-1685.17	-2730.01	-2256.31	-1895.86	-1615.4	-1392.86	-1213.32	-2132.88	-1889.27	-1685.23	-1512.5	-1364.97	-1238.07	-1128.06	-1032.13	-947.905	-873.541	1.61313	2.7349
4.30303	-1092.16	-1516.91	-1114.43	-2117.54	-1685.26	-2352.69	-2168.97	-1895.97	-1615.46	-1392.93	-1213.4	-2007.78	-1873.82	-1685.26	-1512.56	-1365.02	-1238.13	-1128.11	-1032.13	-947.929	-873.571	1.6286	2.81328
4.31818	-1092.16	-1516.84	-1114.47	-1718.07	-1601.72	-1702.81	-1636.67	-1626.79	-1528.9	-1377.41	-1213.46	-1464.93	-1474.51	-1451.83	-1415.13	-1338.95	-1238.17	-1128.15	-1032.15	-947.953	-873.603	1.6428	2.89194
4.33333	-1092.18	-1303.26	-1106.97	-1256.66	-1198.14	-1221.15	-1191.03	-1186.28	-1138.94	-1098.07	-1090	-1072.91	-1058.3	-1033.99	-1043.74	-1037.62	-1044.67	-1035.4	-1005.06	-946.625	-873.639	1.65825	2.96676
4.34848	-1079.64	-971.79	-914.824	-931.517	-889.914	-885.76	-878.208	-878.202	-844.442	-813.527	-812.261	-800.889	-799.122	-782.681	-772.936	-769.119	-773.248	-778.384	-786.206	-794.372	-791.031	1.67311	3.04027
4.36364	-945.242	-803.018	-752.26	-760.109	-722.997	-734.377	-699.858	-702.911	-680.029	-649.197	-660.259	-646.297	-634.433	-642.71	-606.512	-602.49	-603.477	-609.363	-605.172	-610.226	-613.477	1.68855	3.10902
4.37879	-886.991	-752.577	-701.923	-699.595	-666.449	-693.588	-615.108	-621.061	-589.013	-572.209	-585.46	-570.622	-544.449	-568.015	-510.416	-503.791	-503.491	-507.182	-487.806	-490.585	-500.669	1.70379	3.18114
4.39394	-870.909	-726.751	-668.684	-654.043	-638.74	-623.345	-568.379	-579.309	-538.139	-526.18	-536.648	-517.397	-487.155	-497.034	-458.418	-452.047	-447.728	-442.716	-410.544	-409.544	-418.593	1.71902	3.25457
4.40909	-821.189	-665.977	-597.492	-583.347	-567.671	-513.539	-512.991	-521.014	-486.138	-470.785	-476.152	-455.84	-430.208	-418.778	-418.258	-410.762	-400.687	-383.753	-357.397	-349.564	-350.87	1.73428	3.31515
4.42424	-671.179	-535.46	-467.479	-466.473	-449.387	-411.521	-419.04	-421.57	-404.696	-385.873	-391.411	-375.341	-363.787	-346.159	-360.531	-351.756	-340.498	-319.938	-298.402	-287.45	-288.307	1.74933	3.37804
4.43939	-535.406	-360.1	-324.095	-338.014	-343.753	-317.985	-305.985	-314.111	-309.688	-295	-297.615	-291.603	-286.633	-278.74	-280.654	-273.707	-262.003	-243.626	-231.636	-223.144	-229.43	1.76458	3.43285
4.45455	-414.289	-236.147	-210.949	-236.022	-254.753	-228.635	-214.48	-226.088	-227.848	-222.052	-215.235	-211.509	-216.801	-206.148	-192.186	-190.852	-181.151	-173.605	-170.739	-168.913	-171.351	1.77963	3.47853
4.4697	-320.495	-171.99	-154.574	-176.252	-181.163	-166.33	-160.265	-168.499	-173.35	-174.37	-155.844	-151.234	-167.235	-141.044	-126.461	-129.412	-126.075	-123.839	-125.815	-133.412	-125.836	1.79489	3.5131
4.48485	-261.247	-161.855	-128.408	-144.264	-155.21	-149.911	-150.353	-143.464	-136.44	-150.954	-114.841	-112.142	-136.876	-95.0396	-90.5798	-89.2933	-91.2639	-93.4137	-98.5169	-107.798	-103.771	1.80993	3.53326
4.5	-234.631	-138.046	-99.3556	-134.195	-148.947	-136.41	-153.94	-129.775	-113.264	-141.786	-88.6502	-85.4654	-117.645	-67.309	-67.225	-65.9369	-69.7034	-77.7602	-85.2569	-93.6682	-97.0617	1.82538	3.53886
4.51515	-254.302	-148.82	-121.291	-145.923	-128.822	-131.279	-135.827	-116.535	-104.049	-118.666	-75.3489	-69.7325	-94.4539	-62.8529	-59.7064	-64.3759	-69.7225	-81.4412	-91.3015	-97.8139	-96.597	1.8404	3.52384
																						1.85587	3.47512
																						1.87071	3.40775
																						1.88617	3.31175
																						1.90101	3.18208
																						1.91648	3.02148
																						1.93068	2.82166
																						1.94613	2.56664
																						1.96098	2.26489
																						1.97643	1.92586
																						1.99167	1.56261
																						2.0069	1.18599
																						2.02235	0.79728
																						2.03721	0.41458
																						2.05284	0.04472
																						2.06768	-0.30306
																						2.08314	-0.6122
																						2.09735	-0.88172
																						2.11263	-1.11517
																						2.12765	-1.30901
																						2.1431	-1.45803
																						2.15833	-1.55691
																						2.17357	-1.60727
																						2.18864	-1.61292
																						2.20387	-1.57909
																						2.21932	-1.50786
																						2.23418	-1.4095
																						2.24981	-1.28769
																						2.26465	-1.15076
																						2.28011	-1.0051
																						2.29432	-0.84643
																						2.3096	-0.67921
																						2.32462	-0.51316
																						2.34007	-0.35264
																						2.3553	-0.20206
																						2.37037	-0.06311
																						2.38561	0.07595
																						2.40067	0.21576
																						2.41591	0.36029
																						2.43114	0.50399
																						2.4464	0.64347
																						2.46145	0.78443
																						2.47689	0.92832
																						2.49192	1.07716
																						2.5072	1.22832
																						2.5214	1.37965
																						2.53687	1.5235
																						2.55208	1.66569
																						2.56734	1.80894
																						2.58258	1.95641
																						2.59781	2.11062
																						2.61307	2.25884
																						2.62828	2.3252
																						2.64375	2.318
																						2.65777	2.31189
																						2.67323	2.3511
																						2.68826	2.45688
																						2.7037	2.649
																						2.71875	2.91662
																						2.73401	3.23677
																						2.74924	3.60966
																						2.76448	4.04224
																						2.77992	4.51842
																						2.79478	4.95433
																						2.81004	5.31716
																						2.82508	5.61999
																						2.84034	5.88393
																						2.85556	6.10883
																						2.87083	6.27048
																						2.88569	6.39753
																						2.90133	6.48808
																						2.91616	6.5501
																						2.93163	6.58332
																						2.94583	6.58464
																						2.96128	6.50378
																						2.97633	6.31859
																						2.99158	5.99777
																						3.00682	5.53356
																						3.02205	4.93678
																						3.03712	4.21487
																						3.05236	3.42651
																						3.06761	2.63004
																						3.08266	1.89172
																						3.09811	1.26813
																						3.11296	0.80162
																						3.12841	0.51008
																						3.14343	0.39489
																						3.1589	0.44204
																						3.17311	0.62606
																						3.18838	0.92077
																						3.2036	1.2843
																						3.21886	1.67529
																						3.2339	2.0638
																						3.24933	2.42834
																						3.26439	2.75039
																						3.27946	3.01596
																						3.2947	3.21366
																						3.30993	3.34159
																						3.32519	3.39972
																						3.3404	3.41955
																						3.35568	3.43116
																						3.37071	3.44845
																						3.38617	3.47012
																						3.40019	3.49687
																						3.41566	3.51141
																						3.43068	3.51364
																						3.44613	3.50113
																						3.46117	3.47804
																						3.47643	3.45261
																						3.49148	3.42532
																						3.5069	3.42203
																						3.52197	3.47215
																						3.53721	3.62239
																						3.55227	3.91273
																						3.56734	4.37194
																						3.58258	5.02288
																						3.59764	5.8854
																						3.6125	6.94315
																						3.62795	8.15796
																						3.6428	9.4336
																						3.65825	10.4956
																						3.67311	10.9929
																						3.68838	10.7425
																						3.70341	9.73082
																						3.71869	8.14375
																						3.73352	6.33074
																						3.74899	4.5359
																						3.76402	2.86096
																						3.77929	1.41778
																						3.79495	0.35573
																						3.81042	-0.09344
																						3.82525	0.24157
																						3.84053	1.39227
																						3.85556	3.29836
																						3.87102	5.77672
																						3.88586	8.45695
																						3.90114	10.8599
																						3.91599	12.5009
																						3.93144	13.14
																						3.94646	12.8683
																						3.96174	11.9857
																						3.9766	10.7364
																						3.99205	9.19657
																						4.0069	7.46582
																						4.02235	5.70188
																						4.03721	4.08177
																						4.05246	2.64062
																						4.06751	1.14213
																						4.08295	-0.91208
																						4.09781	-3.81691
																						4.11326	-7.42254
																						4.12811	-11.4407
																						4.14356	-15.8834
																						4.15842	-21.4943
																						4.17367	-29.2465
																						4.18872	-39.7769
																						4.20398	-53.368
																						4.21902	-70.0155
																						4.23447	-88.3621
																						4.24949	-102.961
																						4.26477	-106.755
																						4.2798	-96.0569
																						4.29527	-78.4515
																						4.30928	-62.0758
																						4.32475	-51.6905
																						4.34057	-44.1875
																						4.35587	-37.074
																						4.37008	-30.7779
																						4.38535	-24.4907
																						4.40101	-18.0115
																						4.41648	-13.1833
																						4.43131	-10.5332
																						4.44678	-9.16224
																						4.4608	-8.81564
																						4.47626	-9.31796
																						4.49192	-10.2273
																						4.50739	-11.0317
																						4.52222	-11.6086
																						4.53769	-11.8284
																						4.5517	-11.5763
																						4.56717	-11.0265
																						4.58201	-10.3073
																						4.59747	-9.62385
																						4.6125	-9.17392
																						4.62778	-9.00613
																						4.6428	-9.05345
																						4.65808	-9.31456
																						4.67311	-9.49314
																						4.68855	-9.41065
																						4.7036	-9.20355
																						4.71886	-8.62058
																						4.7339	-7.73835
																						4.74916	-6.54263
																						4.7642	-5.08837
																						4.77946	-3.45348
																						4.79432	-1.98866
																						4.80976	-0.75738
																						4.825	-0.09028
																						4.84007	-0.02589
																						4.8553	-0.50216
																						4.87054	-1.31637
																						4.88561	-2.38514
																						4.90084	-3.52545
																						4.9161	-4.5782
																						4.93114	-5.33934
																						4.94621	-5.71098
																						4.96145	-5.71683
																						4.9767	-5.57505
																						4.99175	-5.39561
																						5.00701	-5.31207
																						5.02205	-5.44798
																						5.03731	-5.74966
																						5.05236	-5.95183
																						5.06761	-6.25805
																						5.08266	-6.44489
																						5.09792	-6.45104
																						5.11296	-6.23349
																						5.12822	-5.857
																						5.14327	-5.41861
																						5.15871	-4.8452
																						5.17374	-4.3874
																						5.1892	-3.73986
																						5.20322	-3.10136
																						5.21869	-2.51827
																						5.2339	-2.2634
																						5.24916	-2.1613
																						5.2642	-2.37628
																						5.27946	-2.56299
																						5.2947	-2.5981
																						5.30976	-2.77888
																						5.325	-2.9304
																						5.34024	-3.07402
																						5.3553	-2.92155
																						5.37054	-2.66407
																						5.38598	-2.20462
																						5.40101	-1.91812
																						5.41648	-1.7678
																						5.43131	-1.76769
																						5.44678	-1.79409
																						5.46098	-1.64245
																						5.47643	-1.41062
																						5.49148	-1.37428
																						5.50673	-1.39094
																						5.52178	-1.47316
																						5.53721	-1.58238
																						5.55246	-1.59919
																						5.56751	-1.54365
																						5.58314	-1.84764
																						5.59798	-2.13981
																						5.61345	-2.38144
																						5.62765	-2.40012
																						5.64293	-2.19577
																						5.65795	-1.93273
																						5.6734	-1.69497
																						5.68845	-1.73341
																						5.7037	-1.6053
																						5.71894	-1.37813
																						5.73401	-1.09145
																						5.74924	-0.93858
																						5.76448	-0.83523
																						5.77992	-0.86023
																						5.79495	-0.89548
																						5.81042	-1.10062
																						5.82443	-1.17241
																						5.8399	-1.12115
																						5.85473	-1.1109
																						5.8702	-1.03338
																						5.88523	-0.94173
																						5.90067	-0.86218
																						5.91572	-0.72002
																						5.93114	-0.51253
																						5.9464	-0.24244
																						5.96145	0.00452
																						5.97689	0.00394
																						5.99175	0.00365
																						6.00682	0.00324
																						6.02189	0.00203
																						6.03737	0.000389781
																						6.05284	-0.00244
																						6.06768	-0.16056
																						6.08295	-0.44731
																						6.09781	-0.66788
																						6.11288	-0.82504
																						6.12811	-0.92226
																						6.14337	-0.97129
																						6.15825	-0.95746
																						6.17311	-0.85824
																						6.18838	-0.69301
																						6.20404	-0.46305
																						6.21932	-0.16689
																						6.23417	-0.00151
																						6.24962	-0.00235
																						6.26431	-0.00134
																						6.27917	-0.000616315
																						6.29444	-0.0375
																						6.3101	-0.3596
																						6.32538	-0.61758
																						6.34024	-0.80686
																						6.35568	-1.04006
																						6.37054	-1.41222
																						6.3858	-1.70278
																						6.40084	-1.80984
																						6.41591	-1.48124
																						6.43081	-1.23707
																						6.44646	-0.73069
																						6.46136	-0.11931
																						6.47643	0.17452
																						6.49148	0.45204
																						6.50657	0.74954
																						6.52222	0.88375
																						6.53712	0.72922
																						6.55219	0.50986
																						6.56784	0.22066
																						6.58276	-0.12127
																						6.59764	-0.57927
																						6.6133	-0.82318
																						6.62841	-0.96037
																						6.64327	-1.02897
																						6.65875	-1.07013
																						6.67367	-0.99879
																						6.68855	-0.85868
																						6.70404	-0.6449
																						6.71913	-0.35929
																						6.73384	-0.00183
																						6.74949	-0.00108
																						6.76477	-0.000324337
																						6.77963	0.000429249
																						6.7947	0.00118
																						6.8096	0.00194
																						6.82525	0.00269
																						6.84015	0.00344
																						6.85522	0.00111
																						6.87088	0.000429093
																						6.8858	2.92345e-15
																						6.90067	2.92345e-15
																						6.91616	-0.00145
																						6.93144	-0.0036
																						6.94613	-0.00391
																						6.96178	-0.00291
																						6.97689	-0.00192
																						6.99175	-0.00092228
																						7.00701	7.24031e-05
																						7.02205	0.35782
																						7.03693	0.64414
																						7.05202	0.85916
																						7.06751	1.00284
																						7.08258	1.07344
																						7.09747	1.03001
																						7.11313	0.96037
																						7.12803	0.82318
																						7.1431	0.61738
																						7.15875	0.34299
																						7.17386	0.04249
																						7.18872	0.37698
																						7.20341	0.64287
																						7.21869	0.84017
																						7.23418	0.96887
																						7.24924	1.02409
																						7.26414	0.98268
																						7.2798	0.90844
																						7.29489	0.76814
																						7.30976	0.56178
																						7.32525	0.43617
																						7.34053	0.44772
																						7.35522	0.68259
																						7.37008	0.85141
																						7.38519	0.95416
																						7.40084	0.97481
																						7.41553	1.17488
																						7.43064	1.35051
																						7.4463	1.57725
																						7.46117	1.78115
																						7.47626	1.79388
																						7.49175	1.73947
																						7.50682	1.76834
																						7.52189	1.65533
																						7.53674	1.43278
																						7.55202	1.11508
																						7.56768	0.67793
																						7.58258	0.40008
																						7.59764	0.12791
																						7.61313	-0.00387
																						7.62841	-0.00359
																						7.64343	-0.00284
																						7.65871	-0.000203429
																						7.67374	0.23293
																						7.68901	0.48595
																						7.70404	0.67869
																						7.71894	0.80978
																						7.73401	1.14464
																						7.7495	1.36662
																						7.76477	1.48949
																						7.77963	1.50729
																						7.7947	1.41107
																						7.80976	1.16651
																						7.82462	0.84639
																						7.8399	0.6788
																						7.85539	0.51747
																						7.87083	0.30109
																						7.88569	0.02818
																						7.90114	-0.00343
																						7.91599	-0.00131
																						7.93125	-0.00114
																						7.9463	0.000267381
																						7.96155	0.00225
																						7.9766	0.00384
																						7.99186	0.00388
																						8.0069	0.003
																						8.02216	0.00156
																						8.03704	-0.000201348
																						8.05189	-0.00197
																						8.06717	-0.00373
																						8.08283	-0.00549
																						8.09091	-0.00726

## Sheet: 1.24 degree
\nu	Vxxx/uV	Vxxx/uV	Vxxx/uV	Vxxx/uV	Vxxx/uV	Vxxx/uV	Vxxx/uV	Vxxx/uV	Vxxx/uV	Vxxx/uV	Vxxx/uV	Vxxx/uV	Vxxx/uV	Vxxx/uV	\nu	1/R*dR/dVg
	0.3 uA	0.35 uA	0.4 uA	0.45 uA	0.5 uA	0.55 uA	0.6 uA	0.65 uA	0.7 uA	0.75 uA	0.8 uA	0.85 uA	0.9 uA	0.95 uA
-4.82857	0.31407	0.45324	0.34981	0.50733	0.33578	0.39367	0.34726	0.35819	0.2352	0.29293	0.28446	0.31385	0.38016	0.28317	-4.3624	-2.02223
-4.82001	0.30233	0.35441	0.3389	0.45267	0.30948	0.37384	0.33097	0.35603	0.22615	0.29693	0.28237	0.31434	0.37927	0.27032	-4.35461	2.36019
-4.81145	0.27804	0.25527	0.28047	0.32403	0.26204	0.31171	0.30066	0.34607	0.21034	0.28064	0.26192	0.30983	0.36528	0.24059	-4.34682	6.62362
-4.80289	0.23004	0.22267	0.24598	0.25928	0.20664	0.2457	0.24977	0.31343	0.21133	0.27641	0.24376	0.30366	0.35103	0.23394	-4.33903	9.8837
-4.79433	0.24657	0.23191	0.27915	0.30085	0.2154	0.25653	0.27921	0.33712	0.25864	0.3176	0.27008	0.33922	0.3675	0.29544	-4.33124	11.9131
-4.78577	0.23783	0.2432	0.31951	0.33684	0.19021	0.23003	0.30715	0.35378	0.29739	0.32586	0.26308	0.35567	0.34897	0.35287	-4.32345	11.7506
-4.77721	0.2151	0.20773	0.33154	0.31974	0.20043	0.19967	0.29711	0.34684	0.31564	0.31649	0.21854	0.33465	0.32014	0.39018	-4.31566	10.1289
-4.76865	0.12978	0.21501	0.34757	0.26344	0.29782	0.2019	0.27303	0.35488	0.33973	0.30558	0.19512	0.30138	0.28053	0.40656	-4.30787	7.85738
-4.76009	0.02957	0.16838	0.30489	0.18236	0.32276	0.14758	0.18346	0.28871	0.28815	0.20628	0.1385	0.18169	0.15749	0.35028	-4.30008	6.42047
-4.75153	-0.09114	0.10966	0.17184	0.08175	0.28525	0.01613	0.06443	0.15113	0.20806	0.1232	0.08688	0.04701	0.01421	0.22591	-4.29229	8.49332
-4.74297	0.0507	0.26546	0.36838	0.27347	0.50605	0.18018	0.25344	0.23541	0.40333	0.39128	0.3106	0.25371	0.24231	0.38505	-4.2845	14.2736
-4.73441	0.48243	0.64409	0.80579	0.76411	0.93975	0.65227	0.71556	0.65623	0.85571	0.88081	0.74786	0.74122	0.76723	0.84053	-4.27671	20.3983
-4.72585	0.85568	0.99817	1.08258	1.04851	1.16094	0.95662	1.04619	0.98196	1.15096	1.21255	1.07516	1.07949	1.10794	1.18473	-4.26892	23.268
-4.71729	0.9678	1.23263	1.11938	0.99085	1.19117	1.09418	1.11331	1.09894	1.19037	1.2644	1.16557	1.15591	1.15752	1.23444	-4.26113	21.5795
-4.70873	0.9015	1.1496	0.92368	0.73482	0.96293	0.99906	0.87763	0.98396	1.00233	0.98224	1.01823	0.99754	0.98382	1.00952	-4.25334	17.3178
-4.70016	0.49172	0.79441	0.51157	0.33016	0.47	0.52724	0.38192	0.52129	0.56552	0.4288	0.60718	0.50337	0.51713	0.50754	-4.24555	13.7666
-4.6916	0.12142	0.55553	0.25217	0.09818	0.19319	0.22641	0.11811	0.18692	0.2466	0.17347	0.35915	0.16981	0.19368	0.16819	-4.23776	12.6115
-4.68304	0.51132	0.93906	0.65362	0.58375	0.55875	0.64761	0.68602	0.54669	0.70987	0.64425	0.7606	0.59353	0.64227	0.5268	-4.22997	13.8393
-4.67448	1.35183	1.43033	1.28355	1.27618	1.17264	1.27721	1.31879	1.20384	1.37506	1.25063	1.337	1.24536	1.29776	1.15381	-4.22218	15.4756
-4.66592	1.41003	1.45559	1.16823	1.12662	1.07881	1.13544	1.14765	1.1392	1.27075	1.16281	1.29866	1.20888	1.19381	1.18128	-4.21439	17.0797
-4.65736	0.96799	1.16975	0.81734	0.81178	0.86546	0.83823	0.83481	0.81443	0.9417	0.86517	1.07065	0.90724	0.90003	0.90134	-4.2066	19.2465
-4.6488	0.94716	1.15365	1.20013	1.16976	1.23142	1.12403	1.12458	1.08555	1.14997	1.17061	1.3319	1.07836	1.14921	1.11431	-4.19881	21.1907
-4.64024	1.17597	1.16449	1.46328	1.33806	1.45936	1.38791	1.34516	1.33491	1.34951	1.47945	1.49393	1.23738	1.29539	1.38975	-4.19102	23.7217
-4.63168	1.145	1.17739	1.2959	1.06078	1.36424	1.28809	1.00505	1.23952	1.19938	1.28443	1.20674	1.06148	1.08812	1.16891	-4.18323	29.1578
-4.62312	1.61728	1.68778	1.63454	1.24303	1.66115	1.42114	1.07508	1.58901	1.5659	1.49873	1.45393	1.45525	1.44329	1.22038	-4.17544	37.2332
-4.61456	2.83725	2.54678	2.4579	2.22596	2.43062	2.3682	1.93619	2.50933	2.5424	2.53055	2.39821	2.67286	2.36579	2.20011	-4.16765	41.4083
-4.606	3.41699	2.95174	3.01187	2.99754	2.74453	2.89852	2.31009	3.00598	3.20199	3.13891	2.99352	3.40697	2.74225	3.1227	-4.15986	37.661
-4.59744	2.79083	2.30534	2.4109	2.524	1.77768	2.49958	1.20205	2.2231	2.64747	2.30202	2.48987	2.88673	1.74136	2.6838	-4.15207	29.271
-4.58888	1.16316	0.85046	0.58785	0.86742	0.1606	1.30362	-0.51252	0.65079	1.08933	0.54879	1.24827	1.31316	-0.1051	1.03651	-4.14428	20.5543
-4.58032	-0.52452	-0.36047	-1.06489	-0.51406	-1.40384	0.30684	-1.69238	-0.38252	-0.3971	-0.85969	0.39889	-0.13185	-1.30794	-0.3367	-4.13649	13.6508
-4.57176	-1.88211	-1.02746	-2.29173	-1.28358	-2.85933	-0.34018	-2.44252	-1.20475	-1.57676	-1.68396	-0.08651	-1.11061	-1.85168	-1.12828	-4.1287	9.25622
-4.5632	-2.75475	-2.37472	-3.38424	-2.23683	-3.78286	-1.44898	-3.00546	-2.10999	-2.42262	-2.28538	-0.65479	-1.98668	-2.14667	-1.71581	-4.12091	5.80507
-4.55464	-3.7381	-3.44713	-3.65168	-2.85085	-3.25488	-2.31331	-3.08272	-2.3655	-2.6115	-2.39613	-1.2329	-2.28902	-2.12946	-1.8965	-4.11312	1.45703
-4.54608	-5.06643	-4.27621	-3.5033	-2.95179	-1.52861	-3.46226	-2.81877	-2.5303	-2.72042	-2.34943	-2.62885	-2.38389	-2.1729	-2.05313	-4.10533	-4.40577
-4.53752	-5.6023	-4.96483	-3.18648	-2.64175	0.79103	-4.63728	-2.33734	-2.62926	-2.78661	-2.26875	-4.23145	-2.39506	-2.17534	-2.27585	-4.09754	-10.5567
-4.52896	-4.00319	-4.22637	-3.04367	-2.51807	2.17797	-4.51773	-1.84006	-2.72162	-2.96193	-2.44126	-4.54871	-2.62271	-2.45605	-2.71818	-4.08975	-11.2079
-4.5204	-1.34485	-2.31618	-3.09789	-2.7285	2.42972	-3.21701	-1.15673	-2.72034	-3.27676	-2.74854	-3.1551	-2.87313	-2.70553	-2.98794	-4.08196	-1.39308
-4.51184	1.15801	-0.02435	-3.04552	-2.61339	2.2169	-1.10278	0.30363	-2.34063	-3.22577	-2.75045	-0.55679	-2.74498	-2.55477	-2.72162	-4.07417	14.0164
-4.50327	2.03179	1.04997	-2.8019	-2.26394	1.54027	0.30967	1.97932	-1.74563	-2.25912	-2.13971	1.37961	-2.4032	-1.83256	-1.94924	-4.06638	23.2383
-4.49471	2.04312	1.05496	-1.61745	-1.14053	1.46619	0.95688	3.44619	-0.5463	-0.33673	-0.43086	2.31784	-1.24848	-0.25712	-0.18556	-4.05859	23.4786
-4.48615	1.69541	1.56876	0.84244	0.74056	1.95252	1.31089	3.84909	1.49577	1.6655	1.86461	2.31404	0.97706	1.77703	2.1564	-4.0508	16.7979
-4.47759	1.50634	3.09815	3.64243	3.00101	2.73801	1.7697	3.59309	3.4514	3.56884	4.06467	1.97655	3.28861	3.83952	4.03634	-4.04301	9.52904
-4.46903	3.03402	5.17218	6.01941	5.48177	4.17351	3.41363	4.1021	5.3115	5.24626	6.0591	2.71435	5.35931	5.71196	5.43021	-4.03522	3.87865
-4.46047	5.05755	6.09659	6.63656	6.72469	4.89881	5.13822	4.86966	6.08043	5.75719	6.41613	3.86192	6.2672	6.02213	5.79097	-4.02743	0.41176
-4.45191	6.84735	6.73447	7.12772	7.24323	5.33249	6.8283	6.02167	6.49573	6.3999	6.57279	5.79396	6.74818	6.385	6.53994	-4.01964	-0.04814
-4.44335	9.46456	9.02128	8.42879	8.90355	7.19456	9.30854	8.70408	8.51226	9.57512	8.71651	8.92867	8.57984	8.46957	8.22639	-4.01185	-0.0431
-4.43479	10.6465	10.3454	10.3172	10.4762	9.17224	9.09949	8.65699	10.2849	11.5853	10.1776	9.86376	9.25476	9.89056	9.15148	-4.00406	-0.04039
-4.42623	9.22272	9.55417	11.8273	10.9974	10.7117	8.54859	8.61042	10.6886	12.767	10.1762	8.73273	7.86069	9.90223	10.0608	-3.99627	-0.04591
-4.41767	6.41123	6.686	10.8897	9.49949	11.8411	10.0183	9.74863	8.97527	13.2593	9.66095	9.85739	7.24852	9.15231	9.57481	-3.98848	-0.05838
-4.40911	0.95359	2.08446	3.09654	2.08445	9.22043	5.72421	5.52615	2.04727	7.46265	2.61574	5.98888	2.22303	6.05774	3.42403	-3.98069	-0.07384
-4.40055	1.11051	3.68874	-1.018	2.55599	8.55856	2.28684	2.01796	2.7691	4.03844	0.40274	4.09091	2.30861	7.38805	1.32695	-3.9729	-0.07571
-4.39199	7.86892	8.92138	2.28128	9.39659	11.4224	5.14434	5.12782	9.53407	8.14816	7.32775	7.87031	10.0868	11.5813	6.62105	-3.96511	-0.05083
-4.38343	-1.3586	-2.3369	-6.36701	-0.81691	0.73404	-3.08351	-2.26807	0.06677	-0.20384	-0.09847	-0.66317	3.28439	1.02154	0.86437	-3.95732	0.0011
-4.37487	-19.3546	-20.8215	-21.347	-17.1208	-16.4019	-18.2709	-16.6012	-15.9628	-15.6416	-17.3208	-14.1521	-12.729	-15.6837	-12.6926	-3.94953	0.06019
-4.36631	-23.3569	-24.5114	-24.0363	-20.8552	-20.6583	-21.4258	-20.1912	-19.7293	-19.8438	-22.1448	-16.8587	-18.001	-19.851	-17.1695	-3.94174	0.09816
-4.35775	-18.575	-18.3417	-19.5498	-17.5067	-16.9566	-16.5902	-16.6275	-16.0733	-16.7494	-17.8131	-13.7746	-15.3995	-15.9825	-14.8976	-3.93395	0.10652
-4.34919	-12.5765	-11.7207	-12.639	-11.5519	-11.6768	-11.1201	-10.701	-10.0745	-10.9284	-11.4411	-9.04143	-10.8428	-10.666	-10.4245	-3.92616	0.09031
-4.34063	-5.93196	-5.60798	-5.35781	-4.85108	-5.35467	-5.65763	-4.73207	-4.04212	-4.63097	-5.31083	-3.96707	-5.3358	-4.83489	-4.66761	-3.91837	0.06278
-4.33207	-1.86297	-1.53714	-1.32504	-1.24837	-1.63623	-2.047	-1.07024	-0.84563	-0.94165	-1.92715	-1.26055	-1.56502	-1.35099	-1.28156	-3.91058	0.03586
-4.32351	-0.5242	0.46684	-0.31939	-0.06448	-0.08368	-0.73704	0.42387	0.29783	0.22517	-0.4528	-0.50732	-0.09793	0.00353	0.03061	-3.90279	0.01511
-4.31495	-0.6111	0.81927	-0.25533	0.24523	0.28061	-0.10643	0.77554	0.51897	0.35381	0.13239	-0.06505	0.27017	0.27416	0.4831	-3.895	0.00317
-4.30638	-0.48112	0.60064	0.03214	0.61659	0.62478	0.52433	0.93434	0.72834	0.35793	0.69898	0.87576	0.62846	0.37831	0.81956	-3.88721	-0.00343
-4.29782	-0.31728	0.56004	0.33255	0.7346	1.03376	0.95016	0.88489	0.81206	0.32215	1.15633	1.62659	1.04006	0.94586	1.18968	-3.87942	-0.00746
-4.28926	-0.5241	0.51047	-0.18942	0.08082	0.7037	0.69518	0.10796	0.42904	0.15199	0.55481	1.16811	0.98867	1.05113	0.88391	-3.87163	-0.01009
-4.2807	-0.89499	0.5928	-0.65211	-0.17397	0.1618	0.14191	-0.17061	0.13585	0.32419	-0.02889	0.22068	1.03937	1.04201	0.61938	-3.86384	-0.01326
-4.27214	-0.57196	0.90523	-0.16247	-0.21477	-0.10117	-0.22535	0.20944	0.04739	0.54492	-0.04531	-0.23363	1.23701	1.26042	0.74978	-3.85605	-0.01945
-4.26358	-0.5848	0.65647	0.22721	-0.00428	-0.01899	0.05116	0.73844	0.22155	0.65464	-0.25696	-0.19229	1.41	1.27888	1.03337	-3.84826	-0.03445
-4.25502	-0.63918	0.53083	0.5557	0.70381	0.59368	0.82828	1.17938	0.7655	0.71859	-0.46538	0.23879	1.4599	1.32571	1.49005	-3.84047	-0.05593
-4.24646	-0.57427	0.00345	0.29449	0.68445	0.93993	1.00426	0.70444	1.01648	0.39665	-0.37592	0.32641	1.3388	1.52706	1.87818	-3.83268	-0.07282
-4.2379	-1.49031	-1.75364	-1.17722	-0.84384	0.59738	-0.00874	-0.65646	-0.11197	-0.43056	-0.66975	-0.86536	0.9113	0.74291	1.4758	-3.82489	-0.07704
-4.22934	-2.79043	-3.34295	-2.48881	-1.8047	-0.29774	-0.91448	-1.17606	-0.91291	-0.60057	-0.50937	-1.19157	0.77586	-0.2772	0.39291	-3.8171	-0.07022
-4.22078	-3.56156	-2.62042	-1.94547	-1.27137	-0.48967	-0.95871	-0.32355	-0.00316	0.1394	1.01288	1.04915	1.51611	0.12744	0.09564	-3.80931	-0.0663
-4.21222	-0.22138	0.62077	0.83164	1.18001	1.34492	1.3656	2.1675	2.37885	2.33979	3.93629	4.52836	3.55614	2.66877	1.99915	-3.80152	-0.07539
-4.20366	3.62822	3.29685	2.59804	4.50338	3.19375	4.21124	4.25712	4.31817	3.86614	5.98829	6.0565	4.53292	5.59899	4.90178	-3.79373	-0.09344
-4.1951	4.51425	4.68945	3.92768	6.90018	5.13931	5.36079	5.68748	5.47211	5.06533	7.48939	6.70204	4.70291	7.39032	6.89059	-3.78594	-0.12416
-4.18654	4.19224	5.58536	6.22221	8.22816	7.32862	6.15104	7.76041	7.07196	6.98523	8.5782	8.04426	6.62153	8.07135	6.8923	-3.77815	-0.1541
-4.17798	5.15454	5.51086	7.05682	6.98501	7.5473	6.5245	8.56663	8.46357	8.0732	7.91299	8.53109	8.42794	6.91157	6.37363	-3.77036	-0.16296
-4.16942	6.48075	6.35992	7.52669	6.05475	6.10996	7.78524	7.87157	8.4517	8.4198	6.59917	7.66027	8.20329	6.97079	7.45889	-3.76257	-0.15356
-4.16086	3.85103	5.98598	6.18731	5.34366	4.42038	7.67411	5.06886	5.32248	5.76913	4.20533	5.20572	6.24003	6.58022	7.30976	-3.75478	-0.14226
-4.1523	0.51806	5.19049	4.52545	5.77609	4.72119	5.51792	3.88309	2.40146	4.10626	3.17634	3.53131	5.17959	6.35667	7.4564	-3.74699	-0.14796
-4.14374	-0.34532	3.67699	2.52906	4.96342	3.59715	2.12797	3.36842	1.03842	2.63381	2.83923	2.44254	3.67658	4.98322	5.85364	-3.7392	-0.14943
-4.13518	-0.53704	0.50031	-0.73455	1.42079	0.3121	-0.69946	1.22268	0.58174	-0.54088	1.9119	1.75062	0.35769	2.48411	2.14505	-3.73141	-0.12144
-4.12662	-0.32934	0.07145	-1.90446	-0.47425	-0.96442	-0.01552	0.02196	2.09771	-0.8308	2.10406	2.18733	-1.08773	2.37546	1.22384	-3.72362	-0.06728
-4.11805	1.81504	2.3658	0.41962	2.42782	0.96973	3.1782	2.28901	5.00254	3.37665	4.36425	4.09587	1.65957	5.02026	3.76787	-3.71583	-0.01741
-4.10949	2.92428	4.01677	2.07522	4.44497	4.06474	5.16816	4.52655	5.59789	5.91865	5.07395	4.86848	4.07426	6.44991	5.85831	-3.70804	-0.0039
-4.10093	0.8292	4.23189	1.61299	4.12677	6.35146	5.59849	5.14076	5.08009	5.92106	5.18538	4.78174	4.55239	6.52176	5.92194	-3.70025	-0.02547
-4.09237	-1.39625	3.33355	-0.72014	1.96079	6.20127	5.08613	4.84907	5.09739	5.52128	5.88536	5.39378	4.85177	6.92495	6.13573	-3.69246	-0.08057
-4.08381	-3.40103	-0.27484	-4.34846	-1.65738	3.0528	3.56152	2.40905	3.43995	3.91434	3.7672	4.01979	3.60417	4.95353	5.68814	-3.68467	-0.15074
-4.07525	-2.0434	-0.86373	-2.74883	-0.72415	1.45045	4.08316	2.44382	2.42109	3.69967	2.87784	3.74524	4.39381	3.76876	5.79568	-3.67688	-0.19134
-4.06669	0.9167	1.81909	0.85378	2.39699	1.79324	5.77086	4.32781	3.13524	4.56932	3.85085	4.04799	5.74731	4.11171	5.83619	-3.66909	-0.17178
-4.05813	-1.90695	-0.21257	-0.08002	0.38444	0.06173	3.90944	2.17657	1.65618	2.15247	1.55328	1.63687	3.25509	2.52397	3.00317	-3.6613	-0.09499
-4.04957	-5.65575	-3.95571	-3.08861	-2.50701	-1.69044	0.94523	-0.75023	-0.23178	-0.2236	-0.56317	-0.41922	1.17507	1.75818	1.2339	-3.65351	-0.01268
-4.04101	-6.09708	-5.50426	-3.5398	-2.66655	-2.54329	-0.79862	-1.65801	-0.19146	-0.97045	-0.39395	-0.37666	0.57625	2.04241	1.36464	-3.64572	0.02041
-4.03245	-4.6383	-4.47927	-1.73474	-2.05864	-2.5763	-1.00143	-1.57523	0.69616	-0.394	0.62694	1.09423	0.84898	2.32363	2.04241	-3.63793	0.00178
-4.02389	-3.51099	-3.45159	-1.34395	-1.78744	-2.40248	0.00159	-0.07462	0.90551	0.37033	1.18978	1.54624	1.44336	2.06076	2.44251	-3.63014	-0.0317
-4.01533	-5.23081	-5.2347	-3.42964	-2.42544	-3.61016	-0.69597	0.42334	-0.86773	-0.58242	-0.77061	-0.48933	0.76609	0.27084	0.82287	-3.62235	-0.0321
-4.00677	-6.96112	-6.40929	-4.93511	-3.597	-5.01625	-3.30827	-1.35467	-2.45693	-2.67064	-2.75725	-2.34787	-1.12401	-1.913	-1.46934	-3.61456	0.03211
-3.99821	-8.53175	-7.74166	-6.72093	-5.60372	-6.3623	-6.37607	-4.48473	-3.93971	-5.21892	-3.85116	-3.68148	-3.6849	-3.73845	-3.95637	-3.60677	0.13328
-3.98965	-10.7854	-9.94097	-10.4433	-8.84062	-7.93126	-9.07598	-7.35373	-5.94699	-7.45393	-5.29246	-5.841	-6.20755	-5.56092	-6.42152	-3.59898	0.22754
-3.98109	-12.5875	-11.7866	-12.2087	-11.2639	-8.67016	-9.59324	-8.76569	-7.25822	-7.62241	-5.91951	-7.39736	-7.03322	-6.30658	-7.02527	-3.59119	0.29181
-3.97253	-12.696	-12.0752	-11.4441	-11.0737	-9.06227	-8.52759	-9.04848	-7.80034	-7.17967	-6.11878	-7.54245	-6.61056	-5.94891	-6.26568	-3.5834	0.30951
-3.96397	-13.5154	-11.68	-10.0344	-10.0763	-9.20582	-8.03172	-8.51641	-8.02655	-7.05283	-6.69968	-7.08743	-6.1705	-5.51526	-5.66275	-3.57561	0.2942
-3.95541	-13.4016	-10.5941	-9.74727	-10.0596	-9.14299	-8.36385	-8.09927	-7.91449	-6.80647	-6.84739	-6.36976	-5.83565	-5.34099	-5.52501	-3.56782	0.26764
-3.94685	-13.8825	-10.8832	-11.2498	-11.2151	-10.6419	-9.63542	-9.32339	-9.14421	-7.97119	-7.93459	-7.25325	-6.92642	-6.63556	-7.02185	-3.56003	0.2368
-3.93829	-15.0475	-12.2787	-12.3415	-12.2016	-12.1945	-11.1224	-10.785	-10.2855	-9.67438	-9.5069	-8.66109	-8.55637	-8.37564	-8.39292	-3.55224	0.20727
-3.92973	-13.0423	-10.503	-10.3142	-10.2834	-10.3596	-9.4083	-9.23888	-8.81287	-8.12203	-8.5704	-6.88781	-7.11033	-7.17673	-6.32198	-3.54445	0.17654
-3.92116	-10.1324	-8.24682	-8.10121	-8.28976	-8.22907	-7.53768	-6.85792	-6.81437	-6.42966	-6.78073	-4.8422	-5.49711	-5.28099	-4.32458	-3.53666	0.13827
-3.9126	-10.7358	-8.35039	-8.5317	-8.61202	-8.78643	-7.78899	-6.19816	-6.10859	-6.90563	-7.08423	-5.12495	-6.14741	-5.22052	-4.38942	-3.52887	0.10195
-3.90404	-11.7289	-9.75367	-9.9475	-9.32473	-10.6107	-9.03665	-6.80321	-6.74377	-8.31945	-8.00093	-6.07428	-7.53218	-5.92108	-4.95977	-3.52108	0.07805
-3.89548	-11.959	-11.3691	-10.9669	-10.205	-12.0237	-10.3295	-6.99459	-7.65089	-9.46414	-8.40356	-6.63181	-8.56788	-6.73799	-5.5665	-3.51329	0.06223
-3.88692	-12.595	-11.5948	-11.2929	-10.7876	-11.0644	-10.1761	-6.87475	-7.96185	-8.81019	-8.4493	-7.24248	-7.89947	-7.70615	-6.25386	-3.5055	0.04974
-3.87836	-13.3705	-10.6565	-10.4433	-10.1888	-8.62655	-8.63853	-7.59492	-8.41617	-7.05543	-8.15016	-8.24839	-6.08777	-8.76619	-7.32761	-3.49771	0.04136
-3.8698	-14.3822	-9.75492	-8.86318	-9.31087	-7.01694	-7.62152	-9.61085	-9.26612	-5.88222	-7.86523	-9.12248	-5.30654	-9.40389	-8.72598	-3.48992	0.03591
-3.86124	-13.9647	-10.2979	-8.11539	-8.54636	-6.78886	-7.01526	-10.814	-9.1943	-5.26981	-7.21371	-8.82568	-5.54411	-8.77567	-8.71928	-3.48213	0.03251
-3.85268	-11.2698	-10.7866	-8.65326	-8.37	-7.63111	-7.1869	-9.77221	-7.82698	-5.69662	-6.28903	-7.58504	-6.18008	-7.10956	-7.28258	-3.47434	0.02958
-3.84412	-9.86901	-11.5461	-10.8416	-10.0362	-9.75402	-8.74107	-8.67335	-7.28554	-7.95773	-6.91756	-7.47401	-7.80421	-6.7711	-7.0985	-3.46655	0.02616
-3.83556	-10.3258	-12.0815	-12.406	-11.5121	-11.438	-10.0885	-8.25482	-7.7541	-9.86615	-8.24796	-8.08265	-9.15439	-7.46835	-7.75395	-3.45876	0.02297
-3.827	-10.2615	-12.2092	-11.9105	-11.1823	-10.9975	-10.2081	-7.67438	-8.33426	-9.99493	-8.56834	-7.86304	-9.11804	-7.5221	-7.71352	-3.45097	0.01932
-3.81844	-9.5103	-11.206	-10.6421	-10.3364	-9.83311	-9.44515	-7.22111	-8.29967	-9.23119	-8.23466	-7.21435	-8.35974	-7.03296	-7.23025	-3.44318	0.01575
-3.80988	-10.0623	-10.1391	-10.1674	-10.2499	-9.26932	-8.8169	-7.24587	-8.08361	-8.73386	-8.02572	-6.84889	-7.84503	-6.80481	-6.99316	-3.43539	0.01307
-3.80132	-10.3428	-9.1946	-9.78822	-9.51623	-8.84737	-8.28493	-7.56422	-7.63334	-8.11755	-7.71543	-7.03189	-7.39234	-6.85011	-6.88944	-3.4276	-1.58311
-3.79276	-9.4145	-7.9083	-8.36429	-7.88509	-8.00101	-7.31031	-7.34686	-6.79889	-6.87625	-6.87142	-6.75891	-6.49416	-6.42866	-6.2555	-3.41981	-7.17266
-3.7842	-7.98687	-6.83398	-6.81397	-6.61627	-6.59099	-6.17592	-6.68169	-5.78824	-5.64209	-5.83189	-5.95471	-5.44867	-5.57966	-5.30657	-3.41202	-14.4925
-3.77564	-6.35158	-5.8691	-5.87576	-5.83572	-5.42173	-5.24913	-5.84921	-4.82578	-4.9502	-5.06208	-5.16711	-4.59977	-4.78585	-4.48898	-3.40423	-22.6565
-3.76708	-5.59452	-5.0754	-5.05948	-4.98553	-4.63132	-4.49193	-4.9407	-4.14085	-4.40187	-4.31805	-4.4471	-3.98299	-3.99476	-3.81898	-3.39644	-27.5338
-3.75852	-5.16165	-4.52265	-4.22087	-4.2115	-3.9698	-3.88234	-4.17651	-3.6475	-3.81016	-3.62239	-3.73204	-3.44917	-3.30909	-3.2585	-3.38865	-27.2091
-3.74996	-4.60868	-4.22932	-3.76686	-3.69519	-3.46345	-3.46689	-3.5938	-3.27221	-3.37279	-3.19317	-3.17653	-3.01614	-2.91504	-2.89203	-3.38086	-25.9073
-3.7414	-4.3359	-4.04195	-3.66809	-3.48493	-3.3377	-3.31863	-3.28323	-3.09773	-3.16697	-3.0241	-2.97638	-2.85954	-2.79127	-2.75706	-3.37307	-24.0798
-3.73283	-4.15817	-3.9732	-3.72568	-3.41341	-3.3692	-3.31244	-3.21386	-3.08121	-3.11769	-2.94515	-2.89274	-2.81039	-2.73933	-2.69493	-3.36528	-22.0674
-3.72427	-3.8604	-3.8083	-3.57981	-3.31638	-3.26944	-3.15628	-3.09815	-2.98292	-2.98581	-2.78166	-2.70824	-2.67079	-2.59252	-2.5314	-3.35749	-20.7594
-3.71571	-3.54051	-3.55542	-3.29338	-3.11333	-3.03436	-2.88611	-2.87362	-2.73582	-2.74293	-2.57892	-2.46836	-2.44323	-2.38516	-2.30173	-3.3497	-19.7489
-3.70715	-3.1916	-3.2082	-3.02876	-2.88935	-2.79319	-2.62465	-2.66764	-2.54574	-2.48077	-2.40756	-2.26229	-2.23504	-2.18384	-2.08323	-3.34191	-18.2922
-3.69859	-2.92748	-2.78567	-2.719	-2.63469	-2.56335	-2.34711	-2.45377	-2.35277	-2.23818	-2.21067	-2.06325	-2.03453	-1.98718	-1.8816	-3.33412	-16.7123
-3.69003	-2.65003	-2.48589	-2.42974	-2.39613	-2.28964	-2.12477	-2.20485	-2.07658	-1.98656	-1.98009	-1.86029	-1.81923	-1.77033	-1.68362	-3.32633	-15.0354
-3.68147	-2.43828	-2.29749	-2.17844	-2.15538	-1.98981	-1.94662	-1.93127	-1.79871	-1.76596	-1.75858	-1.68159	-1.62805	-1.57113	-1.50101	-3.31854	-13.7825
-3.67291	-2.20433	-2.11171	-2.03685	-1.98633	-1.77433	-1.7889	-1.71601	-1.58959	-1.61099	-1.59288	-1.53859	-1.48054	-1.42501	-1.36313	-3.31075	-13.042
-3.66435	-1.94876	-1.91049	-1.9192	-1.82715	-1.65318	-1.60392	-1.54598	-1.47925	-1.47896	-1.45758	-1.40995	-1.34959	-1.30987	-1.24851	-3.30296	-12.4721
-3.65579	-1.80219	-1.80064	-1.76619	-1.6621	-1.56478	-1.45982	-1.42813	-1.38545	-1.36033	-1.36174	-1.2988	-1.24986	-1.21086	-1.15638	-3.29517	-11.9161
-3.64723	-1.74302	-1.72418	-1.62957	-1.55312	-1.49993	-1.41675	-1.37224	-1.33139	-1.3042	-1.30527	-1.22945	-1.18988	-1.14358	-1.09446	-3.28738	-11.22
-3.63867	-1.73689	-1.58927	-1.57375	-1.51337	-1.43727	-1.3846	-1.30091	-1.27612	-1.25605	-1.24222	-1.1813	-1.13328	-1.0931	-1.04581	-3.27959	-10.3646
-3.63011	-1.64393	-1.45074	-1.47581	-1.42228	-1.33832	-1.27439	-1.16819	-1.16539	-1.15632	-1.13872	-1.09721	-1.04138	-1.01683	-0.97644	-3.2718	-9.32168
-3.62155	-1.43729	-1.30766	-1.27141	-1.25842	-1.2165	-1.09912	-1.04002	-1.04913	-1.03449	-1.0127	-0.99442	-0.92892	-0.91006	-0.88764	-3.26401	-8.48594
-3.61299	-1.27438	-1.162	-1.07364	-1.08248	-1.0948	-0.94921	-0.93909	-0.93306	-0.92252	-0.8906	-0.89494	-0.82993	-0.79939	-0.79306	-3.25622	-7.95846
-3.60443	-1.11909	-1.015	-0.94729	-0.95992	-0.96301	-0.85981	-0.85849	-0.83018	-0.82352	-0.78869	-0.80718	-0.75071	-0.70197	-0.70561	-3.24843	-7.58181
-3.59587	-0.94573	-0.90366	-0.8856	-0.88462	-0.87232	-0.79949	-0.79738	-0.77067	-0.75351	-0.72251	-0.74833	-0.69868	-0.64066	-0.64474	-3.24064	-7.31223
-3.58731	-0.8436	-0.82068	-0.84204	-0.79653	-0.82398	-0.74114	-0.73435	-0.72	-0.71044	-0.68317	-0.69183	-0.65608	-0.60325	-0.60551	-3.23285	-6.97604
-3.57875	-0.77441	-0.73076	-0.81423	-0.73383	-0.76839	-0.69935	-0.67951	-0.66603	-0.6867	-0.65285	-0.64197	-0.6172	-0.57565	-0.58129	-3.22506	-6.56017
-3.57019	-0.75015	-0.73238	-0.78698	-0.71119	-0.70537	-0.66524	-0.63349	-0.62972	-0.68072	-0.63052	-0.62246	-0.58952	-0.55763	-0.56209	-3.21727	-6.0717
-3.56163	-0.75006	-0.80767	-0.77429	-0.71525	-0.64906	-0.66735	-0.62562	-0.61974	-0.67565	-0.61654	-0.61759	-0.5821	-0.53655	-0.54856	-3.20948	-5.72356
-3.55307	-0.71778	-0.80566	-0.72461	-0.69862	-0.64003	-0.66736	-0.61752	-0.60525	-0.64479	-0.59903	-0.60557	-0.56124	-0.5164	-0.53561	-3.20169	-5.65365
-3.54451	-0.63064	-0.74631	-0.64089	-0.64561	-0.59597	-0.61911	-0.5706	-0.55725	-0.58302	-0.55961	-0.54694	-0.50614	-0.4864	-0.49448	-3.1939	-5.64673
-3.53594	-0.49407	-0.65066	-0.59494	-0.57867	-0.52202	-0.54632	-0.50888	-0.4923	-0.50353	-0.49986	-0.47022	-0.4435	-0.44276	-0.44029	-3.18611	-5.52257
-3.52738	-0.4139	-0.52355	-0.59425	-0.51879	-0.46692	-0.48327	-0.45885	-0.45911	-0.43506	-0.45395	-0.4217	-0.40535	-0.40418	-0.39804	-3.17832	-5.26876
-3.51882	-0.43965	-0.45534	-0.54918	-0.48623	-0.44855	-0.46575	-0.4383	-0.46333	-0.41509	-0.4319	-0.39769	-0.39278	-0.3854	-0.36988	-3.17053	-4.9024
-3.51026	-0.50705	-0.4402	-0.49766	-0.49894	-0.43319	-0.4738	-0.42819	-0.46949	-0.41057	-0.40928	-0.39123	-0.39373	-0.37584	-0.35415	-3.16274	-4.60715
-3.5017	-0.57025	-0.47519	-0.48351	-0.48338	-0.41226	-0.46275	-0.42025	-0.45448	-0.39364	-0.38959	-0.38995	-0.39034	-0.36416	-0.34795	-3.15495	-4.43243
-3.49314	-0.58327	-0.48452	-0.48687	-0.47813	-0.41845	-0.44657	-0.42112	-0.43838	-0.38458	-0.38385	-0.38606	-0.38489	-0.35978	-0.34918	-3.14716	-4.28004
-3.48458	-0.56287	-0.47512	-0.48599	-0.48681	-0.41604	-0.44872	-0.40734	-0.44197	-0.38634	-0.39634	-0.38282	-0.37721	-0.36105	-0.35144	-3.13937	-4.09653
-3.47602	-0.58793	-0.44953	-0.48647	-0.4945	-0.41815	-0.44357	-0.40248	-0.45167	-0.40279	-0.41164	-0.3797	-0.37428	-0.36615	-0.35507	-3.13158	-3.8161
-3.46746	-0.59322	-0.42306	-0.48741	-0.48559	-0.44436	-0.42909	-0.41119	-0.43664	-0.42619	-0.41293	-0.38274	-0.37748	-0.36802	-0.36388	-3.12379	-3.49319
-3.4589	-0.56424	-0.43997	-0.46099	-0.47339	-0.45194	-0.41584	-0.42877	-0.41864	-0.42625	-0.4026	-0.37803	-0.37556	-0.36359	-0.36947	-3.116	-3.16951
-3.45034	-0.49432	-0.47182	-0.45822	-0.47766	-0.42843	-0.41545	-0.43811	-0.41523	-0.42344	-0.39887	-0.37086	-0.37765	-0.36603	-0.36507	-3.10821	-2.98296
-3.44178	-0.48492	-0.47399	-0.5019	-0.47613	-0.43578	-0.4116	-0.44097	-0.42644	-0.42079	-0.40312	-0.37113	-0.3806	-0.37157	-0.35789	-3.10042	-2.93275
-3.43322	-0.52214	-0.45573	-0.49367	-0.46941	-0.45535	-0.3979	-0.42554	-0.43549	-0.41901	-0.41313	-0.37378	-0.37649	-0.36539	-0.35156	-3.09263	-2.92672
-3.42466	-0.55431	-0.46715	-0.4744	-0.44159	-0.46786	-0.37984	-0.39967	-0.4258	-0.40217	-0.40082	-0.37263	-0.35969	-0.35251	-0.3411	-3.08484	-2.89588
-3.4161	-0.54282	-0.46692	-0.48221	-0.43964	-0.47039	-0.37562	-0.3853	-0.39419	-0.39489	-0.38126	-0.36681	-0.34094	-0.3382	-0.32729	-3.07705	-2.75218
-3.40754	-0.52849	-0.44742	-0.4856	-0.45986	-0.4445	-0.3743	-0.38802	-0.3836	-0.39595	-0.37105	-0.3558	-0.33347	-0.33178	-0.31602	-3.06926	-2.5538
-3.39898	-0.53571	-0.44927	-0.49418	-0.47421	-0.42937	-0.38801	-0.39533	-0.38698	-0.40396	-0.37633	-0.35152	-0.33887	-0.33291	-0.30783	-3.06147	-2.39279
-3.39042	-0.52063	-0.46804	-0.51274	-0.44221	-0.43683	-0.41161	-0.39064	-0.39856	-0.4137	-0.37593	-0.35067	-0.34522	-0.32427	-0.30481	-3.05368	-2.33283
-3.38186	-0.53785	-0.42538	-0.5029	-0.4066	-0.43548	-0.43238	-0.39696	-0.3965	-0.41018	-0.37578	-0.34044	-0.34421	-0.31928	-0.30224	-3.04589	-2.34899
-3.3733	-0.53456	-0.41224	-0.4807	-0.39166	-0.41134	-0.40174	-0.37531	-0.38051	-0.38096	-0.36376	-0.33139	-0.33429	-0.31431	-0.28792	-3.0381	-2.35091
-3.36474	-0.57854	-0.38583	-0.46276	-0.40455	-0.38023	-0.3674	-0.3564	-0.35978	-0.35089	-0.34517	-0.33106	-0.324	-0.30975	-0.27707	-3.03031	-2.31588
-3.35618	-0.60197	-0.37685	-0.43227	-0.41844	-0.38158	-0.3607	-0.34376	-0.34742	-0.33129	-0.34087	-0.33266	-0.31868	-0.31148	-0.27077	-3.02252	-2.22985
-3.34762	-0.54913	-0.39864	-0.43334	-0.41768	-0.39004	-0.35883	-0.3397	-0.3481	-0.31278	-0.33789	-0.33247	-0.31995	-0.31373	-0.26627	-3.01473	-2.12065
-3.33906	-0.49866	-0.43556	-0.44417	-0.42859	-0.37284	-0.34273	-0.33814	-0.3407	-0.306	-0.3329	-0.3295	-0.3152	-0.30724	-0.25777	-3.00694	-1.98556
-3.33049	-0.44924	-0.4767	-0.43657	-0.39672	-0.36169	-0.30342	-0.32054	-0.35164	-0.31297	-0.31717	-0.32033	-0.29467	-0.28893	-0.25397	-2.99915	-1.84897
-3.32193	-0.464	-0.47011	-0.43946	-0.37925	-0.35355	-0.29377	-0.32198	-0.34696	-0.33282	-0.31544	-0.30208	-0.27785	-0.2783	-0.25211	-2.99136	-1.74461
-3.31337	-0.46323	-0.44133	-0.44897	-0.40088	-0.35617	-0.32449	-0.3312	-0.32441	-0.34172	-0.31916	-0.28835	-0.2715	-0.2668	-0.24735	-2.98357	-1.62738
-3.30481	-0.45046	-0.41569	-0.46426	-0.43092	-0.37475	-0.35042	-0.33921	-0.31548	-0.3447	-0.31806	-0.28342	-0.27111	-0.25641	-0.24986	-2.97578	-1.47186
-3.29625	-0.49374	-0.41778	-0.44848	-0.42558	-0.38244	-0.35629	-0.35352	-0.31206	-0.35004	-0.31932	-0.28805	-0.27569	-0.25204	-0.2615	-2.96799	-1.32495
-3.28769	-0.54835	-0.44099	-0.41647	-0.42835	-0.37189	-0.35265	-0.35823	-0.31328	-0.35705	-0.31184	-0.29364	-0.27772	-0.24832	-0.26929	-2.9602	-1.18013
-3.27913	-0.5389	-0.4551	-0.42119	-0.41413	-0.36486	-0.34116	-0.3564	-0.31353	-0.3459	-0.29418	-0.28653	-0.2705	-0.24496	-0.2638	-2.95241	-1.07898
-3.27057	-0.45024	-0.44683	-0.45244	-0.3997	-0.37877	-0.34867	-0.35778	-0.33266	-0.33241	-0.28229	-0.28817	-0.27014	-0.24583	-0.26374	-2.94462	-1.00836
-3.26201	-0.3922	-0.46491	-0.48708	-0.39424	-0.38926	-0.35188	-0.3624	-0.34339	-0.33272	-0.28582	-0.29358	-0.27718	-0.2652	-0.26694	-2.93683	-0.88358
-3.25345	-0.44939	-0.51659	-0.51048	-0.40112	-0.37764	-0.35877	-0.36766	-0.34579	-0.3464	-0.29077	-0.29792	-0.29631	-0.27939	-0.26967	-2.92904	-0.74535
-3.24489	-0.56994	-0.52285	-0.50934	-0.43069	-0.39224	-0.38159	-0.37237	-0.3577	-0.36108	-0.30671	-0.30242	-0.31147	-0.28356	-0.27579	-2.92125	-0.633
-3.23633	-0.59705	-0.4724	-0.50023	-0.46813	-0.41455	-0.38605	-0.35728	-0.36141	-0.36804	-0.31507	-0.3107	-0.30885	-0.27967	-0.28041	-2.91346	-0.55726
-3.22777	-0.54456	-0.45888	-0.48111	-0.47145	-0.4209	-0.37938	-0.33893	-0.35425	-0.35415	-0.30957	-0.322	-0.30037	-0.27107	-0.27379	-2.90567	-0.51539
-3.21921	-0.47446	-0.47465	-0.45021	-0.43496	-0.4227	-0.37684	-0.3426	-0.34256	-0.32453	-0.30348	-0.32049	-0.29599	-0.26252	-0.25791	-2.89788	-0.4921
-3.21065	-0.50875	-0.48544	-0.43637	-0.40534	-0.4126	-0.377	-0.3463	-0.3274	-0.30192	-0.30527	-0.3052	-0.28953	-0.25253	-0.2435	-2.89009	-0.50861
-3.20209	-0.56212	-0.43788	-0.41526	-0.38904	-0.40179	-0.35387	-0.33519	-0.31364	-0.28938	-0.30219	-0.27981	-0.26882	-0.24267	-0.22892	-2.8823	-0.57095
-3.19353	-0.55015	-0.39192	-0.40366	-0.36324	-0.38753	-0.3281	-0.32464	-0.28013	-0.27715	-0.28462	-0.24996	-0.24199	-0.22745	-0.21081	-2.87451	-0.62849
-3.18497	-0.58971	-0.37849	-0.39793	-0.34731	-0.38346	-0.29959	-0.30768	-0.26202	-0.26524	-0.27217	-0.23049	-0.22399	-0.21231	-0.19774	-2.86672	-0.62827
-3.17641	-0.56569	-0.38568	-0.37201	-0.34133	-0.38217	-0.27243	-0.29224	-0.26667	-0.26103	-0.26876	-0.22688	-0.2095	-0.20283	-0.1949	-2.85893	-0.60918
-3.16785	-0.49389	-0.36806	-0.36131	-0.33331	-0.34383	-0.24918	-0.29011	-0.25627	-0.26886	-0.25863	-0.2296	-0.19409	-0.19265	-0.18933	-2.85114	-0.60054
-3.15929	-0.41323	-0.3262	-0.34495	-0.3066	-0.30386	-0.22762	-0.27708	-0.2225	-0.27175	-0.23654	-0.22097	-0.18349	-0.18002	-0.17375	-2.84335	-0.62921
-3.15073	-0.30592	-0.27834	-0.30634	-0.30116	-0.28333	-0.20729	-0.26234	-0.19792	-0.24618	-0.20826	-0.20233	-0.17734	-0.1642	-0.15421	-2.83556	-0.70956
-3.14217	-0.2495	-0.26971	-0.27466	-0.29817	-0.24802	-0.19475	-0.24652	-0.1842	-0.19835	-0.18407	-0.18562	-0.16418	-0.15488	-0.14148	-2.82777	-0.77598
-3.1336	-0.31018	-0.2821	-0.26066	-0.29995	-0.21411	-0.18594	-0.22922	-0.18122	-0.19549	-0.17417	-0.17313	-0.14822	-0.14522	-0.1345	-2.81998	-0.78895
-3.12504	-0.4011	-0.30762	-0.2636	-0.28758	-0.20822	-0.18195	-0.20194	-0.17331	-0.18382	-0.16654	-0.16451	-0.13129	-0.12709	-0.12179	-2.81219	-0.71953
-3.11648	-0.43491	-0.33664	-0.26827	-0.26361	-0.21015	-0.1795	-0.17429	-0.14898	-0.15765	-0.14663	-0.1456	-0.11189	-0.10897	-0.10313	-2.8044	-0.6148
-3.10792	-0.34259	-0.31946	-0.24178	-0.22299	-0.19546	-0.15611	-0.15876	-0.12711	-0.13218	-0.12268	-0.12353	-0.08898	-0.09163	-0.08617	-2.79661	-0.52567
-3.09936	-0.24687	-0.24093	-0.22073	-0.17797	-0.14637	-0.10581	-0.14161	-0.11521	-0.09896	-0.09967	-0.10113	-0.07152	-0.06887	-0.06703	-2.78882	-0.4862
-3.0908	-0.21177	-0.19085	-0.2234	-0.11659	-0.10552	-0.0656	-0.11546	-0.09787	-0.07132	-0.07907	-0.07256	-0.05706	-0.04429	-0.04468	-2.78103	-0.45557
-3.08224	-0.16493	-0.18005	-0.18658	-0.10068	-0.07541	-0.04483	-0.08173	-0.07822	-0.06261	-0.0637	-0.05355	-0.04251	-0.02943	-0.0195	-2.77324	-0.37882
-3.07368	-0.13604	-0.13362	-0.14387	-0.09468	-0.063	-0.04066	-0.05611	-0.05466	-0.04076	-0.0477	-0.02691	-0.02659	-0.01294	0.00422	-2.76545	-0.29482
-3.06512	-0.12285	-0.10929	-0.10656	-0.07095	-0.0285	-0.02821	-0.03391	-0.03083	-0.00408	-0.0196	0.00639	-0.00382	0.01127	0.02436	-2.75766	-0.19376
-3.05656	-0.08381	-0.09383	-0.06404	-0.03099	0.00646	-0.01691	-0.01422	0.0108	0.08563	0.0022	0.03153	0.02448	0.03367	0.04409	-2.74987	-0.109
-3.048	-0.00726	-0.0488	-0.00235	-0.0082	0.05816	0.04167	0.01948	0.06033	0.10068	0.03804	0.05441	0.05608	0.05517	0.0677	-2.74208	-0.01807
-3.03944	0.06023	0.01236	0.07639	0.00752	0.11497	0.1176	0.0788	0.10081	0.15058	0.0791	0.07996	0.0877	0.08086	0.09552	-2.73429	0.08839
-3.03088	0.09293	0.04411	0.14952	0.05057	0.17515	0.15885	0.13534	0.13473	0.18086	0.11461	0.10818	0.12136	0.10803	0.12117	-2.7265	0.19116
-3.02232	0.09946	0.09547	0.21504	0.11378	0.22227	0.18943	0.17172	0.16693	0.22409	0.14252	0.13543	0.14974	0.13518	0.1446	-2.71871	0.29207
-3.01376	0.1481	0.15162	0.26644	0.16793	0.24845	0.22513	0.20138	0.19696	0.28434	0.16871	0.16576	0.17515	0.16825	0.17254	-2.71092	0.35982
-3.0052	0.24023	0.23333	0.28071	0.2218	0.25858	0.25965	0.22862	0.22215	0.32032	0.19586	0.19678	0.20608	0.19704	0.19278	-2.70313	0.40737
-2.99664	0.29281	0.28429	0.2778	0.26333	0.27496	0.29248	0.26413	0.24682	0.349	0.22478	0.22651	0.23184	0.21895	0.20918	-2.69534	0.42041
-2.98808	0.32827	0.32879	0.31409	0.30583	0.30424	0.32294	0.28629	0.26779	0.37327	0.25295	0.2478	0.2503	0.24296	0.22765	-2.68755	0.38653
-2.97952	0.37357	0.40037	0.3769	0.34634	0.34873	0.3557	0.32522	0.30736	0.3872	0.29129	0.27102	0.2766	0.27377	0.26098	-2.67976	0.3403
-2.97096	0.43388	0.47391	0.41838	0.3988	0.39399	0.39653	0.3902	0.36522	0.38457	0.33427	0.31102	0.3074	0.30649	0.29864	-2.67197	0.28168
-2.9624	0.50721	0.4975	0.45377	0.48291	0.42655	0.44442	0.42993	0.41784	0.38345	0.37021	0.35018	0.33399	0.3384	0.32861	-2.66418	0.19576
-2.95384	0.55919	0.52572	0.50445	0.53782	0.4492	0.4694	0.44121	0.44296	0.40267	0.39776	0.37369	0.36219	0.35834	0.34959	-2.65639	0.10999
-2.94527	0.54069	0.52667	0.53998	0.55139	0.46447	0.46971	0.445	0.44834	0.4091	0.40913	0.37618	0.37398	0.35939	0.35461	-2.6486	0.000140361
-2.93671	0.53091	0.49471	0.53554	0.52579	0.45619	0.45783	0.42604	0.43627	0.41042	0.40848	0.37134	0.36488	0.34738	0.34606	-2.64081	-0.10172
-2.92815	0.53576	0.47872	0.49912	0.48781	0.44155	0.4256	0.40881	0.41927	0.41522	0.39967	0.36811	0.35376	0.34082	0.33416	-2.63302	-0.15375
-2.91959	0.51767	0.45869	0.49316	0.46709	0.43922	0.41543	0.40096	0.39782	0.4289	0.38352	0.36302	0.35307	0.33977	0.32942	-2.62523	-0.17501
-2.91103	0.5073	0.43428	0.50706	0.45466	0.43966	0.41353	0.40259	0.39082	0.43601	0.37027	0.36422	0.35553	0.34014	0.33291	-2.61744	-0.17097
-2.90247	0.49949	0.47999	0.48535	0.46066	0.43628	0.41053	0.40826	0.40198	0.4331	0.36447	0.36709	0.3575	0.34444	0.33452	-2.60965	-0.16529
-2.89391	0.52386	0.48669	0.45636	0.49152	0.43725	0.41493	0.41786	0.40114	0.43905	0.37293	0.37519	0.37059	0.35305	0.337	-2.60186	-0.18404
-2.88535	0.56871	0.46965	0.44351	0.51437	0.4455	0.43676	0.43138	0.40229	0.46088	0.38893	0.3851	0.38598	0.36685	0.34491	-2.59407	-0.20632
-2.87679	0.54568	0.50451	0.47026	0.51184	0.47835	0.43465	0.44704	0.41036	0.48663	0.41158	0.39077	0.396	0.38132	0.3535	-2.58628	-0.18397
-2.86823	0.54432	0.58395	0.51212	0.49648	0.49354	0.44815	0.45336	0.42674	0.51146	0.43274	0.40404	0.39814	0.39357	0.36028	-2.57849	-0.12429
-2.85967	0.59486	0.57978	0.56033	0.501	0.5009	0.4592	0.46176	0.4487	0.51563	0.45087	0.41417	0.40955	0.41072	0.37608	-2.5707	-0.01483
-2.85111	0.62599	0.57071	0.57098	0.5154	0.51944	0.4629	0.48184	0.47273	0.50549	0.46987	0.42962	0.43734	0.42918	0.40327	-2.56291	0.04251
-2.84255	0.62564	0.54893	0.58322	0.54236	0.5388	0.48144	0.48938	0.50027	0.51089	0.48649	0.45081	0.46459	0.44299	0.42926	-2.55512	0.01344
-2.83399	0.59099	0.5342	0.58385	0.56394	0.54479	0.52832	0.50456	0.51329	0.52575	0.49276	0.47032	0.48573	0.45945	0.44521	-2.54733	-0.02223
-2.82543	0.57352	0.55301	0.62343	0.58063	0.55785	0.555	0.52251	0.51947	0.55739	0.4938	0.48599	0.50012	0.47471	0.45689	-2.53954	-0.05375
-2.81687	0.58144	0.5914	0.66422	0.59512	0.58422	0.56863	0.53948	0.53702	0.59096	0.50317	0.5013	0.51016	0.48227	0.46058	-2.53175	-0.02376
-2.80831	0.62937	0.63075	0.67636	0.62132	0.58771	0.578	0.56015	0.56682	0.62262	0.52347	0.51747	0.52492	0.49314	0.47453	-2.52396	0.04503
-2.79975	0.75556	0.67836	0.69801	0.66331	0.6222	0.59646	0.57581	0.5895	0.64909	0.55335	0.53694	0.54643	0.52228	0.49783	-2.51617	0.07653
-2.79119	0.79773	0.73414	0.71578	0.70637	0.66934	0.65442	0.60986	0.62953	0.66899	0.5852	0.56455	0.56858	0.55149	0.51818	-2.50838	0.11931
-2.78263	0.81803	0.80073	0.76173	0.73875	0.71056	0.69992	0.64304	0.65623	0.6767	0.60781	0.59606	0.58733	0.56697	0.53321	-2.50059	0.1798
-2.77407	0.82923	0.81874	0.81287	0.74995	0.71368	0.70496	0.66542	0.67317	0.67598	0.63163	0.60544	0.59594	0.57579	0.54206	-2.4928	0.2437
-2.76551	0.86921	0.8114	0.83572	0.75192	0.72026	0.71615	0.6814	0.68561	0.67137	0.64539	0.60443	0.59785	0.57706	0.5508	-2.48501	0.31535
-2.75695	0.83346	0.8522	0.86561	0.76444	0.7327	0.74661	0.69161	0.6879	0.65533	0.6489	0.6079	0.60334	0.57256	0.55832	-2.47722	0.32327
-2.74838	0.82715	0.91322	0.8379	0.79146	0.72213	0.75046	0.7038	0.68492	0.63571	0.64918	0.60669	0.60259	0.56627	0.56206	-2.46943	0.26014
-2.73982	0.86987	0.92311	0.77255	0.79902	0.71516	0.73533	0.69652	0.67199	0.61832	0.64528	0.60447	0.59025	0.5619	0.55649	-2.46164	0.2086
-2.73126	0.85244	0.86879	0.72961	0.75623	0.71891	0.72875	0.66325	0.65506	0.61681	0.6334	0.60117	0.58013	0.55473	0.54405	-2.45385	0.18789
-2.7227	0.79121	0.79822	0.69062	0.70437	0.70607	0.7087	0.62799	0.63836	0.6161	0.61419	0.59684	0.57232	0.55108	0.53623	-2.44606	0.17873
-2.71414	0.78713	0.75025	0.64681	0.70722	0.68855	0.68306	0.62765	0.63442	0.62011	0.60205	0.60032	0.57509	0.55319	0.5325	-2.43827	0.17182
-2.70558	0.79675	0.75827	0.62176	0.72428	0.66268	0.67263	0.63663	0.62101	0.62953	0.5924	0.59718	0.57266	0.5523	0.53338	-2.43048	0.09969
-2.69702	0.73113	0.77222	0.66703	0.68218	0.64779	0.67791	0.63762	0.61691	0.62954	0.58852	0.59037	0.56907	0.55504	0.53458	-2.42269	0.01151
-2.68846	0.6917	0.77457	0.7065	0.66247	0.63468	0.66803	0.6457	0.60483	0.63209	0.58731	0.5853	0.57454	0.5598	0.53947	-2.4149	-0.06722
-2.6799	0.73136	0.76319	0.73685	0.66897	0.63178	0.64748	0.65129	0.60514	0.63911	0.58826	0.5883	0.57628	0.56724	0.54689	-2.40711	-0.09943
-2.67134	0.80477	0.74518	0.75126	0.6727	0.66573	0.65591	0.6551	0.60598	0.6554	0.60082	0.59536	0.57311	0.56859	0.55527	-2.39932	-0.09028
-2.66278	0.82254	0.73667	0.7427	0.70442	0.70569	0.68688	0.65389	0.60994	0.6725	0.61269	0.60605	0.57548	0.57087	0.56184	-2.39153	-0.09381
-2.65422	0.8212	0.72479	0.73373	0.73084	0.72388	0.69204	0.64645	0.62758	0.68974	0.62489	0.61009	0.58647	0.57612	0.56707	-2.38374	-0.06858
-2.64566	0.84513	0.74365	0.71771	0.76968	0.71899	0.68705	0.64373	0.65347	0.71493	0.64672	0.61477	0.59871	0.58211	0.57573	-2.37595	3.64586e-05
-2.6371	0.85549	0.75624	0.70505	0.7813	0.72618	0.68458	0.67668	0.68897	0.74696	0.67055	0.63297	0.61623	0.60126	0.59271	-2.36816	0.1138
-2.62854	0.86319	0.79133	0.73973	0.78508	0.75779	0.72224	0.71519	0.71634	0.76293	0.69616	0.6621	0.63838	0.63003	0.60973	-2.36037	0.2547
-2.61998	0.86502	0.87397	0.7649	0.81605	0.7645	0.76377	0.74647	0.73379	0.77755	0.71898	0.69046	0.65839	0.65654	0.63066	-2.35258	0.38592
-2.61142	0.87073	0.90393	0.79373	0.8552	0.77166	0.79499	0.77381	0.74389	0.78028	0.73311	0.71355	0.67503	0.6736	0.65073	-2.34479	0.50876
-2.60286	0.85249	0.92921	0.85831	0.88448	0.78602	0.8012	0.79502	0.75432	0.78913	0.73673	0.73074	0.69013	0.6802	0.66575	-2.337	0.59746
-2.5943	0.89927	0.94115	0.92353	0.89414	0.80168	0.82715	0.80826	0.78163	0.8007	0.75717	0.74597	0.70729	0.6958	0.67999	-2.32921	0.64229
-2.58574	0.99258	0.97641	0.95359	0.90826	0.82802	0.85709	0.80264	0.81011	0.80315	0.77743	0.75779	0.72225	0.70644	0.68979	-2.32142	0.67457
-2.57718	0.98956	1.00652	0.95449	0.92381	0.85336	0.86165	0.81481	0.81968	0.81395	0.78347	0.76638	0.73025	0.71329	0.69721	-2.31363	0.73647
-2.56862	1.01321	1.01004	0.95965	0.93801	0.8609	0.87891	0.85019	0.82978	0.81818	0.7938	0.76961	0.74221	0.71447	0.70086	-2.30584	0.8299
-2.56005	1.06223	1.03886	0.98189	0.94073	0.86643	0.90808	0.86875	0.83691	0.82224	0.79209	0.77425	0.7424	0.71571	0.70741	-2.29805	0.89781
-2.55149	1.07792	1.03743	0.96069	0.90968	0.86693	0.89857	0.84578	0.84201	0.83335	0.78658	0.77569	0.73833	0.72168	0.71833	-2.29026	0.94596
-2.54293	1.02761	0.98144	0.92243	0.9073	0.85877	0.87035	0.82957	0.83372	0.84142	0.78457	0.77586	0.74579	0.73107	0.7226	-2.28247	1.01211
-2.53437	1.02415	0.96262	0.91614	0.92126	0.83147	0.86528	0.84841	0.82271	0.84562	0.78957	0.77913	0.7584	0.73693	0.72414	-2.27468	1.10211
-2.52581	1.05825	1.00842	0.93259	0.93971	0.81338	0.88488	0.86898	0.83378	0.84539	0.80467	0.78535	0.77141	0.74176	0.73142	-2.26689	1.20492
-2.51725	1.05583	1.04241	0.96842	0.96566	0.85181	0.90092	0.88821	0.84706	0.85967	0.81315	0.78724	0.77615	0.74573	0.73664	-2.2591	1.27383
-2.50869	1.0345	1.06426	1.02282	0.99612	0.90884	0.92534	0.88977	0.86843	0.88425	0.81959	0.79298	0.77759	0.75682	0.74532	-2.25131	1.31816
-2.50013	1.06287	1.06727	1.04335	0.99867	0.93862	0.94414	0.90308	0.88244	0.90582	0.83161	0.80643	0.78463	0.77212	0.75785	-2.24352	1.3779
-2.49157	1.07218	1.06172	1.01189	0.98791	0.95282	0.94001	0.93014	0.88777	0.92266	0.84702	0.81859	0.79779	0.78605	0.77283	-2.23573	1.42995
-2.48301	1.10396	1.04282	1.00815	0.97786	0.96037	0.94549	0.92491	0.89535	0.94148	0.86484	0.83167	0.81017	0.79589	0.78878	-2.22794	1.46677
-2.47445	1.10367	1.03581	1.04301	0.98992	0.96674	0.95321	0.92053	0.90952	0.95128	0.88446	0.84513	0.82425	0.80799	0.80012	-2.22015	1.46516
-2.46589	1.0718	1.07603	1.04968	1.00978	0.96879	0.96756	0.92151	0.92171	0.96302	0.88654	0.85954	0.8415	0.81885	0.81334	-2.21236	1.45444
-2.45733	1.10411	1.12239	1.05456	1.01892	0.98181	0.9758	0.93688	0.93341	0.97821	0.89429	0.86207	0.86067	0.83233	0.825	-2.20457	1.49378
-2.44877	1.1251	1.11835	1.04124	1.04411	0.99877	0.97546	0.96022	0.94782	0.98917	0.90231	0.868	0.87974	0.84343	0.82958	-2.19678	1.57773
-2.44021	1.14444	1.12245	1.02855	1.09653	1.01368	0.99221	0.97524	0.97456	1.01279	0.9157	0.89319	0.89963	0.85897	0.84358	-2.18899	1.66497
-2.43165	1.18616	1.13302	1.01696	1.13953	1.04072	1.00606	0.98891	0.99143	1.0418	0.93306	0.92125	0.91721	0.87126	0.86824	-2.1812	1.73416
-2.42309	1.22516	1.15375	1.02549	1.17501	1.04561	1.04002	1.00611	0.99957	1.07064	0.9557	0.93877	0.92994	0.8898	0.89123	-2.17341	1.7613
-2.41453	1.20647	1.21463	1.06852	1.20999	1.03864	1.09256	1.04315	1.02501	1.10306	0.98173	0.95326	0.94703	0.91227	0.90209	-2.16562	1.78245
-2.40597	1.24018	1.27433	1.11979	1.21404	1.06519	1.13296	1.07804	1.04944	1.14123	1.01372	0.98389	0.96413	0.94074	0.91847	-2.15783	1.86921
-2.39741	1.30719	1.31765	1.1768	1.2175	1.11522	1.17567	1.10928	1.07296	1.18033	1.03757	1.02633	0.98809	0.96781	0.94303	-2.15004	1.99561
-2.38885	1.43862	1.35179	1.23087	1.2532	1.15424	1.21375	1.15712	1.08988	1.19629	1.06533	1.06123	1.01775	0.98818	0.96584	-2.14225	2.10035
-2.38029	1.54168	1.37768	1.28079	1.29572	1.18955	1.22288	1.20486	1.10304	1.19282	1.087	1.091	1.04054	1.01015	0.98413	-2.13446	2.13498
-2.37173	1.54322	1.36872	1.32185	1.32492	1.22644	1.23245	1.22262	1.13833	1.18342	1.09643	1.12061	1.05036	1.02661	0.99805	-2.12667	2.08615
-2.36316	1.49082	1.31759	1.32592	1.3577	1.25242	1.23685	1.23884	1.15908	1.16347	1.10466	1.12949	1.05533	1.02965	1.00616	-2.11888	2.01092
-2.3546	1.45082	1.30573	1.29806	1.35263	1.24177	1.2308	1.24364	1.16156	1.1316	1.11142	1.12418	1.06024	1.03432	1.00658	-2.11109	1.98069
-2.34604	1.42835	1.32529	1.29576	1.34143	1.22935	1.22821	1.21915	1.16495	1.0872	1.10985	1.1166	1.05482	1.03809	1.0031	-2.1033	1.95737
-2.33748	1.41278	1.30479	1.30575	1.30624	1.22633	1.22325	1.19759	1.15624	1.03687	1.09461	1.10254	1.04074	1.02616	0.99576	-2.09551	1.89869
-2.32892	1.38349	1.29081	1.28439	1.24758	1.22147	1.17782	1.17697	1.12939	0.97851	1.07341	1.06583	1.01996	0.99939	0.97712	-2.08772	1.83709
-2.32036	1.37927	1.27435	1.20826	1.20101	1.16871	1.10207	1.13667	1.07719	0.88853	1.04619	1.02508	0.98339	0.96159	0.93995	-2.07993	1.76721
-2.3118	1.34452	1.19627	1.11251	1.15624	1.09755	1.05044	1.07385	1.0218	0.77657	0.99398	0.98225	0.9422	0.91566	0.89386	-2.07214	1.70449
-2.30324	1.22319	1.07391	1.04352	1.07851	1.03014	1.00325	0.99399	0.96139	0.67435	0.91835	0.91631	0.88761	0.86141	0.83654	-2.06435	1.65316
-2.29468	1.12127	0.96566	0.95173	0.97603	0.93492	0.92527	0.898	0.89431	0.58527	0.84061	0.83628	0.816	0.79702	0.77302	-2.05656	1.58028
-2.28612	1.03194	0.86654	0.82395	0.87348	0.83999	0.84608	0.80227	0.79907	0.50241	0.75556	0.74646	0.73496	0.72829	0.69746	-2.04877	1.52317
-2.27756	0.88358	0.75773	0.71167	0.76221	0.75667	0.742	0.6967	0.69747	0.4228	0.66887	0.66393	0.65966	0.65115	0.61606	-2.04098	1.51396
-2.269	0.75841	0.60789	0.59651	0.62054	0.62067	0.64424	0.58781	0.61398	0.3377	0.58741	0.57742	0.57846	0.56442	0.53587	-2.03319	1.53243
-2.26044	0.63865	0.49789	0.52259	0.49582	0.47784	0.53508	0.50012	0.5313	0.24141	0.49864	0.49312	0.48676	0.48289	0.46362	-2.0254	1.56358
-2.25188	0.53325	0.41595	0.46477	0.40175	0.37776	0.41656	0.41941	0.43949	0.15149	0.40768	0.4087	0.4037	0.40874	0.39622	-2.01761	1.6031
-2.24332	0.45573	0.30596	0.33537	0.31328	0.30799	0.29712	0.32563	0.35	0.05801	0.32507	0.32392	0.33167	0.33178	0.33336	-2.00982	1.5849
-2.23476	0.33619	0.19491	0.19568	0.23105	0.23656	0.19385	0.22823	0.25274	-0.03919	0.24079	0.23933	0.25589	0.25972	0.26182	-2.00203	1.51098
-2.2262	0.20971	0.10807	0.09591	0.12851	0.16203	0.11315	0.12469	0.16438	-0.1227	0.15293	0.15592	0.18313	0.18629	0.18793	-1.99424	1.44206
-2.21764	0.11426	0.03563	0.02256	0.0187	0.08375	0.02448	0.03758	0.08356	-0.18715	0.07372	0.07194	0.10678	0.11399	0.11519	-1.98645	1.409
-2.20908	0.02537	-0.05817	-0.05988	-0.09613	0.00304	-0.06677	-0.03997	0.00877	-0.27843	-0.00845	-0.00566	0.03316	0.0465	0.04015	-1.97866	1.43447
-2.20052	-0.09174	-0.17616	-0.15867	-0.18908	-0.08399	-0.14719	-0.12564	-0.07188	-0.36354	-0.08602	-0.09099	-0.04528	-0.01974	-0.03837	-1.97087	1.48121
-2.19196	-0.16994	-0.28106	-0.28287	-0.25945	-0.17848	-0.23256	-0.21547	-0.15474	-0.42942	-0.1545	-0.17016	-0.12358	-0.08278	-0.10786	-1.96308	1.49706
-2.1834	-0.31938	-0.37601	-0.37106	-0.33428	-0.27894	-0.31688	-0.30655	-0.22087	-0.48844	-0.22204	-0.24733	-0.19257	-0.14888	-0.16434	-1.95529	1.45458
-2.17484	-0.46325	-0.51624	-0.4291	-0.43389	-0.36939	-0.39542	-0.37402	-0.28831	-0.54367	-0.28863	-0.31967	-0.25658	-0.21963	-0.21885	-1.9475	1.3658
-2.16627	-0.54897	-0.59986	-0.51102	-0.52265	-0.45516	-0.45638	-0.42842	-0.35897	-0.59137	-0.35091	-0.37786	-0.31688	-0.292	-0.27641	-1.93971	1.23371
-2.15771	-0.58621	-0.63654	-0.59067	-0.60095	-0.52855	-0.51318	-0.48194	-0.42972	-0.63254	-0.41479	-0.43233	-0.36839	-0.34738	-0.32986	-1.93192	1.11799
-2.14915	-0.62845	-0.6872	-0.60995	-0.69107	-0.57057	-0.57839	-0.53872	-0.48716	-0.65859	-0.47817	-0.48265	-0.4134	-0.39475	-0.37844	-1.92413	1.04959
-2.14059	-0.69581	-0.71832	-0.64595	-0.75805	-0.59103	-0.62923	-0.59482	-0.54484	-0.66426	-0.5248	-0.52096	-0.46559	-0.43883	-0.43034	-1.91634	1.04318
-2.13203	-0.82165	-0.74187	-0.71892	-0.77702	-0.64768	-0.6756	-0.66296	-0.596	-0.64912	-0.55563	-0.55492	-0.51345	-0.47749	-0.47211	-1.90855	1.05298
-2.12347	-0.92787	-0.7622	-0.79184	-0.79027	-0.72663	-0.71808	-0.6956	-0.63293	-0.62692	-0.57978	-0.58957	-0.54584	-0.50953	-0.49699	-1.90076	1.03006
-2.11491	-0.93787	-0.80542	-0.82067	-0.83294	-0.77389	-0.72723	-0.70596	-0.65934	-0.59612	-0.59658	-0.6112	-0.55778	-0.52071	-0.50357	-1.89297	0.9836
-2.10635	-0.96205	-0.85601	-0.82152	-0.8395	-0.75968	-0.73567	-0.71518	-0.64816	-0.55946	-0.59522	-0.60791	-0.54563	-0.52082	-0.49767	-1.88518	0.93596
-2.09779	-0.97958	-0.885	-0.78049	-0.83462	-0.72456	-0.72812	-0.71413	-0.6437	-0.4953	-0.57914	-0.58014	-0.51891	-0.5068	-0.47814	-1.87739	0.99042
-2.08923	-0.91261	-0.84283	-0.70814	-0.81336	-0.70766	-0.68535	-0.67184	-0.62539	-0.41857	-0.54681	-0.54522	-0.49558	-0.47378	-0.45049	-1.8696	1.16713
-2.08067	-0.80171	-0.74457	-0.64681	-0.75383	-0.62926	-0.60941	-0.61102	-0.56593	-0.33633	-0.50419	-0.49022	-0.4618	-0.42859	-0.41693	-1.86181	1.4956
-2.07211	-0.72999	-0.66225	-0.60126	-0.61485	-0.5426	-0.54278	-0.54226	-0.49039	-0.24602	-0.44589	-0.42593	-0.41598	-0.37991	-0.37231	-1.85402	1.89029
-2.06355	-0.66948	-0.55936	-0.54927	-0.50072	-0.47006	-0.4621	-0.46162	-0.42318	-0.16859	-0.36348	-0.36361	-0.35686	-0.32464	-0.30595	-1.84623	2.21687
-2.05499	-0.55401	-0.47068	-0.44755	-0.43553	-0.38314	-0.36353	-0.38484	-0.34595	-0.09883	-0.27328	-0.29789	-0.28635	-0.25827	-0.23915	-1.83844	2.43348
-2.04643	-0.44471	-0.39879	-0.33429	-0.35844	-0.2791	-0.28768	-0.31237	-0.26683	-0.02704	-0.20406	-0.22201	-0.20973	-0.18773	-0.17954	-1.83065	2.52514
-2.03787	-0.39283	-0.29994	-0.24961	-0.27153	-0.19196	-0.21681	-0.23512	-0.19065	0.05708	-0.14215	-0.14056	-0.13732	-0.12336	-0.12378	-1.82286	2.58216
-2.02931	-0.35681	-0.21432	-0.22299	-0.21407	-0.13542	-0.13626	-0.13141	-0.11236	0.13653	-0.06935	-0.06984	-0.06699	-0.06445	-0.06281	-1.81507	2.64151
-2.02075	-0.30839	-0.1108	-0.12036	-0.14977	-0.10749	-0.06049	-0.05214	-0.0396	0.20585	-0.00605	-0.01458	-0.00322	-0.00383	-0.000953616	-1.80728	2.75341
-2.01219	-0.19385	-0.03585	-0.02131	-0.07096	-0.05053	0.01864	0.00157	0.02102	0.27461	0.05522	0.04138	0.06227	0.058	0.05902	-1.79949	2.95193
-2.00363	-0.04954	0.03682	0.06439	0.02994	0.0488	0.07511	0.0649	0.09793	0.35258	0.12706	0.10782	0.12879	0.11998	0.12342	-1.7917	3.14023
-1.99507	0.11169	0.18591	0.20423	0.14467	0.13782	0.1209	0.14935	0.17387	0.43572	0.20274	0.18228	0.18889	0.18253	0.19306	-1.78391	3.3823
-1.98651	0.22577	0.32527	0.32551	0.24762	0.21451	0.20599	0.2331	0.24357	0.51197	0.26276	0.25444	0.2443	0.24108	0.25136	-1.77612	3.64597
-1.97795	0.29415	0.45537	0.41559	0.35502	0.31107	0.29429	0.31766	0.32483	0.58073	0.32802	0.32309	0.31539	0.30533	0.30602	-1.76833	3.94803
-1.96938	0.3956	0.55055	0.4978	0.45908	0.40804	0.40864	0.40453	0.397	0.64275	0.40373	0.39037	0.39175	0.36896	0.36241	-1.76054	4.29387
-1.96082	0.42501	0.60652	0.55742	0.54802	0.52453	0.53213	0.48654	0.4692	0.70817	0.48651	0.46168	0.45973	0.43673	0.42466	-1.75275	4.65929
-1.95226	0.47779	0.65808	0.6524	0.58888	0.61459	0.62285	0.57731	0.53804	0.78385	0.5635	0.53186	0.52327	0.50426	0.48243	-1.74496	5.02425
-1.9437	0.62803	0.69611	0.72927	0.68092	0.67083	0.70833	0.66478	0.62357	0.86295	0.62397	0.59471	0.58827	0.57031	0.54707	-1.73717	5.26646
-1.93514	0.82051	0.80078	0.80382	0.77368	0.68829	0.77702	0.73356	0.71185	0.92988	0.68261	0.65143	0.64524	0.62542	0.61618	-1.72938	5.41236
-1.92658	0.9674	0.97277	0.8964	0.86859	0.75294	0.82663	0.81192	0.78363	0.9965	0.76492	0.71903	0.71409	0.68103	0.67606	-1.72159	5.51888
-1.91802	1.05556	1.07873	0.97712	0.93422	0.86434	0.8926	0.88271	0.84508	1.05506	0.84597	0.79766	0.78097	0.74804	0.72538	-1.7138	5.66316
-1.90946	1.11279	1.14406	1.06666	0.98891	0.96375	0.98398	0.93948	0.90678	1.11395	0.9141	0.88029	0.84091	0.80953	0.77617	-1.70601	5.83203
-1.9009	1.17254	1.24838	1.15526	1.08133	1.04993	1.07425	0.99943	0.96978	1.16329	0.97942	0.95876	0.90415	0.86319	0.8275	-1.69822	5.98227
-1.89234	1.28662	1.30237	1.22345	1.19857	1.11468	1.14963	1.06275	1.03411	1.21078	1.04126	1.02154	0.96016	0.91682	0.87721	-1.69043	6.02029
-1.88378	1.37279	1.34332	1.27112	1.29469	1.17341	1.21155	1.13027	1.09977	1.2517	1.09542	1.07328	1.0051	0.96706	0.92739	-1.68264	5.80646
-1.87522	1.46659	1.44735	1.3096	1.32587	1.23179	1.26515	1.19509	1.15737	1.28526	1.14662	1.11548	1.05116	1.00785	0.97813	-1.67485	5.50544
-1.86666	1.57565	1.57425	1.3833	1.39726	1.27941	1.30718	1.26731	1.18616	1.30536	1.19172	1.15357	1.09234	1.04777	1.02474	-1.66706	5.27355
-1.8581	1.65009	1.6498	1.47443	1.51136	1.31374	1.35352	1.31761	1.21397	1.3181	1.22298	1.18983	1.13125	1.08399	1.06685	-1.65927	5.23116
-1.84954	1.7509	1.67917	1.48316	1.54915	1.35322	1.38802	1.34004	1.2458	1.31507	1.25454	1.21847	1.16802	1.10879	1.0906	-1.65148	5.40625
-1.84098	1.77896	1.69723	1.49887	1.57959	1.39946	1.42058	1.34834	1.27886	1.29482	1.28435	1.23629	1.18941	1.12186	1.10359	-1.64369	5.52321
-1.83242	1.76788	1.69236	1.56411	1.60459	1.42211	1.44453	1.35481	1.29188	1.26405	1.29195	1.23965	1.19079	1.13323	1.10926	-1.6359	5.42405
-1.82386	1.75488	1.64868	1.61292	1.60152	1.40983	1.43723	1.36053	1.26918	1.21465	1.28003	1.23325	1.18771	1.13722	1.10095	-1.62811	5.23497
-1.8153	1.65683	1.6531	1.54897	1.59975	1.46347	1.41394	1.36235	1.25092	1.15068	1.25735	1.21998	1.17424	1.1272	1.08092	-1.62032	5.0005
-1.80674	1.53205	1.65846	1.47096	1.52239	1.48515	1.37517	1.34278	1.22957	1.08561	1.22896	1.18798	1.13974	1.09272	1.05139	-1.61253	4.77127
-1.79818	1.56303	1.57901	1.3863	1.45533	1.39352	1.3192	1.28114	1.18907	1.02123	1.19035	1.14122	1.08976	1.0429	1.01327	-1.60474	4.57412
-1.78962	1.65087	1.48027	1.34883	1.38075	1.24764	1.23953	1.20254	1.14228	0.94992	1.13031	1.08591	1.03435	0.99207	0.96298	-1.59695	4.351
-1.78105	1.65898	1.38796	1.32906	1.3246	1.11927	1.16849	1.14154	1.08775	0.89439	1.05914	1.02233	0.972	0.93724	0.90678	-1.58916	4.13292
-1.77249	1.52178	1.32225	1.28443	1.24667	1.02172	1.08773	1.05922	1.03267	0.85619	0.98103	0.95073	0.89087	0.87386	0.84609	-1.58137	3.83444
-1.76393	1.34199	1.2905	1.18194	1.13003	0.99469	1.00259	0.96279	0.9763	0.81148	0.91145	0.88107	0.82074	0.80718	0.78327	-1.57358	3.47226
-1.75537	1.19916	1.19709	1.08966	1.05112	1.01362	0.9422	0.88215	0.88513	0.76192	0.85488	0.82485	0.76632	0.75564	0.73165	-1.56579	3.05872
-1.74681	1.1053	1.15183	1.10227	0.9796	0.93037	0.8843	0.82847	0.79464	0.71944	0.79105	0.77681	0.722	0.71799	0.69128	-1.558	2.74406
-1.73825	1.07436	1.1501	1.12734	0.89511	0.8237	0.86717	0.79516	0.76968	0.68085	0.737	0.73468	0.69017	0.68864	0.65563	-1.55021	2.55032
-1.72969	1.02954	1.07216	1.04198	0.82223	0.77894	0.83929	0.79354	0.77151	0.63005	0.71153	0.69996	0.66803	0.65145	0.62101	-1.54242	2.33857
-1.72113	1.00618	0.96993	0.92209	0.73928	0.76758	0.79119	0.78024	0.76868	0.58425	0.68712	0.66626	0.63703	0.60917	0.59072	-1.53463	2.08978
-1.71257	0.99539	0.905	0.78834	0.68273	0.75565	0.73403	0.73818	0.73636	0.54169	0.65766	0.6325	0.59278	0.56915	0.55344	-1.52684	1.80549
-1.70401	0.83959	0.84046	0.73406	0.66588	0.69636	0.6661	0.68527	0.66375	0.50196	0.61106	0.58751	0.5507	0.52898	0.50035	-1.51905	1.57691
-1.69545	0.78103	0.79071	0.69994	0.6391	0.63175	0.59748	0.60167	0.59587	0.45014	0.54761	0.54038	0.51299	0.4965	0.45996	-1.51126	1.44494
-1.68689	0.76672	0.72505	0.6469	0.61759	0.56753	0.53892	0.53651	0.56112	0.40317	0.51323	0.49498	0.47209	0.46123	0.43228	-1.50347	1.32044
-1.67833	0.68207	0.6691	0.55916	0.56433	0.49686	0.51628	0.50511	0.5393	0.36088	0.48724	0.45444	0.42855	0.42356	0.41013	-1.49568	1.17604
-1.66977	0.61332	0.62666	0.45185	0.53182	0.47418	0.51194	0.49047	0.50672	0.31453	0.42853	0.41261	0.40631	0.38452	0.37625	-1.48789	0.96414
-1.66121	0.54046	0.58338	0.41462	0.50988	0.47998	0.47512	0.46306	0.47272	0.2716	0.38872	0.37642	0.37694	0.34008	0.32823	-1.4801	0.69745
-1.65265	0.37815	0.44679	0.41179	0.4678	0.43965	0.42574	0.40702	0.4157	0.23042	0.36597	0.34028	0.32548	0.29818	0.29109	-1.47231	0.41489
-1.64409	0.30634	0.34386	0.42799	0.41539	0.34155	0.34092	0.34659	0.35251	0.16757	0.329	0.29794	0.27562	0.26965	0.25953	-1.46452	0.14395
-1.63553	0.35783	0.31514	0.38609	0.34614	0.33597	0.26007	0.30121	0.28785	0.08827	0.28138	0.24117	0.22576	0.23406	0.223	-1.45673	-0.08135
-1.62697	0.44017	0.28156	0.29032	0.30442	0.30447	0.19571	0.23722	0.22438	0.01372	0.22598	0.17618	0.18481	0.18869	0.1818	-1.44894	-0.27194
-1.61841	0.40431	0.21831	0.19989	0.19599	0.20606	0.1663	0.14481	0.15964	-0.0735	0.15948	0.12032	0.132	0.13438	0.12804	-1.44115	-0.4432
-1.60985	0.23207	0.1722	0.09031	0.00825	0.08258	0.1198	0.03626	0.08562	-0.16347	0.09276	0.06426	0.06868	0.06576	0.06241	-1.43336	-0.61767
-1.60129	0.09264	0.07928	-0.01894	-0.07333	0.01925	0.05796	-0.06422	0.02125	-0.23196	0.01861	-0.01508	0.0082	0.00323	0.000385997	-1.42557	-0.79954
-1.59273	-0.03758	-0.08157	-0.12642	-0.13231	-0.05345	-0.0226	-0.09146	-0.05971	-0.27077	-0.06607	-0.0853	-0.052	-0.05352	-0.06081	-1.41778	-0.95026
-1.58416	-0.19044	-0.25634	-0.23306	-0.1988	-0.17766	-0.13054	-0.1624	-0.14889	-0.29807	-0.13799	-0.13411	-0.10194	-0.10414	-0.10601	-1.40999	-1.06819
-1.5756	-0.35651	-0.36579	-0.32275	-0.25181	-0.28061	-0.23206	-0.25195	-0.22594	-0.33677	-0.18807	-0.18043	-0.1421	-0.14769	-0.14215	-1.4022	-1.14275
-1.56704	-0.48785	-0.47191	-0.37708	-0.30131	-0.34709	-0.2817	-0.33183	-0.28312	-0.37906	-0.24233	-0.22338	-0.19843	-0.19465	-0.18547	-1.39441	-1.21282
-1.55848	-0.55084	-0.52423	-0.41634	-0.33703	-0.3985	-0.31727	-0.37239	-0.31698	-0.40762	-0.30684	-0.25761	-0.25167	-0.23511	-0.23145	-1.38662	-1.35405
-1.54992	-0.53905	-0.55486	-0.50143	-0.39609	-0.46195	-0.37287	-0.4075	-0.36012	-0.42071	-0.34744	-0.30439	-0.28399	-0.27007	-0.27195	-1.37883	-1.55535
-1.54136	-0.59433	-0.49709	-0.60094	-0.49786	-0.46527	-0.44617	-0.45972	-0.40709	-0.43627	-0.3737	-0.35681	-0.31065	-0.30106	-0.29728	-1.37104	-1.75402
-1.5328	-0.59501	-0.43438	-0.65107	-0.54336	-0.4345	-0.46974	-0.48801	-0.43263	-0.44099	-0.38897	-0.3808	-0.33328	-0.32314	-0.32041	-1.36325	-1.95959
-1.52424	-0.60119	-0.49248	-0.66104	-0.55949	-0.42869	-0.46081	-0.48669	-0.44056	-0.45177	-0.40625	-0.39331	-0.35288	-0.33854	-0.34001	-1.35546	-2.18229
-1.51568	-0.69743	-0.51853	-0.62502	-0.57005	-0.42441	-0.45209	-0.46859	-0.43149	-0.46102	-0.40727	-0.40815	-0.36524	-0.34687	-0.34265	-1.34767	-2.47836
-1.50712	-0.70687	-0.58536	-0.57776	-0.53497	-0.3937	-0.46449	-0.45781	-0.4289	-0.44392	-0.42736	-0.41747	-0.37629	-0.36164	-0.34097	-1.33988	-2.88634
-1.49856	-0.68723	-0.63552	-0.54618	-0.5208	-0.38248	-0.4902	-0.453	-0.44749	-0.44507	-0.45035	-0.41422	-0.3859	-0.3627	-0.35134	-1.33209	-3.3008
-1.49	-0.69558	-0.5974	-0.61928	-0.50652	-0.40676	-0.51176	-0.45588	-0.47328	-0.48081	-0.45444	-0.41579	-0.39003	-0.35689	-0.36692	-1.3243	-3.58489
-1.48144	-0.68956	-0.54856	-0.66215	-0.5292	-0.47965	-0.54491	-0.48477	-0.49504	-0.5092	-0.45047	-0.43184	-0.39828	-0.36633	-0.37827	-1.31651	-3.73479
-1.47288	-0.6969	-0.53585	-0.70086	-0.58231	-0.58812	-0.57094	-0.52461	-0.50516	-0.52511	-0.45852	-0.44786	-0.41382	-0.39121	-0.39038	-1.30872	-3.78153
-1.46432	-0.79361	-0.62037	-0.75248	-0.63725	-0.64879	-0.60224	-0.53629	-0.51194	-0.54321	-0.46412	-0.45806	-0.4358	-0.41031	-0.40369	-1.30093	-3.85917
-1.45576	-0.79697	-0.70509	-0.75099	-0.69808	-0.6515	-0.57944	-0.57699	-0.51616	-0.5571	-0.47542	-0.4587	-0.44783	-0.42522	-0.41915	-1.29314	-3.96444
-1.4472	-0.71381	-0.71182	-0.67697	-0.73119	-0.65868	-0.53727	-0.58687	-0.52869	-0.55519	-0.50033	-0.46774	-0.46346	-0.43848	-0.43605	-1.28535	-3.9425
-1.43864	-0.7055	-0.66249	-0.67308	-0.72703	-0.63084	-0.51366	-0.57978	-0.55247	-0.55158	-0.50848	-0.48612	-0.47631	-0.45942	-0.4467	-1.27756	-3.8237
-1.43008	-0.73991	-0.62621	-0.72346	-0.68316	-0.62776	-0.5392	-0.58948	-0.56292	-0.55716	-0.50474	-0.50479	-0.48316	-0.4752	-0.45298	-1.26977	-3.66592
-1.42152	-0.81455	-0.62297	-0.74101	-0.65869	-0.59537	-0.58018	-0.59102	-0.55657	-0.54909	-0.51482	-0.50779	-0.48719	-0.48136	-0.4626	-1.26198	-3.6126
-1.41296	-0.83882	-0.66523	-0.68256	-0.65067	-0.56424	-0.61707	-0.56862	-0.55724	-0.53841	-0.53339	-0.5087	-0.49105	-0.48641	-0.46548	-1.25419	-3.7464
-1.4044	-0.75681	-0.68122	-0.65875	-0.63828	-0.55891	-0.59518	-0.56913	-0.56123	-0.5462	-0.54268	-0.51618	-0.49568	-0.48566	-0.46165	-1.2464	-3.90762
-1.39584	-0.66553	-0.68406	-0.6753	-0.63941	-0.58224	-0.55926	-0.55529	-0.55266	-0.55191	-0.53852	-0.5168	-0.50003	-0.47867	-0.46634	-1.23861	-3.96255
-1.38727	-0.60988	-0.70382	-0.71613	-0.64294	-0.63098	-0.56467	-0.54163	-0.53848	-0.55688	-0.52789	-0.51182	-0.5057	-0.47544	-0.47119	-1.23082	-3.91785
-1.37871	-0.61855	-0.67878	-0.74812	-0.62972	-0.69257	-0.58471	-0.55038	-0.53687	-0.57531	-0.52516	-0.51422	-0.50838	-0.48089	-0.46546	-1.22303	-3.83042
-1.37015	-0.68045	-0.66771	-0.74883	-0.62856	-0.71283	-0.5871	-0.54319	-0.54901	-0.59246	-0.53306	-0.52219	-0.50622	-0.48638	-0.46565	-1.21524	-3.88472
-1.36159	-0.75143	-0.65061	-0.69885	-0.62115	-0.69237	-0.61901	-0.53763	-0.56321	-0.6072	-0.53947	-0.52198	-0.51284	-0.49155	-0.47364	-1.20745	-4.05765
-1.35303	-0.72094	-0.69059	-0.69272	-0.63531	-0.65761	-0.63156	-0.54859	-0.58718	-0.6214	-0.5398	-0.52245	-0.52644	-0.50353	-0.48278	-1.19966	-4.09514
-1.34447	-0.65983	-0.67677	-0.69776	-0.6526	-0.63396	-0.63574	-0.57068	-0.59785	-0.63165	-0.54969	-0.53415	-0.533	-0.5228	-0.49239	-1.19187	-3.99539
-1.33591	-0.63136	-0.5902	-0.72043	-0.66538	-0.62692	-0.64393	-0.59897	-0.59642	-0.64363	-0.57009	-0.55267	-0.54373	-0.54059	-0.50891	-1.18408	-3.84157
-1.32735	-0.66886	-0.53912	-0.74194	-0.68482	-0.64962	-0.63999	-0.60746	-0.60753	-0.64349	-0.59451	-0.56855	-0.55675	-0.54802	-0.52935	-1.17629	-3.72939
-1.31879	-0.78996	-0.57577	-0.76974	-0.74172	-0.66531	-0.63825	-0.62494	-0.62492	-0.64329	-0.60732	-0.58172	-0.56468	-0.55628	-0.54065	-1.1685	-3.69011
-1.31023	-0.84773	-0.69858	-0.77598	-0.71224	-0.66619	-0.65625	-0.64009	-0.62673	-0.64912	-0.61062	-0.59585	-0.57526	-0.56756	-0.54483	-1.16071	-3.67173
-1.30167	-0.83874	-0.76412	-0.77333	-0.67123	-0.66245	-0.66531	-0.63743	-0.63008	-0.6504	-0.61681	-0.60337	-0.58468	-0.57207	-0.54664	-1.15292	-3.627
-1.29311	-0.8611	-0.77486	-0.78573	-0.66749	-0.6302	-0.65129	-0.6327	-0.64006	-0.64096	-0.62755	-0.59871	-0.58005	-0.5711	-0.54973	-1.14513	-3.52594
-1.28455	-0.88144	-0.79081	-0.76794	-0.64905	-0.59585	-0.64585	-0.63811	-0.64464	-0.61771	-0.62942	-0.5966	-0.57272	-0.56639	-0.55237	-1.13734	-3.40905
-1.27599	-0.79979	-0.81248	-0.75407	-0.6725	-0.59953	-0.65516	-0.65361	-0.64317	-0.59718	-0.6245	-0.59341	-0.57602	-0.56854	-0.54786	-1.12955	-3.26271
-1.26743	-0.77014	-0.76998	-0.74021	-0.66154	-0.606	-0.643	-0.64788	-0.64329	-0.58225	-0.61624	-0.58779	-0.57819	-0.57069	-0.53876	-1.12176	-3.16001
-1.25887	-0.77699	-0.71042	-0.71087	-0.64861	-0.62538	-0.61258	-0.62922	-0.63461	-0.56341	-0.60742	-0.58397	-0.57255	-0.56269	-0.53126	-1.11397	-3.14161
-1.25031	-0.78496	-0.68343	-0.71101	-0.64687	-0.62936	-0.6109	-0.61459	-0.62231	-0.55518	-0.59657	-0.56498	-0.5541	-0.55144	-0.52272	-1.10618	-3.10739
-1.24175	-0.71694	-0.67285	-0.70611	-0.6358	-0.62124	-0.61158	-0.59571	-0.60297	-0.55012	-0.58491	-0.54783	-0.5325	-0.53028	-0.51083	-1.09839	-3.03143
-1.23319	-0.67422	-0.6474	-0.66905	-0.64302	-0.61483	-0.61446	-0.58144	-0.58796	-0.5531	-0.5681	-0.53578	-0.52239	-0.51309	-0.49857	-1.0906	-2.91145
-1.22463	-0.63654	-0.62201	-0.61173	-0.63999	-0.60487	-0.61665	-0.58386	-0.57541	-0.55747	-0.55142	-0.52813	-0.51685	-0.50236	-0.4907	-1.08281	-2.74735
-1.21607	-0.63193	-0.61308	-0.57776	-0.61554	-0.58851	-0.61396	-0.58636	-0.57108	-0.56336	-0.53952	-0.52293	-0.50994	-0.49608	-0.48535	-1.07502	-2.62629
-1.20751	-0.66327	-0.62114	-0.58769	-0.57855	-0.58277	-0.60946	-0.5752	-0.56643	-0.55744	-0.53191	-0.52214	-0.50036	-0.49345	-0.47864	-1.06723	-2.59061
-1.19895	-0.64561	-0.63984	-0.59202	-0.56042	-0.57198	-0.59875	-0.55649	-0.55781	-0.53917	-0.52719	-0.51863	-0.49163	-0.48961	-0.47395	-1.05944	-2.61569
-1.19038	-0.63769	-0.63099	-0.58608	-0.5651	-0.56906	-0.5806	-0.52732	-0.54428	-0.53027	-0.51926	-0.51818	-0.48634	-0.48295	-0.47272	-1.05165	-2.63362
-1.18182	-0.67014	-0.61364	-0.57829	-0.58757	-0.57535	-0.5735	-0.51841	-0.53699	-0.52013	-0.51444	-0.51605	-0.48201	-0.47231	-0.46667	-1.04386	-2.55795
-1.17326	-0.70688	-0.61087	-0.53632	-0.57323	-0.57088	-0.56059	-0.52966	-0.55143	-0.5214	-0.51871	-0.51322	-0.48266	-0.46736	-0.46231	-1.03607	-2.41562
-1.1647	-0.68727	-0.58859	-0.54633	-0.58008	-0.56282	-0.55445	-0.55702	-0.55384	-0.52448	-0.53315	-0.50479	-0.48429	-0.46719	-0.46367	-1.02828	-2.27488
-1.15614	-0.62275	-0.5662	-0.59817	-0.60974	-0.56569	-0.5585	-0.54997	-0.5573	-0.52433	-0.53981	-0.50388	-0.48598	-0.46797	-0.46661	-1.02049	-2.20143
-1.14758	-0.58284	-0.5748	-0.61909	-0.60732	-0.584	-0.57235	-0.55182	-0.54904	-0.52547	-0.53545	-0.51252	-0.48334	-0.46818	-0.46235	-1.0127	-2.16781
-1.13902	-0.61687	-0.57499	-0.6163	-0.57945	-0.56826	-0.577	-0.5557	-0.53426	-0.51975	-0.52121	-0.51149	-0.47568	-0.46636	-0.46136	-1.00491	-2.11084
-1.13046	-0.68318	-0.59563	-0.5905	-0.59696	-0.54467	-0.55474	-0.52499	-0.52851	-0.51939	-0.51302	-0.50839	-0.46935	-0.4671	-0.4609	-0.99712	-2.02995
-1.1219	-0.72386	-0.59082	-0.59149	-0.60974	-0.54683	-0.54224	-0.51144	-0.52123	-0.52949	-0.51005	-0.50587	-0.46759	-0.46133	-0.45437	-0.98933	-1.92691
-1.11334	-0.67843	-0.57896	-0.5786	-0.5964	-0.57664	-0.5359	-0.51215	-0.51114	-0.52219	-0.50539	-0.49661	-0.46955	-0.45259	-0.44718	-0.98154	-1.84699
-1.10478	-0.59387	-0.5797	-0.54701	-0.59686	-0.55503	-0.54098	-0.52927	-0.50753	-0.51184	-0.50117	-0.48814	-0.46905	-0.44648	-0.44016	-0.97375	-1.78321
-1.09622	-0.57267	-0.5857	-0.54633	-0.60768	-0.5238	-0.5497	-0.54563	-0.52477	-0.5147	-0.49936	-0.4876	-0.4749	-0.45201	-0.43548	-0.96596	-1.77114
-1.08766	-0.64936	-0.61283	-0.57846	-0.62145	-0.51693	-0.57754	-0.55274	-0.54839	-0.52329	-0.49914	-0.49675	-0.48078	-0.46226	-0.4353	-0.95817	-1.8068
-1.0791	-0.70721	-0.64006	-0.622	-0.64483	-0.51702	-0.60593	-0.55464	-0.5547	-0.52189	-0.50261	-0.49981	-0.48232	-0.46795	-0.44812	-0.95038	-1.79406
-1.07054	-0.65487	-0.6852	-0.67566	-0.6397	-0.5279	-0.61327	-0.55489	-0.56377	-0.51811	-0.50558	-0.50077	-0.48094	-0.4694	-0.45488	-0.94259	-1.71858
-1.06198	-0.67635	-0.70303	-0.71881	-0.6371	-0.55789	-0.60547	-0.56251	-0.57096	-0.52508	-0.51161	-0.5035	-0.48771	-0.47179	-0.45443	-0.9348	-1.61107
-1.05342	-0.70056	-0.70505	-0.69341	-0.64819	-0.59989	-0.60465	-0.5707	-0.56766	-0.54112	-0.52115	-0.50187	-0.49562	-0.47467	-0.45908	-0.92701	-1.50143
-1.04486	-0.68955	-0.71028	-0.6284	-0.66867	-0.61676	-0.60877	-0.57237	-0.5643	-0.55552	-0.52011	-0.50629	-0.49808	-0.47843	-0.46524	-0.91922	-1.41707
-1.0363	-0.68581	-0.67518	-0.60628	-0.64998	-0.60865	-0.61832	-0.57314	-0.56509	-0.56704	-0.52078	-0.5139	-0.50555	-0.48423	-0.47056	-0.91143	-1.36701
-1.02774	-0.72736	-0.6774	-0.63187	-0.64245	-0.60383	-0.62723	-0.56855	-0.5699	-0.56326	-0.52759	-0.51604	-0.50875	-0.49175	-0.47328	-0.90364	-1.32234
-1.01918	-0.78295	-0.69461	-0.66614	-0.62507	-0.5999	-0.62447	-0.55888	-0.5818	-0.5688	-0.53285	-0.51883	-0.50655	-0.49983	-0.47302	-0.89585	-1.24643
-1.01062	-0.76575	-0.68291	-0.67428	-0.61387	-0.60609	-0.61589	-0.56937	-0.59128	-0.56999	-0.54339	-0.52568	-0.50679	-0.50301	-0.4788	-0.88806	-1.13396
-1.00205	-0.73132	-0.68728	-0.67928	-0.64072	-0.61976	-0.60223	-0.59093	-0.60278	-0.56461	-0.55335	-0.53894	-0.51088	-0.50819	-0.4885	-0.88027	-1.02047
-0.99349	-0.76755	-0.69355	-0.69651	-0.66189	-0.6261	-0.60408	-0.59408	-0.62536	-0.5589	-0.55016	-0.55496	-0.52208	-0.51114	-0.49523	-0.87248	-0.96019
-0.98493	-0.81126	-0.70369	-0.72983	-0.6909	-0.64516	-0.61166	-0.59622	-0.62484	-0.56035	-0.55373	-0.55879	-0.53331	-0.51403	-0.49973	-0.86469	-0.97329
-0.97637	-0.84007	-0.72344	-0.74194	-0.72333	-0.65028	-0.62407	-0.60251	-0.62101	-0.56953	-0.56153	-0.55101	-0.53611	-0.51902	-0.50133	-0.8569	-0.97175
-0.96781	-0.84657	-0.72535	-0.74296	-0.71055	-0.62949	-0.62882	-0.60361	-0.62681	-0.57591	-0.56743	-0.55415	-0.53095	-0.51661	-0.49699	-0.84911	-0.91199
-0.95925	-0.83882	-0.71192	-0.72825	-0.6737	-0.63237	-0.62404	-0.61218	-0.62106	-0.58003	-0.56745	-0.55278	-0.53052	-0.51002	-0.49378	-0.84132	-0.80552
-0.95069	-0.76299	-0.71419	-0.70527	-0.673	-0.65158	-0.62802	-0.61808	-0.62157	-0.58754	-0.56443	-0.54425	-0.52789	-0.50775	-0.48898	-0.83353	-0.66582
-0.94213	-0.74849	-0.7197	-0.71357	-0.69336	-0.64714	-0.63499	-0.62452	-0.62074	-0.59272	-0.55981	-0.5434	-0.52589	-0.50778	-0.48001	-0.82574	-0.56231
-0.93357	-0.74727	-0.7193	-0.72634	-0.73148	-0.63893	-0.63928	-0.63099	-0.60929	-0.58421	-0.56107	-0.54236	-0.52296	-0.50693	-0.47658	-0.81795	-0.47139
-0.92501	-0.76236	-0.71362	-0.6911	-0.74942	-0.62918	-0.62927	-0.6334	-0.60527	-0.57435	-0.56287	-0.54111	-0.51892	-0.49728	-0.47575	-0.81016	-0.40848
-0.91645	-0.79126	-0.70504	-0.6867	-0.71841	-0.59747	-0.62707	-0.63181	-0.6043	-0.57325	-0.5618	-0.54196	-0.51372	-0.48232	-0.47562	-0.80237	-0.34547
-0.90789	-0.81492	-0.73359	-0.67339	-0.68601	-0.57966	-0.63966	-0.61893	-0.60075	-0.56504	-0.55789	-0.53394	-0.5088	-0.47291	-0.47229	-0.79458	-0.24481
-0.89933	-0.84206	-0.74542	-0.66549	-0.67769	-0.59112	-0.65001	-0.60376	-0.598	-0.549	-0.55545	-0.52015	-0.50596	-0.4707	-0.46087	-0.78679	-0.15373
-0.89077	-0.86661	-0.771	-0.67557	-0.69964	-0.59891	-0.65195	-0.60105	-0.60153	-0.52797	-0.55923	-0.51019	-0.50257	-0.4651	-0.45041	-0.779	-0.04458
-0.88221	-0.86217	-0.75932	-0.71143	-0.71059	-0.6085	-0.62626	-0.59903	-0.6045	-0.50442	-0.55734	-0.49626	-0.49843	-0.45032	-0.4378	-0.77121	0.03191
-0.87365	-0.8067	-0.73406	-0.72378	-0.70397	-0.61329	-0.58252	-0.59055	-0.59386	-0.48256	-0.54026	-0.4778	-0.48568	-0.44109	-0.4286	-0.76342	0.03305
-0.86509	-0.77785	-0.73057	-0.72822	-0.70433	-0.62014	-0.57063	-0.57061	-0.57203	-0.45344	-0.51661	-0.46318	-0.46572	-0.43363	-0.41467	-0.75563	0.01432
-0.85653	-0.75052	-0.71377	-0.71333	-0.66567	-0.5879	-0.56504	-0.54294	-0.54823	-0.42206	-0.49793	-0.44156	-0.44679	-0.41473	-0.39903	-0.74784	-0.00555
-0.84797	-0.77046	-0.65109	-0.6771	-0.5894	-0.54782	-0.52811	-0.50725	-0.51202	-0.3863	-0.46924	-0.41726	-0.41722	-0.3902	-0.37935	-0.74005	0.00212
-0.83941	-0.73903	-0.59177	-0.63347	-0.56878	-0.49342	-0.48272	-0.48355	-0.46618	-0.33642	-0.43101	-0.39049	-0.38087	-0.36114	-0.35292	-0.73226	0.02088
-0.83085	-0.67902	-0.59851	-0.59072	-0.51308	-0.44568	-0.43527	-0.45692	-0.43665	-0.29238	-0.39862	-0.35533	-0.34747	-0.32934	-0.31759	-0.72447	-0.0044
-0.82229	-0.6606	-0.60571	-0.54952	-0.45233	-0.40725	-0.39036	-0.41127	-0.41037	-0.26712	-0.36719	-0.32492	-0.31465	-0.29842	-0.28386	-0.71668	-0.0893
-0.81373	-0.61008	-0.53077	-0.49954	-0.41891	-0.36011	-0.34751	-0.36073	-0.37005	-0.23999	-0.33121	-0.29472	-0.2864	-0.26941	-0.25405	-0.70889	-0.16666
-0.80516	-0.5027	-0.45944	-0.39221	-0.37365	-0.31176	-0.32038	-0.32629	-0.32821	-0.20769	-0.28757	-0.25742	-0.25434	-0.2359	-0.22594	-0.7011	-0.2375
-0.7966	-0.42377	-0.42375	-0.29788	-0.34727	-0.26833	-0.28679	-0.2883	-0.28096	-0.16404	-0.23938	-0.22594	-0.21611	-0.19919	-0.19234	-0.69331	-0.31646
-0.78804	-0.32427	-0.39623	-0.28598	-0.29935	-0.23935	-0.23083	-0.2549	-0.24101	-0.09252	-0.20243	-0.20002	-0.17734	-0.16079	-0.15734	-0.68552	-0.39577
-0.77948	-0.23657	-0.38184	-0.26029	-0.27109	-0.20705	-0.19061	-0.2173	-0.20288	-0.0128	-0.1692	-0.17025	-0.14369	-0.12299	-0.11924	-0.67773	-0.51479
-0.77092	-0.24245	-0.31702	-0.20527	-0.27018	-0.18069	-0.16444	-0.17436	-0.16285	0.05531	-0.13844	-0.12873	-0.11731	-0.08949	-0.08011	-0.66994	-0.6435
-0.76236	-0.26195	-0.17349	-0.15666	-0.22581	-0.13008	-0.1263	-0.12247	-0.11429	0.12559	-0.09652	-0.07369	-0.07175	-0.04965	-0.04007	-0.66215	-0.74383
-0.7538	-0.17047	-0.03324	-0.09128	-0.15271	-0.03537	-0.0644	-0.05542	-0.0459	0.21725	-0.02736	0.00134	0.000519264	0.00623	0.01192	-0.65436	-0.82626
-0.74524	-0.02215	0.06664	0.00186	-0.05712	0.07741	0.02137	0.02297	0.03175	0.32383	0.0541	0.07532	0.07767	0.07411	0.0779	-0.64657	-0.86149
-0.73668	0.0619	0.15036	0.117	0.08899	0.17658	0.12509	0.12724	0.13052	0.43707	0.14308	0.14894	0.1543	0.14522	0.14972	-0.63878	-0.86546
-0.72812	0.21168	0.24838	0.23906	0.21889	0.25714	0.24668	0.23627	0.22772	0.55246	0.22569	0.23084	0.23827	0.21306	0.2181	-0.63099	-0.90133
-0.71956	0.37099	0.3517	0.39575	0.35192	0.34836	0.3687	0.35823	0.32706	0.66969	0.31404	0.32299	0.32941	0.29709	0.29391	-0.6232	-0.95032
-0.711	0.49724	0.4989	0.55269	0.49751	0.46513	0.47433	0.47036	0.43284	0.80985	0.41923	0.42737	0.42432	0.39446	0.37944	-0.61541	-1.00401
-0.70244	0.68762	0.65757	0.72841	0.62868	0.57136	0.58422	0.57824	0.56906	0.94858	0.54407	0.54304	0.53559	0.50103	0.48129	-0.60762	-1.0612
-0.69388	0.86034	0.79712	0.89026	0.7808	0.6899	0.72654	0.7018	0.71368	1.08592	0.68049	0.64392	0.64555	0.60393	0.58743	-0.59983	-1.12713
-0.68532	1.06582	0.96422	1.00383	0.93952	0.86451	0.88391	0.84495	0.86374	1.22895	0.8228	0.75625	0.75643	0.70854	0.69537	-0.59204	-1.20137
-0.67676	1.28574	1.1857	1.13793	1.11104	1.03268	1.05231	0.99185	1.00021	1.37665	0.95552	0.88317	0.86277	0.80855	0.79764	-0.58425	-1.29374
-0.6682	1.49827	1.39298	1.30872	1.2807	1.16967	1.20926	1.14538	1.13677	1.51916	1.08269	1.01612	0.97345	0.92112	0.90093	-0.57646	-1.3318
-0.65964	1.71502	1.58189	1.49705	1.44084	1.31123	1.35398	1.30796	1.27385	1.63249	1.2136	1.15295	1.09872	1.04488	1.01339	-0.56867	-1.30335
-0.65108	1.93503	1.79285	1.67515	1.59118	1.48036	1.47667	1.45269	1.41401	1.6944	1.35234	1.28142	1.22665	1.16309	1.1227	-0.56088	-1.24319
-0.64252	2.1224	1.98093	1.85004	1.74466	1.63957	1.61003	1.58129	1.56591	1.69453	1.48033	1.39727	1.34739	1.2683	1.22792	-0.55309	-1.1453
-0.63396	2.25845	2.09919	1.99658	1.87978	1.75127	1.70247	1.69181	1.67547	1.63262	1.58131	1.48637	1.42987	1.34993	1.30121	-0.5453	-1.02458
-0.6254	2.36742	2.18179	2.07711	1.98371	1.81482	1.75552	1.76308	1.7363	1.50551	1.63666	1.54209	1.46498	1.40786	1.33451	-0.53751	-0.8763
-0.61684	2.33962	2.1808	2.07542	2.00787	1.81618	1.76305	1.76106	1.74084	1.32037	1.63438	1.54061	1.45855	1.40809	1.32301	-0.52972	-0.71804
-0.60827	2.24194	2.13609	2.02184	1.97337	1.75887	1.71715	1.6984	1.68824	1.11729	1.57649	1.48194	1.39837	1.35282	1.27132	-0.52193	-0.57187
-0.59971	2.05148	1.96384	1.8877	1.83093	1.64175	1.60311	1.55482	1.56535	0.91426	1.44754	1.37356	1.28287	1.24682	1.17847	-0.51414	-0.41601
-0.59115	1.7503	1.69698	1.6424	1.59665	1.45345	1.42817	1.35486	1.36668	0.72534	1.28461	1.23056	1.14194	1.10741	1.05417	-0.50635	-0.22811
-0.58259	1.40296	1.41944	1.42764	1.34085	1.2283	1.20879	1.1357	1.14045	0.55479	1.10741	1.04681	0.99329	0.96473	0.91095	-0.49856	0.062
-0.57403	1.15622	1.13529	1.18575	1.06727	1.02301	0.984	0.92883	0.94148	0.428	0.9351	0.85805	0.84128	0.81577	0.77636	-0.49077	0.42858
-0.56547	0.90568	0.8782	0.9239	0.80759	0.77776	0.75796	0.74879	0.75293	0.35884	0.75463	0.6799	0.66895	0.6498	0.63977	-0.48298	0.83912
-0.55691	0.7205	0.67902	0.6717	0.61957	0.54337	0.5648	0.57241	0.58878	0.33896	0.5796	0.5189	0.51776	0.49151	0.48968	-0.47519	1.28831
-0.54835	0.66522	0.51821	0.49439	0.48745	0.36937	0.4348	0.43331	0.46936	0.34593	0.43447	0.39958	0.40626	0.36951	0.36834	-0.4674	1.78035
-0.53979	0.62568	0.41516	0.40672	0.42374	0.27569	0.34574	0.34168	0.3871	0.3603	0.33519	0.32146	0.33408	0.29972	0.29361	-0.45961	2.40541
-0.53123	0.50885	0.39563	0.3906	0.40586	0.2438	0.29932	0.30486	0.35916	0.36155	0.30387	0.28141	0.30404	0.27759	0.26067	-0.45182	3.29069
-0.52267	0.46106	0.40573	0.39	0.41145	0.25585	0.30874	0.3148	0.36907	0.35214	0.31518	0.2839	0.30586	0.28242	0.25329	-0.44403	4.50798
-0.51411	0.48692	0.42997	0.42255	0.40589	0.30955	0.32834	0.3373	0.38613	0.34328	0.33554	0.29581	0.3125	0.29074	0.259	-0.43624	5.85101
-0.50555	0.48448	0.48985	0.45815	0.41187	0.33149	0.34249	0.35053	0.38935	0.32345	0.34719	0.29985	0.31479	0.2855	0.26256	-0.42845	6.77869
-0.49699	0.46359	0.51275	0.45922	0.3922	0.29441	0.35902	0.33507	0.38168	0.2893	0.33538	0.30345	0.31065	0.26728	0.258	-0.42066	7.26519
-0.48843	0.47393	0.50714	0.4512	0.36949	0.25286	0.34256	0.30111	0.36358	0.24251	0.31058	0.29586	0.29179	0.25354	0.24227	-0.41287	7.58385
-0.47987	0.44482	0.52135	0.42007	0.31723	0.21958	0.28331	0.25555	0.33201	0.20561	0.27901	0.27665	0.2547	0.23328	0.21722	-0.40508	8.06711
-0.47131	0.34348	0.50456	0.34312	0.2488	0.18036	0.22761	0.20716	0.29285	0.17189	0.24493	0.25393	0.22767	0.19775	0.19335	-0.39729	8.83062
-0.46275	0.27416	0.40484	0.27407	0.21093	0.1092	0.19804	0.1746	0.25407	0.13159	0.21147	0.21574	0.20622	0.16375	0.17037	-0.3895	9.86178
-0.45419	0.25764	0.29591	0.24002	0.17662	0.08508	0.19223	0.14629	0.20558	0.0546	0.1849	0.17341	0.16882	0.13343	0.13873	-0.38171	10.9512
-0.44563	0.26956	0.21294	0.19465	0.15018	0.06622	0.17382	0.11804	0.15406	-0.06324	0.14412	0.12602	0.12162	0.09689	0.09534	-0.37392	11.736
-0.43707	0.27397	0.1571	0.13983	0.11708	-0.00302	0.14466	0.08409	0.10038	-0.20789	0.08965	0.07738	0.07541	0.04748	0.04058	-0.36613	12.3904
-0.42851	0.21362	0.01257	0.06288	0.03645	-0.10257	0.06658	-0.00664	0.01303	-0.37559	0.00825	-0.00296	0.00645	-0.02701	-0.03236	-0.35834	12.9825
-0.41995	0.07968	-0.13702	-0.02001	-0.06916	-0.20984	-0.06082	-0.14301	-0.11882	-0.6016	-0.09513	-0.10767	-0.09849	-0.11994	-0.11825	-0.35055	13.8193
-0.41138	-0.12583	-0.25967	-0.22183	-0.24414	-0.32092	-0.22678	-0.27267	-0.27494	-0.86181	-0.20691	-0.23425	-0.22079	-0.22549	-0.22328	-0.34276	14.441
-0.40282	-0.26477	-0.38249	-0.43288	-0.4479	-0.47826	-0.41667	-0.45094	-0.45112	-1.15449	-0.3449	-0.39047	-0.35421	-0.35192	-0.35464	-0.33497	13.8849
-0.39426	-0.62135	-0.67216	-0.66348	-0.67815	-0.75845	-0.61467	-0.70349	-0.64338	-1.46106	-0.5427	-0.59754	-0.55564	-0.55438	-0.53745	-0.32718	12.2929
-0.3857	-1.04565	-0.99292	-0.94288	-0.91903	-1.02064	-0.84213	-0.9324	-0.87894	-1.77912	-0.80403	-0.82231	-0.80679	-0.77863	-0.75922	-0.31939	10.1319
-0.37714	-1.45441	-1.33251	-1.31128	-1.24285	-1.23194	-1.1448	-1.21502	-1.17592	-2.1188	-1.08339	-1.0664	-1.07545	-1.0145	-0.98097	-0.3116	7.81425
-0.36858	-1.82116	-1.77302	-1.72457	-1.64563	-1.5048	-1.51723	-1.56204	-1.49844	-2.45392	-1.37864	-1.37491	-1.33283	-1.28455	-1.22749	-0.30381	5.73663
-0.36002	-2.20885	-2.27701	-2.12832	-2.02645	-1.83642	-1.90096	-1.90524	-1.86234	-2.74988	-1.71671	-1.71147	-1.6187	-1.59298	-1.53639	-0.29602	3.8647
-0.35146	-2.57649	-2.76067	-2.57251	-2.38115	-2.19071	-2.25949	-2.21709	-2.22827	-3.00889	-2.07366	-2.04412	-1.93482	-1.90354	-1.83605	-0.28823	2.4001
-0.3429	-2.9048	-3.11304	-3.00151	-2.74951	-2.55882	-2.58782	-2.54852	-2.55519	-3.24059	-2.40037	-2.33414	-2.23852	-2.17552	-2.09992	-0.28044	1.6009
-0.33434	-3.18347	-3.39298	-3.36373	-3.08077	-2.8451	-2.89146	-2.84303	-2.84704	-3.47743	-2.68588	-2.57127	-2.50155	-2.4038	-2.31757	-0.27265	1.37809
-0.32578	-3.57017	-3.6297	-3.65169	-3.42418	-3.11791	-3.17828	-3.09153	-3.11664	-3.71696	-2.93432	-2.80001	-2.72993	-2.60688	-2.50744	-0.26486	1.48558
-0.31722	-3.89442	-3.92915	-3.89088	-3.74153	-3.42947	-3.44943	-3.29904	-3.35483	-3.97263	-3.14408	-3.00969	-2.9387	-2.8051	-2.69321	-0.25707	1.5771
-0.30866	-4.15924	-4.30029	-4.15927	-4.02056	-3.67165	-3.71289	-3.49848	-3.60876	-4.24283	-3.34911	-3.22105	-3.13988	-2.99317	-2.89027	-0.24928	1.2903
-0.3001	-4.56304	-4.71139	-4.44017	-4.29338	-3.89168	-3.96603	-3.72508	-3.87722	-4.41669	-3.59238	-3.44649	-3.33616	-3.18323	-3.09132	-0.24149	0.48471
-0.29154	-4.89609	-5.04373	-4.74948	-4.54857	-4.16379	-4.22003	-4.03498	-4.13974	-4.46725	-3.84885	-3.67283	-3.56098	-3.40838	-3.29214	-0.2337	-0.92339
-0.28298	-5.3039	-5.33112	-5.02613	-4.78984	-4.41734	-4.46067	-4.32517	-4.37697	-4.3437	-4.08092	-3.89759	-3.77077	-3.62232	-3.4885	-0.22591	-2.83739
-0.27442	-5.60361	-5.51724	-5.20356	-4.94417	-4.59706	-4.62693	-4.49714	-4.54394	-4.06614	-4.24172	-4.05855	-3.91712	-3.76545	-3.64401	-0.21812	-5.08229
-0.26586	-5.66881	-5.55628	-5.23622	-5.03039	-4.63987	-4.66799	-4.55229	-4.58871	-3.62944	-4.28624	-4.10649	-3.96912	-3.8126	-3.69389	-0.21033	-7.37784
-0.2573	-5.51912	-5.36745	-5.11553	-4.88449	-4.51689	-4.52802	-4.39867	-4.44961	-3.10374	-4.15319	-3.99138	-3.86227	-3.71254	-3.59428	-0.20254	-9.41485
-0.24874	-5.1988	-4.97666	-4.79483	-4.55556	-4.22213	-4.27211	-4.12845	-4.16145	-2.55455	-3.88339	-3.75502	-3.61325	-3.47982	-3.37015	-0.19475	-11.1529
-0.24018	-4.65702	-4.43053	-4.23153	-4.12871	-3.77516	-3.8937	-3.72914	-3.7195	-2.12635	-3.47057	-3.37798	-3.23562	-3.11371	-3.01313	-0.18696	-12.4015
-0.23162	-3.87924	-3.79424	-3.51594	-3.58797	-3.19313	-3.33976	-3.16621	-3.18708	-1.92941	-2.96587	-2.91553	-2.78094	-2.68084	-2.58773	-0.17917	-12.8916
-0.22305	-3.12397	-3.15421	-2.88027	-2.91035	-2.57978	-2.74449	-2.6001	-2.66319	-1.73826	-2.43672	-2.41104	-2.28882	-2.22279	-2.14091	-0.17138	-12.5762
-0.21449	-2.60757	-2.60204	-2.50914	-2.44469	-2.15401	-2.27562	-2.16552	-2.2325	-1.00294	-2.04343	-2.00814	-1.89385	-1.85346	-1.7833	-0.16359	-11.4629
-0.20593	-2.44834	-2.37507	-2.35788	-2.28016	-1.99414	-2.07956	-1.9588	-2.01591	0.52132	-1.84161	-1.80676	-1.69519	-1.66356	-1.59245	-0.1558	-10.0539
-0.19737	-2.27545	-2.19873	-2.13101	-2.04042	-1.82926	-1.86729	-1.78252	-1.79163	2.40984	-1.61058	-1.58155	-1.46381	-1.44197	-1.37012	-0.14801	-8.46477
-0.18881	-1.17201	-1.11625	-1.03413	-1.14862	-0.97418	-1.0645	-1.03675	-0.91645	4.13561	-0.8047	-0.86009	-0.67021	-0.67108	-0.61497	-0.14022	-5.69752
-0.18025	0.73987	0.7625	0.77794	0.44018	0.61312	0.40007	0.47024	0.61236	5.4304	0.59742	0.45399	0.65517	0.62086	0.63911	-0.13243	-1.5366
-0.17169	2.95315	2.93766	2.84092	2.57305	2.4485	2.45323	2.35281	2.33579	6.34555	2.32743	2.24406	2.25948	2.18399	2.1588	-0.12464	3.97657
-0.16313	4.79185	4.73908	4.72652	4.53261	4.02039	4.32289	4.09881	3.98269	7.09067	3.95747	3.90982	3.68271	3.64265	3.57666	-0.11685	10.0772
-0.15457	6.19116	6.1392	6.11122	5.96242	5.20727	5.68738	5.43637	5.42184	7.7164	5.22212	5.13352	4.80082	4.76476	4.6716	-0.10906	16.2737
-0.14601	7.36017	7.36907	7.06523	6.93149	6.24419	6.62682	6.4122	6.46097	8.14361	6.14622	5.98267	5.71227	5.59006	5.48801	-0.10127	22.1696
-0.13745	8.36585	8.32885	7.77987	7.73707	7.10273	7.31957	7.16219	7.28549	8.40095	6.90122	6.66834	6.4508	6.28442	6.15434	-0.09348	27.9475
-0.12889	9.09528	9.00872	8.43728	8.34209	7.72821	7.89168	7.80535	7.93087	8.47009	7.51672	7.23804	7.06349	6.87126	6.71754	-0.08569	32.0783
-0.12033	9.47302	9.44451	8.88276	8.68048	8.14696	8.29845	8.26055	8.33671	8.49333	7.925	7.65303	7.50811	7.30585	7.14463	-0.0779	31.4587
-0.11177	9.70438	9.59069	9.10686	8.93282	8.37295	8.50705	8.4762	8.53268	8.75468	8.17506	7.92033	7.79296	7.57925	7.42725	-0.07011	27.6284
-0.10321	9.62029	9.65827	9.0807	8.97925	8.37139	8.57988	8.54394	8.63807	9.21874	8.25733	8.04723	7.87937	7.66748	7.50641	-0.06232	22.421
-0.09465	9.55473	9.7939	9.20369	9.07618	8.38735	8.70691	8.60924	8.79539	9.54057	8.31326	8.14665	7.91407	7.68429	7.51073	-0.05453	18.1322
-0.08609	10.0793	10.2027	9.56841	9.44107	8.69867	9.09775	8.94405	9.19501	9.62557	8.60778	8.46342	8.16355	7.89652	7.70109	-0.04674	16.2077
-0.07753	10.7485	10.7444	9.98688	9.88915	9.22986	9.52381	9.32384	9.66112	9.62824	9.07311	8.93377	8.54926	8.27068	8.11171	-0.03895	15.4866
-0.06897	10.8649	11.0078	10.2289	10.1575	9.50413	9.85893	9.56038	9.90837	9.50301	9.40735	9.23383	8.82834	8.60611	8.45324	-0.03116	15.077
-0.06041	10.6241	10.9774	10.2601	10.1649	9.44803	9.98714	9.62243	9.88264	8.67629	9.47577	9.30541	8.90225	8.76781	8.58532	-0.02337	14.4232
-0.05185	10.4633	10.9612	10.4351	9.98974	9.44186	9.90327	9.64331	9.84243	6.97421	9.44086	9.28471	8.85429	8.78123	8.60034	-0.01558	13.2627
-0.04329	10.4481	10.9513	10.5184	9.77583	9.48401	9.64739	9.58592	9.81909	4.36539	9.27491	9.13011	8.72727	8.6487	8.5067	-0.00779	11.5854
-0.03473	9.90216	9.97195	9.56685	8.91619	8.86682	8.77893	8.71098	9.10751	1.47384	8.49841	8.38505	8.0026	7.91094	7.82005	0	7.69154
-0.02616	7.81218	7.70021	7.4386	7.0672	7.09695	7.04402	6.89993	7.30473	-0.74672	6.86226	6.81674	6.64039	6.38578	6.32549	0.00779	1.27254
-0.0176	4.46376	4.45881	4.52294	4.16044	4.29741	4.57473	4.41566	4.50784	-2.25826	4.26451	4.28971	4.45611	3.9879	3.98322	0.01558	-7.79022
-0.00904	1.01522	1.10885	1.25362	0.99523	1.17397	1.77361	1.69235	1.46103	-3.09071	1.4053	1.47527	1.67273	1.33651	1.38034	0.02337	-18.6646
-0.000483534	-1.51117	-1.31829	-1.50154	-1.41971	-1.26904	-0.76428	-0.74069	-0.98122	-3.3869	-0.90072	-0.82159	-0.63082	-0.74614	-0.68696	0.03116	-30.2756
0.00808	-3.23367	-3.06244	-3.28002	-2.98942	-2.81905	-2.48439	-2.39586	-2.55767	-3.40962	-2.36523	-2.29977	-2.10104	-2.06192	-1.99609	0.03895	-41.4448
0.01664	-4.08008	-4.07152	-4.01463	-3.74272	-3.49623	-3.29309	-3.19248	-3.29234	-3.31487	-3.06005	-2.96399	-2.75834	-2.67489	-2.60647	0.04674	-49.7134
0.0252	-4.29327	-4.23619	-4.15348	-4.02807	-3.68435	-3.57785	-3.44001	-3.53883	-3.20887	-3.28081	-3.16775	-2.9678	-2.86974	-2.82724	0.05453	-53.1527
0.03376	-4.27143	-4.11314	-4.12107	-4.02191	-3.62445	-3.60782	-3.4401	-3.54348	-3.10309	-3.28604	-3.15973	-2.99194	-2.87133	-2.8295	0.06232	-49.8814
0.04232	-4.17775	-4.01498	-3.95932	-3.911	-3.49473	-3.48689	-3.33092	-3.46258	-2.97987	-3.21281	-3.07283	-2.95405	-2.81214	-2.74331	0.07011	-44.3418
0.05088	-4.07062	-3.9495	-3.80296	-3.74793	-3.39539	-3.35553	-3.24299	-3.37167	-2.81581	-3.11589	-2.9856	-2.88571	-2.73366	-2.64675	0.0779	-39.6621
0.05944	-3.93999	-3.93458	-3.72894	-3.62927	-3.27731	-3.25784	-3.15707	-3.25379	-2.63043	-3.00798	-2.88524	-2.77609	-2.64269	-2.55748	0.08569	-35.0286
0.068	-3.7629	-3.8353	-3.53473	-3.44379	-3.14831	-3.10745	-3.0367	-3.11892	-2.44347	-2.86996	-2.75698	-2.63245	-2.51899	-2.44597	0.09348	-30.5897
0.07656	-3.58478	-3.60153	-3.31614	-3.21457	-3.00375	-2.95872	-2.88074	-2.94884	-2.26015	-2.69219	-2.60207	-2.48805	-2.37513	-2.29722	0.10127	-26.0888
0.08512	-3.38982	-3.28847	-3.10239	-2.98621	-2.76368	-2.79381	-2.66498	-2.73579	-2.08204	-2.49955	-2.41888	-2.33143	-2.21425	-2.14437	0.10906	-21.3842
0.09368	-3.17158	-3.00979	-2.82947	-2.77014	-2.52592	-2.58863	-2.45722	-2.52944	-1.90536	-2.31455	-2.23733	-2.15643	-2.05069	-1.98268	0.11685	-17.8665
0.10224	-2.92026	-2.82062	-2.61786	-2.56537	-2.3257	-2.36259	-2.29589	-2.33402	-1.72272	-2.14335	-2.07441	-1.99009	-1.89513	-1.83532	0.12464	-15.4281
0.1108	-2.69715	-2.62368	-2.4783	-2.37488	-2.17891	-2.15935	-2.1311	-2.1547	-1.5347	-1.98394	-1.91465	-1.83466	-1.74739	-1.70718	0.13243	-13.0666
0.11936	-2.42993	-2.38491	-2.31105	-2.18172	-2.01365	-1.95349	-1.93018	-1.97857	-1.3418	-1.81675	-1.74913	-1.67974	-1.60047	-1.56018	0.14022	-10.7856
0.12792	-2.14176	-2.15444	-2.06538	-1.97474	-1.81666	-1.77862	-1.7346	-1.79599	-1.13184	-1.6433	-1.57768	-1.52868	-1.45764	-1.4162	0.14801	-8.63533
0.13648	-1.93819	-1.9377	-1.77998	-1.75134	-1.58714	-1.61941	-1.53828	-1.58336	-0.91959	-1.46984	-1.41333	-1.35612	-1.30321	-1.264	0.1558	-6.94188
0.14504	-1.73591	-1.70216	-1.53446	-1.53303	-1.34405	-1.41214	-1.33566	-1.36557	-0.72554	-1.28652	-1.24284	-1.17477	-1.12673	-1.09101	0.16359	-5.64046
0.1536	-1.47895	-1.43235	-1.28235	-1.2962	-1.12394	-1.16164	-1.13664	-1.13949	-0.53637	-1.07057	-1.04147	-0.98341	-0.93604	-0.9069	0.17138	-4.37566
0.16216	-1.22723	-1.14142	-1.01151	-1.0203	-0.92624	-0.93562	-0.9292	-0.92017	-0.34947	-0.86441	-0.84378	-0.79235	-0.75024	-0.7281	0.17917	-3.16881
0.17073	-0.9812	-0.87799	-0.78427	-0.78312	-0.73501	-0.72969	-0.70763	-0.71413	-0.19819	-0.67006	-0.65248	-0.61197	-0.57838	-0.56084	0.18696	-2.09106
0.17929	-0.72591	-0.63962	-0.57056	-0.58744	-0.54347	-0.53132	-0.51345	-0.52021	-0.06879	-0.48855	-0.46851	-0.45132	-0.42329	-0.41834	0.19475	-1.22946
0.18785	-0.51751	-0.4322	-0.4041	-0.37872	-0.37112	-0.37226	-0.35068	-0.34551	0.04114	-0.32716	-0.30217	-0.31318	-0.28711	-0.28431	0.20254	-0.59294
0.19641	-0.35167	-0.2762	-0.287	-0.1998	-0.23022	-0.23282	-0.23033	-0.20093	0.12439	-0.18669	-0.1582	-0.19036	-0.16787	-0.1548	0.21033	-0.16181
0.20497	-0.18208	-0.13806	-0.16639	-0.06534	-0.09585	-0.08891	-0.10951	-0.08539	0.19191	-0.07136	-0.03193	-0.07281	-0.05751	-0.04416	0.21812	0.0552
0.21353	-0.0447	0.00747	-0.03354	0.0304	0.01352	0.03096	0.01577	0.01415	0.22218	0.02236	0.06813	0.02753	0.03153	0.05095	0.22591	0.095
0.22209	0.04284	0.15113	0.11943	0.13776	0.09613	0.11645	0.11597	0.09691	0.22397	0.10161	0.14351	0.10982	0.10748	0.12666	0.2337	-0.0779
0.23065	0.12965	0.23572	0.22581	0.21036	0.18148	0.17241	0.17343	0.1632	0.20592	0.16583	0.19239	0.17309	0.17465	0.17999	0.24149	-0.35728
0.23921	0.2264	0.28594	0.25414	0.21627	0.21819	0.20476	0.20134	0.20468	0.17833	0.20111	0.22088	0.20511	0.20832	0.21796	0.24928	-0.6826
0.24777	0.24284	0.24458	0.21337	0.19142	0.21953	0.21833	0.20713	0.21199	0.14923	0.21656	0.22761	0.21976	0.21694	0.23778	0.25707	-1.0154
0.25633	0.19629	0.16295	0.16547	0.16032	0.20088	0.19355	0.20233	0.19672	0.10867	0.21319	0.2237	0.2192	0.21302	0.23457	0.26486	-1.39936
0.26489	0.10862	0.12668	0.13613	0.13575	0.1791	0.16285	0.18531	0.16923	0.05882	0.19918	0.21318	0.20606	0.20381	0.21613	0.27265	-1.87268
0.27345	0.05008	0.08369	0.10545	0.09322	0.14697	0.12449	0.15078	0.14177	0.02337	0.16914	0.18412	0.17698	0.186	0.18684	0.28044	-2.38578
0.28201	0.00395	0.02442	0.04103	0.05009	0.10964	0.08451	0.1141	0.11004	0.00692	0.12152	0.13889	0.13711	0.15539	0.15399	0.28823	-2.8168
0.29057	-0.06885	-0.00663	-0.00416	0.01198	0.08497	0.05838	0.08779	0.0691	0.00733	0.07397	0.09405	0.09868	0.11868	0.11685	0.29602	-3.13469
0.29913	-0.07399	-0.00613	-0.01505	-0.01948	0.0683	0.02665	0.05757	0.03144	0.0139	0.04719	0.05644	0.06079	0.08282	0.08255	0.30381	-3.33196
0.30769	-0.0511	-0.00893	-0.03817	-0.01091	0.04676	-0.00288	0.02774	0.00489	0.01794	0.03414	0.02895	0.0299	0.05742	0.05762	0.3116	-3.18856
0.31625	-0.01136	0	-0.04772	0.00527	0.02426	-0.0199	0.00927	-0.00349	0.0196	0.02137	0.01433	0.01456	0.04092	0.04272	0.31939	-2.85234
0.32481	-0.0088	-0.00495	-0.01977	0.00252	0.00379	-0.03055	-0.00182	-0.00371	0.03862	0.01474	0.00533	0.00812	0.03086	0.03443	0.32718	-2.54887
0.33337	-0.06177	-0.04961	-0.00953	-0.00347	-0.01741	-0.01636	-0.00304	-0.0081	0.07889	0.01891	0.00589	0.01575	0.02832	0.03543	0.33497	-2.47598
0.34193	-0.09405	-0.07499	0.01915	-0.02197	-0.03324	0.00491	0.02703	-0.000853078	0.13605	0.03082	0.01671	0.02206	0.03164	0.03932	0.34276	-2.78097
0.35049	-0.04596	-0.03779	0.06099	-0.00176	0.00244	0.03665	0.07022	0.04019	0.19846	0.05736	0.04003	0.04138	0.05052	0.05563	0.35055	-3.1433
0.35905	0.02365	0.03711	0.11863	0.05168	0.08566	0.07835	0.11776	0.08798	0.27184	0.09571	0.0809	0.07473	0.09244	0.09579	0.35834	-3.34809
0.36762	0.09264	0.12836	0.18487	0.11775	0.16826	0.14133	0.16277	0.13576	0.35266	0.14257	0.13441	0.12648	0.13886	0.14647	0.36613	-3.47115
0.37618	0.2491	0.21661	0.2632	0.19778	0.24127	0.21819	0.21069	0.19544	0.43106	0.19579	0.19776	0.18725	0.17999	0.1985	0.37392	-3.42479
0.38474	0.35413	0.30369	0.32481	0.29946	0.31207	0.29203	0.28931	0.256	0.49564	0.26233	0.26969	0.25242	0.2387	0.25509	0.38171	-3.18951
0.3933	0.44632	0.4081	0.39993	0.38037	0.38052	0.36101	0.37519	0.32948	0.5569	0.33644	0.33914	0.31456	0.31073	0.3078	0.3895	-2.89202
0.40186	0.5289	0.5044	0.5085	0.45503	0.43165	0.4246	0.44024	0.41346	0.63643	0.41133	0.40151	0.37901	0.37292	0.36149	0.39729	-2.54221
0.41042	0.64093	0.57416	0.57616	0.54225	0.48829	0.49567	0.50563	0.48673	0.72594	0.48349	0.46391	0.44858	0.43059	0.42356	0.40508	-2.28369
0.41898	0.7017	0.62379	0.62644	0.61588	0.57073	0.57055	0.58697	0.56237	0.80019	0.56084	0.53438	0.52046	0.50485	0.49511	0.41287	-2.09941
0.42754	0.72592	0.70096	0.70971	0.70195	0.65561	0.65377	0.66186	0.64598	0.88055	0.62896	0.60881	0.59066	0.57594	0.56177	0.42066	-1.91878
0.4361	0.81352	0.8191	0.78942	0.77443	0.74569	0.73983	0.72403	0.72782	0.96347	0.69835	0.68017	0.65831	0.64504	0.62537	0.42845	-1.77709
0.44466	0.90088	0.94281	0.89224	0.86406	0.84423	0.83143	0.79561	0.81921	1.03533	0.76991	0.74662	0.73246	0.71446	0.69696	0.43624	-1.59617
0.45322	0.99205	1.06785	1.0026	0.98477	0.92199	0.91615	0.87708	0.91181	1.11333	0.84389	0.81937	0.8161	0.78488	0.7661	0.44403	-1.37687
0.46178	1.13021	1.13736	1.08156	1.08528	1.01192	0.97784	0.9641	0.98606	1.20527	0.92709	0.89555	0.88805	0.8573	0.83362	0.45182	-1.13327
0.47034	1.23753	1.22258	1.15164	1.167	1.11299	1.05566	1.0365	1.06582	1.29571	1.01841	0.96734	0.95319	0.93314	0.90257	0.45961	-0.87758
0.4789	1.33392	1.33522	1.24193	1.26121	1.19964	1.15298	1.11105	1.13865	1.37757	1.10599	1.0428	1.02513	1.00233	0.96984	0.4674	-0.70719
0.48746	1.41722	1.42666	1.35094	1.36458	1.28852	1.2383	1.19035	1.22557	1.46389	1.19057	1.13209	1.10783	1.07498	1.04126	0.47519	-0.58517
0.49602	1.47086	1.51152	1.44723	1.45825	1.37167	1.32104	1.27948	1.3231	1.54897	1.27275	1.22165	1.1899	1.15136	1.11409	0.48298	-0.4691
0.50458	1.55509	1.59076	1.54409	1.55915	1.44631	1.41632	1.37843	1.4221	1.6351	1.35548	1.30791	1.26154	1.2212	1.18529	0.49077	-0.34861
0.51314	1.679	1.67332	1.65315	1.66321	1.52348	1.50902	1.47454	1.51604	1.71513	1.4358	1.38972	1.32846	1.29121	1.2506	0.49856	-0.20153
0.5217	1.82512	1.80794	1.74553	1.73938	1.61624	1.57859	1.56077	1.60948	1.78723	1.51222	1.46433	1.4042	1.36902	1.32178	0.50635	-0.10074
0.53026	1.91149	1.94658	1.8381	1.81997	1.70133	1.65731	1.64544	1.68401	1.85745	1.58679	1.53442	1.4714	1.44108	1.39021	0.51414	-0.08418
0.53882	2.00213	2.05942	1.94396	1.90505	1.78858	1.75505	1.7247	1.7416	1.92321	1.66018	1.60371	1.53701	1.50529	1.4564	0.52193	-0.13928
0.54738	2.11607	2.11022	2.05441	2.00542	1.86981	1.83288	1.7992	1.81187	1.97727	1.73093	1.66614	1.60867	1.56084	1.51662	0.52972	-0.18016
0.55595	2.16078	2.15484	2.14535	2.08794	1.94224	1.90205	1.85864	1.90203	2.02254	1.80256	1.72863	1.67851	1.61852	1.57127	0.53751	-0.12696
0.56451	2.19332	2.22114	2.18704	2.15146	2.00543	1.97524	1.91215	1.97048	2.06127	1.86347	1.7983	1.73939	1.67831	1.62399	0.5453	-0.02777
0.57307	2.29258	2.27415	2.20862	2.18046	2.05206	2.05029	1.96528	2.02564	2.09453	1.91219	1.856	1.79184	1.72994	1.67222	0.55309	0.05855
0.58163	2.39075	2.34895	2.25134	2.20529	2.10629	2.09969	2.02692	2.07446	2.11695	1.96013	1.89322	1.83163	1.7713	1.71144	0.56088	0.11384
0.59019	2.43942	2.42914	2.31176	2.24292	2.1447	2.14211	2.07798	2.11541	2.1165	2.00589	1.924	1.8655	1.80313	1.74696	0.56867	0.15925
0.59875	2.47893	2.4624	2.36047	2.28487	2.1623	2.18122	2.10962	2.15134	2.09546	2.03238	1.95305	1.89175	1.83007	1.77048	0.57646	0.24671
0.60731	2.49568	2.50208	2.40474	2.33526	2.18048	2.20455	2.13064	2.16785	2.06711	2.04538	1.97943	1.90546	1.84871	1.78348	0.58425	0.326
0.61587	2.50682	2.50798	2.42724	2.37258	2.18169	2.20048	2.14014	2.16892	2.02209	2.04898	1.98976	1.9128	1.85787	1.79127	0.59204	0.3975
0.62443	2.5089	2.48099	2.40932	2.37223	2.16871	2.19737	2.12275	2.15432	1.96916	2.03874	1.98096	1.90428	1.85377	1.78813	0.59983	0.45239
0.63299	2.50431	2.45622	2.3701	2.33663	2.14139	2.17646	2.09635	2.13463	1.908	2.01563	1.95803	1.88395	1.83243	1.76654	0.60762	0.47768
0.64155	2.48432	2.41153	2.3151	2.26836	2.09973	2.13553	2.04903	2.09295	1.82657	1.97575	1.91154	1.85192	1.79622	1.73019	0.61541	0.47412
0.65011	2.43542	2.35989	2.23996	2.19368	2.05582	2.08446	1.98722	2.0393	1.7212	1.91802	1.86203	1.80467	1.74623	1.68021	0.6232	0.47796
0.65867	2.34377	2.26424	2.17214	2.12009	1.98977	1.99699	1.93145	1.96956	1.61029	1.85215	1.79994	1.73891	1.68621	1.61446	0.63099	0.53289
0.66723	2.23076	2.14911	2.09744	2.04406	1.91942	1.90241	1.84689	1.87583	1.49282	1.78201	1.71834	1.66453	1.61935	1.54809	0.63878	0.60899
0.67579	2.08617	2.03164	1.99372	1.92295	1.82849	1.79205	1.73494	1.76635	1.36832	1.68532	1.62345	1.57285	1.53656	1.46653	0.64657	0.6332
0.68435	1.95463	1.89294	1.83432	1.80868	1.72022	1.67713	1.63161	1.65439	1.23945	1.56998	1.51836	1.47329	1.44272	1.3823	0.65436	0.61585
0.69291	1.80669	1.71626	1.70324	1.69082	1.58502	1.5609	1.51635	1.53035	1.10844	1.44899	1.4004	1.36547	1.33901	1.29176	0.66215	0.59934
0.70147	1.64726	1.55195	1.54119	1.53989	1.44125	1.42176	1.40041	1.39329	0.97797	1.33011	1.2803	1.26072	1.22751	1.18212	0.66994	0.64322
0.71003	1.50105	1.3973	1.36518	1.36932	1.28679	1.27286	1.26964	1.26431	0.86675	1.21478	1.15886	1.15085	1.11319	1.07141	0.67773	0.76958
0.71859	1.31599	1.21224	1.23437	1.20124	1.15414	1.13659	1.13077	1.13408	0.76064	1.09108	1.04569	1.02768	1.00241	0.96905	0.68552	0.89133
0.72715	1.12136	1.02948	1.12502	1.0414	1.03113	1.00047	0.97758	0.98096	0.66026	0.95831	0.94081	0.90902	0.89525	0.86892	0.69331	1.00992
0.73571	0.99701	0.90194	0.98543	0.90431	0.91047	0.86417	0.84381	0.84176	0.57099	0.83841	0.83627	0.80066	0.78992	0.77913	0.7011	1.08976
0.74427	0.82564	0.79143	0.83282	0.77648	0.78662	0.74055	0.74246	0.72635	0.47822	0.72471	0.7283	0.70035	0.69472	0.69441	0.70889	1.13732
0.75284	0.67862	0.6715	0.70452	0.6423	0.65467	0.64184	0.64669	0.63498	0.39248	0.62455	0.62333	0.61215	0.60645	0.60171	0.71668	1.16321
0.7614	0.5879	0.56062	0.6255	0.54631	0.54491	0.54816	0.54871	0.54925	0.3309	0.5404	0.52901	0.52857	0.5199	0.51625	0.72447	1.25187
0.76996	0.49397	0.48388	0.54043	0.46931	0.45412	0.47845	0.46257	0.47838	0.2739	0.46142	0.45153	0.45698	0.44607	0.442	0.73226	1.39846
0.77852	0.39174	0.40807	0.46533	0.39559	0.38241	0.4087	0.37754	0.40669	0.22545	0.3826	0.38594	0.38995	0.38119	0.38341	0.74005	1.50683
0.78708	0.32733	0.31196	0.38925	0.32634	0.33362	0.34584	0.30896	0.33913	0.18565	0.31517	0.32427	0.3313	0.33148	0.33313	0.74784	1.58624
0.79564	0.25363	0.2423	0.30244	0.26463	0.26138	0.29351	0.26964	0.28171	0.16237	0.26287	0.27304	0.28368	0.28908	0.29223	0.75563	1.62434
0.8042	0.18727	0.21023	0.2249	0.22175	0.20759	0.26318	0.24155	0.22872	0.14678	0.22381	0.24112	0.24212	0.25326	0.25427	0.76342	1.6793
0.81276	0.13725	0.16599	0.17824	0.17245	0.18493	0.22933	0.21093	0.1884	0.12169	0.18938	0.21219	0.20507	0.22242	0.21699	0.77121	1.77346
0.82132	0.09676	0.13229	0.15116	0.10652	0.1498	0.18704	0.17429	0.1606	0.09542	0.16197	0.18342	0.17361	0.19387	0.18861	0.779	1.81193
0.82988	0.08363	0.10099	0.14823	0.04025	0.10448	0.14022	0.14504	0.13717	0.07244	0.13863	0.15542	0.14441	0.16577	0.16798	0.78679	1.78828
0.83844	0.06634	0.04752	0.14059	0.00218	0.0855	0.10255	0.11704	0.10755	0.06263	0.11328	0.12882	0.12025	0.13713	0.15163	0.79458	1.76883
0.847	0.05904	0.00152	0.08969	-0.000936472	0.07105	0.07664	0.08478	0.07775	0.06297	0.09413	0.10194	0.09875	0.11878	0.13321	0.80237	1.77331
0.85556	0.005	-0.02366	0.0366	0.00914	0.0603	0.06112	0.06241	0.05855	0.05615	0.07645	0.08438	0.08694	0.10688	0.11672	0.81016	1.8349
0.86412	-0.03062	-0.03312	0.02813	0.02608	0.06326	0.06297	0.05118	0.04996	0.05274	0.06427	0.07558	0.08122	0.09369	0.10436	0.81795	1.87921
0.87268	-0.06433	-0.01507	0.03438	0.02943	0.06301	0.05983	0.05369	0.05615	0.05906	0.06626	0.06764	0.07576	0.09091	0.09727	0.82574	1.86439
0.88124	-0.1167	-0.0011	0.03873	-0.00355	0.04527	0.05095	0.05524	0.05143	0.06228	0.0679	0.06416	0.07283	0.09192	0.09331	0.83353	1.83205
0.8898	-0.12865	-0.02736	0.00749	-0.02586	0.04348	0.03744	0.04203	0.03725	0.06721	0.06632	0.0614	0.07667	0.09333	0.09352	0.84132	1.81401
0.89836	-0.06354	-0.05578	-0.01428	-0.03667	0.04454	0.03015	0.04095	0.02582	0.08595	0.06778	0.06155	0.09001	0.10126	0.09582	0.84911	1.83785
0.90692	-0.03103	-0.04906	-0.01352	-0.02421	0.05574	0.02993	0.05287	0.02888	0.11602	0.07242	0.07245	0.09645	0.10519	0.10445	0.8569	1.89863
0.91548	-0.02403	-0.04855	-0.00874	-0.00168	0.05261	0.05146	0.06705	0.05667	0.15354	0.08101	0.09852	0.1079	0.11113	0.1156	0.86469	1.97652
0.92404	0.0011	-0.04128	-0.0071	0.03416	0.05412	0.07633	0.07713	0.08528	0.18373	0.10436	0.12195	0.12296	0.12575	0.13152	0.87248	1.98914
0.9326	0.05706	0.00281	0.01614	0.08204	0.08593	0.10166	0.09366	0.10781	0.20737	0.12626	0.13348	0.1402	0.14837	0.1502	0.88027	1.9626
0.94116	0.08465	0.04261	0.05904	0.11301	0.1345	0.11884	0.11132	0.13323	0.25025	0.13914	0.15097	0.16353	0.17603	0.17428	0.88806	1.8789
0.94973	0.09921	0.08721	0.08808	0.14454	0.17602	0.13321	0.14823	0.16302	0.29585	0.16988	0.18086	0.18828	0.19911	0.20032	0.89585	1.82011
0.95829	0.1939	0.12718	0.13731	0.17765	0.20491	0.1736	0.20496	0.19648	0.3369	0.21143	0.21314	0.22273	0.22289	0.22709	0.90364	1.81411
0.96685	0.26972	0.18432	0.18788	0.22463	0.24781	0.22822	0.24777	0.23771	0.3819	0.25224	0.2532	0.26369	0.25763	0.26039	0.91143	1.85922
0.97541	0.32807	0.22894	0.22625	0.27676	0.2902	0.29607	0.28708	0.28812	0.43171	0.29006	0.29683	0.30464	0.29732	0.29586	0.91922	1.93724
0.98397	0.36387	0.26536	0.28916	0.31484	0.35218	0.35578	0.33814	0.34373	0.47411	0.32726	0.33779	0.34718	0.33661	0.33502	0.92701	1.96759
0.99253	0.41501	0.3167	0.35119	0.35367	0.39825	0.40837	0.37865	0.39091	0.51802	0.36816	0.37961	0.38433	0.37673	0.37688	0.9348	1.94783
1.00109	0.43136	0.37179	0.43263	0.39539	0.43616	0.43945	0.42272	0.43104	0.56432	0.41976	0.41822	0.41402	0.41367	0.41758	0.94259	1.86769
1.00965	0.48051	0.45668	0.4867	0.41485	0.4651	0.47294	0.47295	0.47782	0.60962	0.46442	0.45962	0.44859	0.45145	0.4524	0.95038	1.81166
1.01821	0.52899	0.54625	0.53501	0.46204	0.50115	0.51692	0.51862	0.52393	0.65273	0.50714	0.49859	0.49718	0.49171	0.48764	0.95817	1.82537
1.02677	0.54987	0.61849	0.58433	0.53306	0.56377	0.57511	0.56513	0.56426	0.69846	0.54794	0.53172	0.54804	0.53187	0.52433	0.96596	1.87584
1.03533	0.62241	0.68285	0.63716	0.60157	0.6154	0.64191	0.61735	0.60487	0.73631	0.59373	0.57289	0.58646	0.56808	0.56037	0.97375	1.9008
1.04389	0.66761	0.71111	0.70441	0.65439	0.66588	0.70144	0.66008	0.6521	0.76642	0.6323	0.6208	0.61948	0.60324	0.59223	0.98154	1.93101
1.05245	0.70796	0.7554	0.75623	0.69159	0.70672	0.74812	0.7038	0.70221	0.79759	0.6703	0.66478	0.65593	0.64072	0.62522	0.98933	1.94977
1.06101	0.73812	0.79528	0.79787	0.73512	0.74021	0.77745	0.74644	0.74542	0.83933	0.71592	0.7082	0.69078	0.67172	0.65432	0.99712	1.93101
1.06957	0.80754	0.83463	0.85634	0.78789	0.7794	0.80839	0.7874	0.77732	0.87513	0.76358	0.75035	0.72641	0.70393	0.68263	1.00491	1.89687
1.07813	0.8978	0.88897	0.8803	0.8447	0.81428	0.83987	0.83215	0.81358	0.89144	0.79583	0.7819	0.75976	0.73509	0.71137	1.0127	1.83943
1.08669	0.95411	0.9611	0.91172	0.88987	0.85727	0.87609	0.86532	0.84909	0.90309	0.81885	0.79488	0.78741	0.76223	0.73439	1.02049	1.8132
1.09525	1.00479	0.99687	0.95332	0.92935	0.89422	0.90428	0.88008	0.87898	0.92019	0.83915	0.81069	0.80763	0.78209	0.75397	1.02828	1.84143
1.10381	1.03371	1.01227	0.99984	0.95627	0.92691	0.93075	0.88641	0.91032	0.92901	0.85543	0.83212	0.82308	0.79628	0.76881	1.03607	1.83676
1.11237	1.01015	1.04945	1.04363	0.96647	0.96354	0.9673	0.91938	0.93687	0.94175	0.8766	0.85097	0.84179	0.8098	0.78125	1.04386	1.81125
1.12093	1.02605	1.06678	1.08873	1.00421	1.00635	0.99147	0.96064	0.96594	0.95279	0.90358	0.87428	0.85887	0.82773	0.79719	1.05165	1.79142
1.12949	1.05362	1.07272	1.0929	1.04419	1.03553	1.00201	0.98584	0.98725	0.95809	0.92335	0.89262	0.86825	0.84088	0.8141	1.05944	1.81093
1.13805	1.10506	1.11991	1.06702	1.08081	1.04653	1.02842	0.99093	0.99144	0.96084	0.94533	0.89875	0.87765	0.84891	0.82325	1.06723	1.83957
1.14662	1.17225	1.17874	1.05434	1.08113	1.06192	1.04278	0.99221	1.0044	0.94857	0.94999	0.9019	0.883	0.85319	0.83137	1.07502	1.83196
1.15518	1.20332	1.18225	1.07748	1.05004	1.06447	1.04172	0.99079	1.01135	0.93287	0.94466	0.90434	0.8818	0.85629	0.83234	1.08281	1.78719
1.16374	1.14079	1.1618	1.07481	1.04557	1.05407	1.03064	0.9839	1.00481	0.91789	0.93986	0.90216	0.87828	0.85488	0.82274	1.0906	1.73587
1.1723	1.08443	1.16069	1.05486	1.07394	1.04127	1.01117	0.9813	0.99713	0.89157	0.93195	0.88539	0.87075	0.84712	0.81446	1.09839	1.75522
1.18086	1.08652	1.11584	1.03339	1.08302	1.01907	0.98943	0.97645	0.98759	0.86538	0.91734	0.86872	0.86022	0.83786	0.80566	1.10618	1.81034
1.18942	1.13616	1.05041	1.03624	1.04491	0.99203	0.97519	0.95676	0.96057	0.83428	0.89172	0.86055	0.84648	0.81908	0.792	1.11397	1.79874
1.19798	1.15981	1.04327	1.02283	1.00721	0.95251	0.94887	0.91174	0.93436	0.80243	0.8716	0.83934	0.82366	0.79429	0.76981	1.12176	1.72009
1.20654	1.16888	1.05	0.9838	0.97504	0.93212	0.91145	0.87942	0.904	0.7616	0.84886	0.81029	0.79439	0.76755	0.74451	1.12955	1.60188
1.2151	1.11564	1.03487	0.93096	0.92483	0.90435	0.88261	0.83862	0.86185	0.71387	0.81453	0.77817	0.76573	0.7341	0.71625	1.13734	1.49993
1.22366	1.02007	0.98978	0.88171	0.87648	0.88171	0.8561	0.81221	0.81837	0.66189	0.78155	0.74825	0.72765	0.7039	0.68463	1.14513	1.44012
1.23222	0.9587	0.91643	0.82716	0.84368	0.84567	0.82772	0.78361	0.77039	0.59823	0.74145	0.7164	0.68083	0.67167	0.6493	1.15292	1.4207
1.24078	0.86017	0.84483	0.78026	0.804	0.7833	0.77613	0.74375	0.71625	0.53024	0.68962	0.67406	0.63621	0.63083	0.60643	1.16071	1.44459
1.24934	0.74776	0.76129	0.73034	0.71206	0.72812	0.70636	0.68328	0.66965	0.45513	0.63465	0.62684	0.58717	0.58104	0.55927	1.1685	1.49425
1.2579	0.64608	0.68698	0.65131	0.60359	0.64533	0.63085	0.62218	0.6103	0.38131	0.57795	0.57456	0.52969	0.52455	0.50734	1.17629	1.53947
1.26646	0.56677	0.62349	0.54949	0.53382	0.55879	0.5507	0.55019	0.53356	0.30529	0.52044	0.50784	0.46609	0.4652	0.4561	1.18408	1.54004
1.27502	0.52724	0.53409	0.47697	0.49022	0.49369	0.47329	0.46579	0.44805	0.22139	0.46122	0.4357	0.40124	0.40404	0.40022	1.19187	1.51193
1.28358	0.44128	0.44652	0.40993	0.42175	0.42295	0.40157	0.38544	0.3731	0.12949	0.38539	0.36144	0.33344	0.33747	0.33385	1.19966	1.47163
1.29214	0.3093	0.36637	0.32115	0.34945	0.33396	0.32865	0.30068	0.29072	0.04337	0.30244	0.28709	0.27038	0.26535	0.26468	1.20745	1.42387
1.3007	0.19586	0.25606	0.22685	0.26943	0.24375	0.24403	0.20628	0.20375	-0.03512	0.21353	0.21503	0.20154	0.18879	0.1931	1.21524	1.41624
1.30926	0.1004	0.16502	0.15247	0.17348	0.1525	0.14886	0.1197	0.12816	-0.12127	0.12469	0.141	0.12591	0.11428	0.12538	1.22303	1.44674
1.31782	0.04203	0.08683	0.05639	0.04445	0.05413	0.04432	0.04475	0.04869	-0.19963	0.03252	0.06009	0.05026	0.04337	0.05846	1.23082	1.48072
1.32638	-0.00736	-0.00978	-0.04307	-0.04788	-0.03653	-0.05332	-0.02443	-0.03883	-0.28375	-0.04636	-0.01574	-0.02678	-0.02924	-0.01324	1.23861	1.50548
1.33495	-0.09915	-0.16423	-0.13885	-0.12572	-0.12802	-0.13136	-0.09661	-0.12836	-0.37255	-0.11925	-0.09009	-0.10631	-0.10869	-0.09113	1.2464	1.50612
1.34351	-0.24315	-0.31383	-0.25566	-0.22435	-0.21933	-0.21123	-0.18913	-0.21118	-0.4584	-0.20019	-0.17396	-0.18206	-0.17718	-0.1667	1.25419	1.54577
1.35207	-0.41627	-0.42154	-0.36576	-0.33503	-0.29868	-0.3	-0.27867	-0.29417	-0.53559	-0.2817	-0.25981	-0.25803	-0.25079	-0.24255	1.26198	1.58738
1.36063	-0.58039	-0.48099	-0.4495	-0.40758	-0.36445	-0.38343	-0.36265	-0.3742	-0.61095	-0.3606	-0.33994	-0.33427	-0.32345	-0.30671	1.26977	1.5208
1.36919	-0.67535	-0.54213	-0.53387	-0.48294	-0.4522	-0.45977	-0.4447	-0.45533	-0.68569	-0.44351	-0.41929	-0.41445	-0.40036	-0.369	1.27756	1.33887
1.37775	-0.72599	-0.62147	-0.60185	-0.57402	-0.549	-0.56205	-0.5255	-0.54268	-0.74746	-0.52413	-0.49688	-0.49744	-0.47718	-0.44468	1.28535	1.02636
1.38631	-0.77447	-0.70678	-0.6842	-0.66014	-0.62577	-0.63658	-0.61013	-0.62296	-0.80462	-0.59755	-0.57133	-0.57475	-0.54358	-0.51945	1.29314	0.65853
1.39487	-0.83008	-0.81621	-0.80698	-0.74159	-0.68716	-0.70429	-0.67676	-0.70409	-0.87188	-0.65951	-0.63986	-0.6347	-0.60435	-0.58525	1.30093	0.28807
1.40343	-0.88815	-0.92528	-0.92266	-0.825	-0.74219	-0.78476	-0.74465	-0.78151	-0.9327	-0.72029	-0.70387	-0.69368	-0.66234	-0.64934	1.30872	-0.17064
1.41199	-0.9257	-1.01446	-1.00097	-0.88874	-0.80565	-0.86449	-0.81587	-0.84035	-0.98587	-0.78172	-0.7624	-0.75396	-0.71704	-0.70663	1.31651	-0.65935
1.42055	-0.95313	-1.05381	-1.05254	-0.95535	-0.88077	-0.94408	-0.89008	-0.90084	-1.03944	-0.84538	-0.81919	-0.81019	-0.77242	-0.75598	1.3243	-1.19624
1.42911	-1.02001	-1.11409	-1.07906	-1.02669	-0.95084	-0.99231	-0.95253	-0.96708	-1.09183	-0.90903	-0.87887	-0.86532	-0.82416	-0.80551	1.33209	-1.74733
1.43767	-1.17836	-1.20103	-1.11723	-1.08202	-1.02201	-1.02363	-1.00572	-1.02254	-1.13542	-0.96764	-0.93567	-0.91234	-0.8756	-0.85297	1.33988	-2.31443
1.44623	-1.28146	-1.27463	-1.19128	-1.1426	-1.08926	-1.07558	-1.05021	-1.06413	-1.16	-1.01843	-0.98799	-0.95762	-0.91939	-0.89527	1.34767	-2.98054
1.45479	-1.29475	-1.30808	-1.24765	-1.17597	-1.13796	-1.1301	-1.10075	-1.10832	-1.17608	-1.0588	-1.03264	-0.99911	-0.95545	-0.93307	1.35546	-3.66244
1.46335	-1.28216	-1.31153	-1.30451	-1.21791	-1.16313	-1.16303	-1.15181	-1.15114	-1.18637	-1.08752	-1.06935	-1.02905	-0.98442	-0.95512	1.36325	-4.19776
1.47191	-1.25338	-1.29682	-1.34306	-1.28853	-1.16944	-1.18658	-1.18179	-1.18005	-1.18688	-1.11342	-1.08864	-1.05018	-1.00961	-0.97164	1.37104	-4.57816
1.48047	-1.24804	-1.32757	-1.3455	-1.32346	-1.17674	-1.20842	-1.19689	-1.20316	-1.17678	-1.13882	-1.09721	-1.06306	-1.03009	-0.98755	1.37883	-4.85839
1.48903	-1.28297	-1.37955	-1.3663	-1.32674	-1.186	-1.22405	-1.19692	-1.21215	-1.16115	-1.15223	-1.10134	-1.06239	-1.03927	-0.99396	1.38662	-5.20471
1.49759	-1.36111	-1.42328	-1.38931	-1.3238	-1.19657	-1.23303	-1.19414	-1.21326	-1.13001	-1.15225	-1.10269	-1.05787	-1.03417	-0.99291	1.39441	-5.64369
1.50615	-1.39686	-1.42547	-1.37626	-1.32577	-1.20118	-1.22242	-1.18054	-1.21182	-1.10126	-1.14604	-1.09705	-1.04826	-1.02183	-0.98672	1.4022	-6.09346
1.51471	-1.39384	-1.40248	-1.35088	-1.31517	-1.18591	-1.21645	-1.17003	-1.19626	-1.07712	-1.13595	-1.08722	-1.03288	-1.00913	-0.97764	1.40999	-6.42817
1.52327	-1.37126	-1.3897	-1.31426	-1.28935	-1.14959	-1.19652	-1.15159	-1.17974	-1.04948	-1.11705	-1.06368	-1.01813	-0.99301	-0.95916	1.41778	-6.50413
1.53184	-1.29238	-1.34645	-1.26692	-1.23776	-1.10975	-1.1762	-1.12076	-1.16326	-1.01519	-1.09811	-1.02841	-0.99919	-0.97023	-0.92965	1.42557	-6.3859
1.5404	-1.24578	-1.29076	-1.24518	-1.19656	-1.08238	-1.15231	-1.08522	-1.12841	-0.97554	-1.06677	-0.99266	-0.97812	-0.93709	-0.9002	1.43336	-6.14699
1.54896	-1.19634	-1.27773	-1.21698	-1.16514	-1.05642	-1.11786	-1.05004	-1.08026	-0.93234	-1.0211	-0.96135	-0.95131	-0.90333	-0.87051	1.44115	-6.01804
1.55752	-1.18548	-1.22903	-1.17639	-1.12938	-1.0285	-1.06197	-1.01009	-1.03983	-0.89251	-0.97539	-0.93351	-0.91234	-0.87217	-0.84044	1.44894	-5.98534
1.56608	-1.15264	-1.17546	-1.13173	-1.11536	-0.99835	-1.00891	-0.98863	-0.98455	-0.84638	-0.94048	-0.90084	-0.87001	-0.83786	-0.80565	1.45673	-5.95222
1.57464	-1.11638	-1.14103	-1.06854	-1.0612	-0.9596	-0.95734	-0.95261	-0.92632	-0.80125	-0.89577	-0.86041	-0.83089	-0.80508	-0.7705	1.46452	-5.83689
1.5832	-1.06416	-1.08089	-0.9854	-0.9941	-0.90344	-0.90004	-0.88982	-0.89433	-0.75973	-0.851	-0.81785	-0.79157	-0.77044	-0.73957	1.47231	-5.57863
1.59176	-1.03116	-1.01974	-0.91061	-0.92552	-0.8391	-0.85981	-0.83793	-0.85934	-0.71961	-0.8065	-0.77314	-0.748	-0.72891	-0.7028	1.4801	-5.28807
1.60032	-1.00875	-0.96867	-0.87613	-0.86203	-0.78572	-0.82584	-0.79315	-0.82483	-0.67844	-0.7596	-0.73358	-0.7076	-0.69391	-0.66331	1.48789	-4.94831
1.60888	-0.93515	-0.93644	-0.85905	-0.81107	-0.74776	-0.76663	-0.75051	-0.7822	-0.64634	-0.71905	-0.70058	-0.67356	-0.66108	-0.63273	1.49568	-4.71963
1.61744	-0.85248	-0.89543	-0.83562	-0.78184	-0.71835	-0.71927	-0.7259	-0.73618	-0.62042	-0.68664	-0.66945	-0.64542	-0.62681	-0.60356	1.50347	-4.67069
1.626	-0.80078	-0.85774	-0.8048	-0.7606	-0.69936	-0.68118	-0.68574	-0.70702	-0.59502	-0.65078	-0.64265	-0.61735	-0.59494	-0.57692	1.51126	-4.61757
1.63456	-0.75254	-0.82041	-0.76183	-0.75376	-0.66616	-0.64805	-0.64846	-0.68208	-0.57123	-0.61825	-0.61081	-0.59361	-0.56933	-0.55715	1.51905	-4.46403
1.64312	-0.72581	-0.7768	-0.72176	-0.69653	-0.62611	-0.64267	-0.62394	-0.65079	-0.54166	-0.59472	-0.58614	-0.57686	-0.54697	-0.53902	1.52684	-4.21083
1.65168	-0.74381	-0.72723	-0.68276	-0.64508	-0.59494	-0.63468	-0.60051	-0.62481	-0.52197	-0.57748	-0.56905	-0.55602	-0.52811	-0.52237	1.53463	-3.87133
1.66024	-0.69549	-0.67974	-0.66366	-0.61443	-0.56531	-0.60949	-0.57067	-0.60712	-0.51069	-0.55632	-0.54981	-0.53234	-0.51092	-0.50519	1.54242	-3.63158
1.6688	-0.66414	-0.64681	-0.65764	-0.5704	-0.53893	-0.57938	-0.53913	-0.584	-0.49156	-0.53951	-0.53326	-0.51063	-0.4915	-0.47937	1.55021	-3.51837
1.67736	-0.63765	-0.63143	-0.65253	-0.53872	-0.52398	-0.55575	-0.53193	-0.55783	-0.47088	-0.52541	-0.50952	-0.4935	-0.46829	-0.45453	1.558	-3.48249
1.68592	-0.60374	-0.59925	-0.63793	-0.51544	-0.51219	-0.53811	-0.52414	-0.53541	-0.44346	-0.50411	-0.4811	-0.47528	-0.45285	-0.43365	1.56579	-3.4044
1.69448	-0.58311	-0.55394	-0.6079	-0.49761	-0.4917	-0.53619	-0.49557	-0.50809	-0.41728	-0.48109	-0.45596	-0.44952	-0.43321	-0.41254	1.57358	-3.25791
1.70304	-0.58524	-0.51547	-0.59309	-0.50765	-0.46352	-0.52654	-0.46681	-0.4821	-0.39118	-0.46314	-0.4323	-0.41799	-0.40843	-0.39239	1.58137	-3.11911
1.7116	-0.58908	-0.49426	-0.5522	-0.49233	-0.43718	-0.49856	-0.44515	-0.44633	-0.36961	-0.43974	-0.40713	-0.3866	-0.38416	-0.37561	1.58916	-2.96449
1.72016	-0.5781	-0.49163	-0.4991	-0.48416	-0.42205	-0.46526	-0.41922	-0.4219	-0.34501	-0.40376	-0.38723	-0.36099	-0.36386	-0.358	1.59695	-2.88638
1.72873	-0.53299	-0.47395	-0.48024	-0.45873	-0.4089	-0.43874	-0.3914	-0.40778	-0.3156	-0.37147	-0.36895	-0.33941	-0.34046	-0.33522	1.60474	-2.88763
1.73729	-0.51425	-0.46623	-0.45818	-0.41661	-0.38119	-0.40129	-0.36294	-0.38861	-0.27707	-0.342	-0.34534	-0.31674	-0.31499	-0.30665	1.61253	-2.88869
1.74585	-0.47304	-0.45703	-0.41604	-0.38089	-0.35714	-0.36199	-0.33389	-0.35884	-0.24771	-0.31644	-0.32157	-0.29475	-0.29015	-0.27975	1.62032	-2.88965
1.75441	-0.45669	-0.40853	-0.38605	-0.3536	-0.33404	-0.32545	-0.30739	-0.33429	-0.22062	-0.30146	-0.29901	-0.27565	-0.26911	-0.25933	1.62811	-2.87331
1.76297	-0.43488	-0.35949	-0.3667	-0.30751	-0.29997	-0.29793	-0.27762	-0.30253	-0.18334	-0.27973	-0.27023	-0.25622	-0.24734	-0.23776	1.6359	-2.80005
1.77153	-0.38859	-0.33291	-0.3077	-0.25858	-0.28936	-0.27194	-0.25237	-0.26786	-0.14023	-0.24704	-0.23263	-0.23199	-0.21785	-0.2097	1.64369	-2.73721
1.78009	-0.30338	-0.28987	-0.25689	-0.22617	-0.25447	-0.23122	-0.22524	-0.22682	-0.10173	-0.20585	-0.19297	-0.20302	-0.18384	-0.17955	1.65148	-2.67985
1.78865	-0.19601	-0.26212	-0.20755	-0.19932	-0.1909	-0.18533	-0.19061	-0.18656	-0.05929	-0.16446	-0.16144	-0.17116	-0.15534	-0.14418	1.65927	-2.57051
1.79721	-0.12836	-0.17562	-0.15947	-0.17003	-0.13695	-0.15099	-0.15019	-0.14552	-0.01486	-0.12619	-0.13021	-0.13502	-0.1261	-0.11032	1.66706	-2.46133
1.80577	-0.10407	-0.0849	-0.12695	-0.12689	-0.09121	-0.11652	-0.10777	-0.10098	0.03758	-0.08364	-0.09069	-0.09828	-0.08848	-0.08295	1.67485	-2.36622
1.81433	-0.03866	-0.06364	-0.09472	-0.07772	-0.05656	-0.07114	-0.05488	-0.06018	0.0912	-0.04342	-0.05045	-0.06119	-0.0499	-0.0593	1.68264	-2.2961
1.82289	0.00318	-0.01963	-0.05271	-0.00973	-0.04212	-0.02242	-0.01211	-0.01326	0.13371	-0.01061	-0.00979	-0.02134	-0.01717	-0.02587	1.69043	-2.23236
1.83145	0.02644	0.07227	-0.000550742	0.04421	0.00014705	0.02563	0.02906	0.03472	0.17261	0.02878	0.03157	0.0226	0.01544	0.01663	1.69822	-2.12457
1.84001	0.10517	0.12417	0.05172	0.07234	0.07184	0.07214	0.07326	0.07836	0.21918	0.0733	0.07587	0.06156	0.05348	0.05725	1.70601	-2.01214
1.84857	0.18846	0.14086	0.13617	0.12005	0.12502	0.12347	0.12139	0.12435	0.27645	0.11792	0.12241	0.10413	0.09692	0.09418	1.7138	-1.89667
1.85713	0.23287	0.19117	0.22287	0.1824	0.1812	0.16598	0.17082	0.17918	0.33953	0.16184	0.17333	0.14957	0.14429	0.1333	1.72159	-1.79967
1.86569	0.25944	0.26033	0.29572	0.24889	0.22896	0.22556	0.21755	0.23128	0.40087	0.2134	0.21663	0.19601	0.19306	0.18485	1.72938	-1.69407
1.87425	0.31472	0.33551	0.33267	0.29959	0.27705	0.29631	0.27128	0.2774	0.46547	0.2674	0.26209	0.24613	0.24178	0.23798	1.73717	-1.55109
1.88281	0.40257	0.42721	0.35955	0.35068	0.34339	0.37793	0.34612	0.34173	0.53775	0.3309	0.31768	0.3059	0.29046	0.28817	1.74496	-1.42481
1.89137	0.47182	0.50741	0.40426	0.43519	0.42166	0.4545	0.42999	0.41345	0.6167	0.39032	0.37575	0.3637	0.34447	0.33311	1.75275	-1.26588
1.89993	0.57993	0.59504	0.4787	0.53391	0.49191	0.51027	0.49972	0.48523	0.69152	0.45541	0.44361	0.42441	0.4067	0.38784	1.76054	-1.09172
1.90849	0.69791	0.67694	0.56609	0.6205	0.53836	0.57645	0.55381	0.55888	0.76568	0.52585	0.5054	0.48854	0.47228	0.44539	1.76833	-0.91419
1.91705	0.75545	0.75998	0.68494	0.71447	0.61397	0.66756	0.622	0.63778	0.83861	0.5876	0.56916	0.55228	0.54104	0.50464	1.77612	-0.64165
1.92562	0.843	0.85518	0.78896	0.81162	0.71342	0.75408	0.69623	0.71593	0.9158	0.65163	0.63496	0.62054	0.60339	0.57011	1.78391	-0.38088
1.93418	0.95629	0.98138	0.87409	0.89098	0.80605	0.83167	0.78978	0.79228	0.98596	0.73038	0.70544	0.68815	0.66012	0.63265	1.7917	-0.14585
1.94274	1.04054	1.08948	0.98519	0.95824	0.87569	0.8923	0.87833	0.87062	1.05674	0.81364	0.78225	0.75227	0.71922	0.69486	1.79949	0.09238
1.9513	1.13712	1.16773	1.0896	1.03493	0.94856	0.96197	0.94159	0.95504	1.12571	0.89445	0.85415	0.81553	0.78372	0.75948	1.80728	0.32555
1.95986	1.22269	1.20819	1.16663	1.11608	1.006	1.03733	1.00812	1.03276	1.18959	0.96632	0.92263	0.8761	0.84727	0.82166	1.81507	0.58036
1.96842	1.29373	1.32334	1.24639	1.19343	1.05364	1.10798	1.06158	1.09703	1.24822	1.03435	0.98872	0.93824	0.90707	0.87533	1.82286	0.82824
1.97698	1.39306	1.42873	1.32094	1.26959	1.12665	1.18211	1.11945	1.15596	1.2982	1.09713	1.04562	1.00057	0.95933	0.92877	1.83065	1.02899
1.98554	1.46537	1.49235	1.40401	1.35088	1.21166	1.24991	1.19337	1.21723	1.35001	1.15066	1.09907	1.06404	1.01052	0.98079	1.83844	1.28832
1.9941	1.50929	1.58678	1.48438	1.40417	1.27009	1.31126	1.26471	1.27434	1.40522	1.20454	1.15368	1.11718	1.05868	1.02447	1.84623	1.5816
2.00266	1.53699	1.63543	1.53719	1.43762	1.31655	1.36558	1.32304	1.33889	1.4455	1.25008	1.21034	1.16041	1.10742	1.07134	1.85402	1.78041
2.01122	1.56197	1.66388	1.59931	1.50065	1.35522	1.41778	1.38706	1.40826	1.4707	1.29677	1.26255	1.20753	1.15804	1.11802	1.86181	1.89855
2.01978	1.68233	1.72964	1.67188	1.56008	1.39525	1.46291	1.43163	1.46512	1.49196	1.3523	1.30741	1.25374	1.20425	1.16199	1.8696	1.97662
2.02834	1.77256	1.80492	1.69637	1.62097	1.4474	1.50793	1.46595	1.49456	1.49597	1.39255	1.34326	1.29235	1.239	1.19501	1.87739	2.13636
2.0369	1.79575	1.84261	1.69909	1.66909	1.49706	1.5538	1.51158	1.52446	1.50028	1.42559	1.37756	1.32535	1.26779	1.22179	1.88518	2.44049
2.04546	1.82367	1.84097	1.7259	1.71825	1.52576	1.57967	1.52965	1.55027	1.50975	1.4518	1.40493	1.33982	1.28882	1.24103	1.89297	2.7561
2.05402	1.84486	1.86009	1.754	1.74817	1.5355	1.58861	1.52141	1.56707	1.50503	1.47182	1.41845	1.35272	1.29856	1.24792	1.90076	3.02981
2.06258	1.82673	1.88813	1.76262	1.73151	1.53592	1.58452	1.52559	1.57265	1.475	1.48469	1.4119	1.36208	1.30605	1.25084	1.90855	3.13896
2.07114	1.8327	1.89159	1.76319	1.68763	1.53018	1.57403	1.53023	1.56609	1.43425	1.48399	1.40371	1.36009	1.31568	1.24976	1.91634	3.14809
2.0797	1.87302	1.86439	1.78132	1.65696	1.52948	1.55674	1.52841	1.54169	1.39588	1.46327	1.3976	1.35078	1.30838	1.24287	1.92413	3.16949
2.08826	1.81145	1.81648	1.78418	1.65151	1.50613	1.53857	1.50578	1.51014	1.35388	1.42395	1.37613	1.33024	1.27874	1.22856	1.93192	3.27772
2.09682	1.72672	1.74259	1.72565	1.62867	1.46032	1.50094	1.46413	1.48138	1.29326	1.38605	1.34249	1.30252	1.24131	1.2049	1.93971	3.47562
2.10538	1.65899	1.64349	1.63854	1.57724	1.42431	1.45887	1.42101	1.44352	1.22406	1.34797	1.29819	1.26237	1.19981	1.16467	1.9475	3.67959
2.11394	1.60677	1.57642	1.53646	1.52155	1.36822	1.4072	1.36936	1.38894	1.14429	1.29663	1.24936	1.21802	1.15352	1.12009	1.95529	3.83887
2.12251	1.5574	1.5431	1.45754	1.45035	1.2959	1.35279	1.31942	1.32381	1.06273	1.23994	1.19211	1.16438	1.10307	1.06789	1.96308	3.8671
2.13107	1.52123	1.48139	1.38479	1.38449	1.22736	1.2976	1.25448	1.24853	0.96538	1.17702	1.13076	1.10085	1.04838	1.00648	1.97087	3.8471
2.13963	1.42473	1.39422	1.29332	1.30331	1.15696	1.22091	1.16085	1.16812	0.85684	1.10565	1.05939	1.02699	0.98458	0.94321	1.97866	3.79907
2.14819	1.3297	1.31513	1.21278	1.21799	1.06743	1.12109	1.0639	1.07438	0.7335	1.03092	0.98422	0.94805	0.9063	0.87401	1.98645	3.88133
2.15675	1.22834	1.22211	1.10677	1.11424	0.98037	1.00543	0.97137	0.9775	0.60175	0.93424	0.89249	0.85879	0.82003	0.78985	1.99424	4.0164
2.16531	1.06053	1.09889	0.99568	0.97919	0.87093	0.87169	0.86824	0.88487	0.47231	0.82727	0.78952	0.76185	0.72818	0.69869	2.00203	4.00989
2.17387	0.86818	0.93545	0.86554	0.84952	0.74831	0.7441	0.74849	0.76184	0.34833	0.70753	0.68695	0.65148	0.62621	0.60043	2.00982	3.90306
2.18243	0.72273	0.75661	0.70422	0.7041	0.62715	0.62761	0.63336	0.61964	0.19861	0.58355	0.57946	0.539	0.51596	0.49687	2.01761	3.75673
2.19099	0.57913	0.56434	0.54273	0.52395	0.49665	0.48929	0.50566	0.48264	0.04516	0.45496	0.44495	0.42438	0.40394	0.38478	2.0254	3.7021
2.19955	0.44149	0.35662	0.40047	0.36645	0.35688	0.34516	0.34866	0.34393	-0.10326	0.31755	0.31072	0.30659	0.28485	0.27815	2.03319	3.79727
2.20811	0.25982	0.1565	0.23094	0.21265	0.19461	0.19133	0.18492	0.20902	-0.24217	0.17203	0.1765	0.17649	0.16502	0.17039	2.04098	3.88659
2.21667	0.06296	-0.02278	0.05189	0.0693	0.05153	0.02393	0.02637	0.06925	-0.38663	0.03727	0.04437	0.05232	0.04017	0.04863	2.04877	3.80291
2.22523	-0.14417	-0.16399	-0.14686	-0.0919	-0.08634	-0.13999	-0.13536	-0.09403	-0.53504	-0.10602	-0.0984	-0.07424	-0.08243	-0.08217	2.05656	3.6096
2.23379	-0.33691	-0.31722	-0.32135	-0.28777	-0.2611	-0.28716	-0.28059	-0.25726	-0.67818	-0.25241	-0.24001	-0.21431	-0.20351	-0.20661	2.06435	3.41901
2.24235	-0.49463	-0.49315	-0.46665	-0.47087	-0.41104	-0.42069	-0.40678	-0.41922	-0.79038	-0.39229	-0.37364	-0.34938	-0.33006	-0.32564	2.07214	3.3641
2.25091	-0.64909	-0.66683	-0.62254	-0.6194	-0.54766	-0.55789	-0.53679	-0.57425	-0.89835	-0.51793	-0.49308	-0.47453	-0.44863	-0.42906	2.07993	3.45321
2.25947	-0.8172	-0.87219	-0.77681	-0.76284	-0.69355	-0.69756	-0.6846	-0.70102	-1.00394	-0.63076	-0.61481	-0.59106	-0.56551	-0.52754	2.08772	3.48909
2.26803	-0.94746	-1.03799	-0.93235	-0.89524	-0.82206	-0.82048	-0.81161	-0.81916	-1.10458	-0.74585	-0.72734	-0.7074	-0.67346	-0.63315	2.09551	3.37567
2.27659	-1.08627	-1.13651	-1.08641	-1.03408	-0.92349	-0.93713	-0.91305	-0.93434	-1.19928	-0.8593	-0.83115	-0.81392	-0.77148	-0.73525	2.1033	3.22943
2.28515	-1.24179	-1.23419	-1.18245	-1.16834	-1.02437	-1.04706	-1.01419	-1.04321	-1.28022	-0.95857	-0.9257	-0.90528	-0.85715	-0.82721	2.11109	3.10609
2.29371	-1.38456	-1.35028	-1.28004	-1.28585	-1.11706	-1.15904	-1.10846	-1.14769	-1.3537	-1.04477	-1.01318	-0.98542	-0.93717	-0.9105	2.11888	2.99375
2.30227	-1.46702	-1.48039	-1.37415	-1.39156	-1.21045	-1.26812	-1.20506	-1.23829	-1.42239	-1.12933	-1.10004	-1.0646	-1.01251	-0.9802	2.12667	2.91804
2.31084	-1.53819	-1.58522	-1.47737	-1.48169	-1.30968	-1.35469	-1.31537	-1.31342	-1.47422	-1.21359	-1.18568	-1.13258	-1.0796	-1.04464	2.13446	2.84453
2.3194	-1.62378	-1.69612	-1.57647	-1.57347	-1.39508	-1.40781	-1.40571	-1.38955	-1.52266	-1.28545	-1.26597	-1.19734	-1.14819	-1.11083	2.14225	2.73084
2.32796	-1.72303	-1.76784	-1.65291	-1.65904	-1.46715	-1.4687	-1.47003	-1.46733	-1.58175	-1.34113	-1.32462	-1.26646	-1.21327	-1.17205	2.15004	2.59975
2.33652	-1.82907	-1.84056	-1.71399	-1.71577	-1.51993	-1.53074	-1.5291	-1.53894	-1.62821	-1.39907	-1.38186	-1.32835	-1.26839	-1.22439	2.15783	2.41839
2.34508	-1.93953	-1.90844	-1.79669	-1.75564	-1.56816	-1.59124	-1.58932	-1.59757	-1.66569	-1.46975	-1.44035	-1.37989	-1.31923	-1.26509	2.16562	2.20245
2.35364	-2.0424	-1.96221	-1.86109	-1.80436	-1.62131	-1.64973	-1.62791	-1.6476	-1.69586	-1.52616	-1.4828	-1.42286	-1.35862	-1.30172	2.17341	2.04885
2.3622	-2.06092	-2.01566	-1.89542	-1.83524	-1.66111	-1.70624	-1.65001	-1.69398	-1.72332	-1.56763	-1.51725	-1.45999	-1.39317	-1.34498	2.1812	1.90376
2.37076	-2.04058	-2.06739	-1.923	-1.86381	-1.68389	-1.74991	-1.67838	-1.73266	-1.74706	-1.59948	-1.54396	-1.49489	-1.42043	-1.38106	2.18899	1.75736
2.37932	-2.0166	-2.0678	-1.96007	-1.91412	-1.70428	-1.77171	-1.71276	-1.76032	-1.76176	-1.63087	-1.57035	-1.52201	-1.45353	-1.4082	2.19678	1.56243
2.38788	-1.99218	-2.0932	-2.02777	-1.92682	-1.74985	-1.79379	-1.74374	-1.77962	-1.77397	-1.65582	-1.60011	-1.54452	-1.48663	-1.43136	2.20457	1.2916
2.39644	-2.02449	-2.1657	-2.05087	-1.877	-1.78125	-1.82551	-1.76961	-1.7984	-1.79013	-1.67922	-1.62585	-1.56341	-1.50899	-1.44648	2.21236	1.00785
2.405	-2.03137	-2.1932	-2.03164	-1.91814	-1.78063	-1.84507	-1.78615	-1.81457	-1.80149	-1.69851	-1.64486	-1.58009	-1.52594	-1.46695	2.22015	0.78003
2.41356	-2.00878	-2.19963	-2.01402	-1.97728	-1.78585	-1.85905	-1.79441	-1.82742	-1.80378	-1.71303	-1.65952	-1.59541	-1.5441	-1.48514	2.22794	0.59004
2.42212	-2.03092	-2.1846	-2.01725	-2.00271	-1.8075	-1.87777	-1.80853	-1.84231	-1.79955	-1.72482	-1.67264	-1.60615	-1.55632	-1.49285	2.23573	0.37736
2.43068	-2.07079	-2.17064	-2.05474	-2.02742	-1.83538	-1.87575	-1.82333	-1.8537	-1.79409	-1.73375	-1.67879	-1.61451	-1.56035	-1.49528	2.24352	0.09566
2.43924	-2.07918	-2.17522	-2.09299	-2.03673	-1.84915	-1.86152	-1.82883	-1.85075	-1.78101	-1.7331	-1.67937	-1.62002	-1.55681	-1.49912	2.25131	-0.23195
2.4478	-2.12628	-2.19112	-2.09409	-2.02944	-1.8419	-1.86084	-1.82162	-1.84341	-1.75877	-1.72504	-1.67735	-1.61955	-1.55238	-1.4988	2.2591	-0.54135
2.45636	-2.14975	-2.17737	-2.07667	-1.99169	-1.83193	-1.84999	-1.80902	-1.83647	-1.73262	-1.72202	-1.67289	-1.61061	-1.54756	-1.49246	2.26689	-0.80964
2.46492	-2.09949	-2.14344	-2.02092	-1.98438	-1.82226	-1.83695	-1.80432	-1.82724	-1.69905	-1.70936	-1.6629	-1.59221	-1.53515	-1.48116	2.27468	-1.05189
2.47348	-2.04626	-2.11255	-1.97756	-1.98064	-1.80729	-1.81557	-1.77336	-1.81133	-1.66084	-1.68937	-1.64805	-1.5779	-1.51508	-1.46606	2.28247	-1.25029
2.48204	-2.03542	-2.05337	-1.94029	-1.94303	-1.77728	-1.79234	-1.73699	-1.7846	-1.62306	-1.66854	-1.62456	-1.55828	-1.49926	-1.44837	2.29026	-1.44846
2.4906	-2.03069	-2.01414	-1.88493	-1.88664	-1.74408	-1.77047	-1.70294	-1.74802	-1.57418	-1.63619	-1.59269	-1.53102	-1.47543	-1.42765	2.29805	-1.64786
2.49916	-1.95733	-1.98533	-1.85929	-1.83957	-1.69778	-1.73642	-1.67664	-1.71029	-1.52159	-1.59909	-1.55515	-1.50037	-1.44166	-1.3996	2.30584	-1.84175
2.50773	-1.85152	-1.95911	-1.85262	-1.81303	-1.63485	-1.69384	-1.63852	-1.66514	-1.46858	-1.5651	-1.5129	-1.46289	-1.40229	-1.36133	2.31363	-2.04266
2.51629	-1.81261	-1.89985	-1.81228	-1.76645	-1.58946	-1.6456	-1.58015	-1.61412	-1.41404	-1.52939	-1.46953	-1.42134	-1.36089	-1.32173	2.32142	-2.22778
2.52485	-1.76077	-1.85932	-1.73975	-1.70866	-1.52929	-1.59106	-1.53157	-1.56544	-1.35663	-1.48215	-1.42524	-1.37605	-1.32363	-1.2794	2.32921	-2.34951
2.53341	-1.71802	-1.82642	-1.66435	-1.63991	-1.48238	-1.52661	-1.48786	-1.51783	-1.30795	-1.43426	-1.37853	-1.32226	-1.28862	-1.23874	2.337	-2.424
2.54197	-1.6402	-1.76042	-1.63215	-1.56416	-1.43211	-1.46504	-1.44143	-1.46965	-1.27029	-1.38175	-1.32429	-1.27024	-1.24851	-1.20746	2.34479	-2.48099
2.55053	-1.56048	-1.68207	-1.58057	-1.50419	-1.36784	-1.40562	-1.39032	-1.42643	-1.22368	-1.32607	-1.27467	-1.2287	-1.20512	-1.17221	2.35258	-2.52844
2.55909	-1.50009	-1.60866	-1.51801	-1.45196	-1.30579	-1.36125	-1.3354	-1.37486	-1.17953	-1.27743	-1.2347	-1.18691	-1.15686	-1.12574	2.36037	-2.63413
2.56765	-1.449	-1.5108	-1.44952	-1.40986	-1.2477	-1.31522	-1.28606	-1.32279	-1.13684	-1.23094	-1.19497	-1.1429	-1.11232	-1.07846	2.36816	-2.77331
2.57621	-1.37913	-1.42053	-1.36764	-1.37181	-1.20085	-1.26367	-1.24438	-1.27325	-1.084	-1.17866	-1.14976	-1.10477	-1.07755	-1.03636	2.37595	-2.86448
2.58477	-1.28893	-1.32831	-1.31248	-1.32266	-1.16981	-1.21342	-1.19464	-1.21316	-1.05124	-1.12991	-1.10507	-1.07015	-1.04043	-1.00124	2.38374	-2.89717
2.59333	-1.26431	-1.24571	-1.28319	-1.23354	-1.13227	-1.17139	-1.15537	-1.15503	-1.02359	-1.09258	-1.06281	-1.03166	-1.00512	-0.96808	2.39153	-2.87152
2.60189	-1.20679	-1.1997	-1.23333	-1.14556	-1.08711	-1.14184	-1.11396	-1.11078	-0.99545	-1.06016	-1.02435	-0.99838	-0.96993	-0.93525	2.39932	-2.80553
2.61045	-1.16843	-1.18075	-1.17731	-1.09695	-1.05644	-1.09777	-1.06896	-1.07486	-0.96869	-1.02533	-0.98949	-0.9673	-0.93812	-0.90857	2.40711	-2.79437
2.61901	-1.14815	-1.1634	-1.11068	-1.07313	-1.02128	-1.05001	-1.02998	-1.04867	-0.94576	-0.99892	-0.96338	-0.93954	-0.90877	-0.88351	2.4149	-2.83353
2.62757	-1.11901	-1.16168	-1.08172	-1.04754	-0.99514	-1.02518	-1.00847	-1.01879	-0.93507	-0.97115	-0.94097	-0.91797	-0.88643	-0.85893	2.42269	-2.9125
2.63613	-1.13192	-1.146	-1.08566	-1.0285	-0.98061	-1.00731	-1.00081	-0.98706	-0.92041	-0.94209	-0.92091	-0.90169	-0.86448	-0.83596	2.43048	-2.95909
2.64469	-1.11302	-1.1258	-1.08185	-1.02287	-0.96144	-0.98514	-0.96891	-0.96404	-0.90106	-0.921	-0.90323	-0.88344	-0.84206	-0.81749	2.43827	-2.9197
2.65325	-1.0665	-1.11234	-1.05776	-1.00319	-0.95003	-0.96002	-0.93336	-0.95072	-0.89152	-0.90042	-0.89038	-0.86429	-0.82337	-0.80363	2.44606	-2.83293
2.66181	-1.07581	-1.10748	-1.0243	-0.96156	-0.94337	-0.94077	-0.91621	-0.94229	-0.88418	-0.89001	-0.87949	-0.84421	-0.80897	-0.78807	2.45385	-2.75819
2.67037	-1.10246	-1.09405	-0.9971	-0.9303	-0.90859	-0.93155	-0.89867	-0.92508	-0.8678	-0.88432	-0.86349	-0.82889	-0.79902	-0.7713	2.46164	-2.76402
2.67893	-1.0944	-1.07668	-0.98545	-0.93174	-0.85935	-0.92231	-0.87994	-0.90628	-0.84983	-0.86894	-0.84724	-0.81521	-0.789	-0.7605	2.46943	-2.8092
2.68749	-0.99424	-1.05535	-0.9746	-0.93927	-0.82775	-0.91788	-0.87843	-0.88392	-0.8393	-0.85482	-0.82706	-0.80147	-0.77731	-0.75571	2.47722	-2.78868
2.69605	-0.94669	-1.04358	-0.95353	-0.95767	-0.86885	-0.91225	-0.87529	-0.86656	-0.82586	-0.83538	-0.80959	-0.79777	-0.76317	-0.74991	2.48501	-2.72109
2.70462	-0.92626	-1.0156	-0.91021	-0.96127	-0.88898	-0.90402	-0.85771	-0.85539	-0.80614	-0.82984	-0.78951	-0.78899	-0.74754	-0.73707	2.4928	-2.63256
2.71318	-0.87685	-0.99193	-0.87873	-0.93696	-0.84927	-0.88843	-0.82568	-0.84447	-0.78241	-0.82545	-0.77448	-0.77463	-0.73472	-0.72351	2.50059	-2.57145
2.72174	-0.84544	-0.98232	-0.86877	-0.93364	-0.81154	-0.86824	-0.80666	-0.83519	-0.76587	-0.81517	-0.76904	-0.76092	-0.73096	-0.71153	2.50838	-2.56173
2.7303	-0.84631	-0.96075	-0.87688	-0.90765	-0.78752	-0.85088	-0.80227	-0.83553	-0.75589	-0.79869	-0.76547	-0.75125	-0.73088	-0.70072	2.51617	-2.53321
2.73886	-0.8519	-0.9338	-0.89795	-0.87466	-0.77385	-0.82057	-0.80151	-0.8318	-0.74559	-0.77628	-0.75473	-0.73969	-0.7231	-0.69067	2.52396	-2.51279
2.74742	-0.87521	-0.93114	-0.88998	-0.8688	-0.7755	-0.79845	-0.80481	-0.81759	-0.74355	-0.75664	-0.74316	-0.71799	-0.7062	-0.67734	2.53175	-2.48642
2.75598	-0.8738	-0.9107	-0.86251	-0.85748	-0.78004	-0.7724	-0.79202	-0.80314	-0.74348	-0.74126	-0.72955	-0.69705	-0.69495	-0.66558	2.53954	-2.42116
2.76454	-0.82755	-0.89338	-0.84288	-0.85611	-0.75768	-0.75229	-0.77651	-0.78568	-0.72862	-0.72794	-0.71336	-0.68751	-0.68732	-0.65432	2.54733	-2.33257
2.7731	-0.8097	-0.85336	-0.84333	-0.84345	-0.75119	-0.74788	-0.76368	-0.76044	-0.70342	-0.7211	-0.70011	-0.67991	-0.66773	-0.64307	2.55512	-2.20181
2.78166	-0.81813	-0.79605	-0.83016	-0.81607	-0.7388	-0.73216	-0.74805	-0.7332	-0.66909	-0.7056	-0.68613	-0.66574	-0.64426	-0.62789	2.56291	-2.12706
2.79022	-0.80848	-0.78667	-0.79258	-0.79395	-0.70522	-0.7147	-0.72038	-0.70289	-0.63211	-0.68184	-0.66749	-0.64578	-0.62469	-0.60848	2.5707	-2.1246
2.79878	-0.80946	-0.77391	-0.75876	-0.76634	-0.66585	-0.6935	-0.68515	-0.67765	-0.59943	-0.65535	-0.64109	-0.62218	-0.60807	-0.5883	2.57849	-2.03372
2.80734	-0.76543	-0.72585	-0.69995	-0.72672	-0.63165	-0.66584	-0.65246	-0.65085	-0.57524	-0.62159	-0.61609	-0.5972	-0.59441	-0.5644	2.58628	-1.8782
2.8159	-0.71513	-0.69698	-0.6662	-0.67073	-0.59392	-0.62538	-0.62288	-0.62504	-0.54867	-0.59004	-0.59058	-0.57464	-0.57534	-0.54181	2.59407	-1.664
2.82446	-0.64871	-0.67296	-0.6454	-0.63333	-0.564	-0.5886	-0.58967	-0.60034	-0.51633	-0.56403	-0.56241	-0.55148	-0.5486	-0.52057	2.60186	-1.51965
2.83302	-0.65171	-0.62799	-0.60029	-0.60667	-0.55221	-0.5741	-0.56832	-0.57258	-0.48752	-0.54013	-0.53523	-0.52216	-0.52402	-0.50418	2.60965	-1.46606
2.84158	-0.5828	-0.57394	-0.56822	-0.58417	-0.54212	-0.54635	-0.5534	-0.54087	-0.45565	-0.51849	-0.51267	-0.48996	-0.49931	-0.48734	2.61744	-1.47997
2.85014	-0.51012	-0.55531	-0.54597	-0.56238	-0.52394	-0.5148	-0.52612	-0.52351	-0.42858	-0.49296	-0.48706	-0.46342	-0.47081	-0.46532	2.62523	-1.46291
2.8587	-0.51567	-0.55045	-0.49205	-0.50799	-0.4959	-0.48355	-0.49643	-0.50366	-0.40294	-0.47181	-0.46148	-0.44495	-0.43783	-0.44328	2.63302	-1.34365
2.86726	-0.50266	-0.54237	-0.45955	-0.46638	-0.46428	-0.46407	-0.46413	-0.4751	-0.37809	-0.4448	-0.43596	-0.42491	-0.41085	-0.41701	2.64081	-1.17782
2.87582	-0.47009	-0.51311	-0.43569	-0.45103	-0.43052	-0.4332	-0.43422	-0.44044	-0.35083	-0.41096	-0.41225	-0.39789	-0.38866	-0.39243	2.6486	-0.93148
2.88438	-0.41857	-0.45224	-0.4142	-0.43818	-0.40264	-0.40422	-0.40723	-0.41476	-0.31552	-0.37962	-0.39011	-0.37485	-0.36577	-0.37105	2.65639	-0.74044
2.89295	-0.39542	-0.41025	-0.3866	-0.40557	-0.36948	-0.37923	-0.3759	-0.39716	-0.29019	-0.36064	-0.35715	-0.35017	-0.34271	-0.3496	2.66418	-0.56744
2.90151	-0.40127	-0.35029	-0.38347	-0.36929	-0.32256	-0.36073	-0.35018	-0.37148	-0.27558	-0.34292	-0.3253	-0.32457	-0.32143	-0.32893	2.67197	-0.39931
2.91007	-0.38501	-0.30829	-0.36443	-0.3663	-0.29504	-0.34339	-0.32897	-0.33499	-0.25278	-0.31645	-0.30898	-0.30286	-0.29978	-0.30555	2.67976	-0.23826
2.91863	-0.36162	-0.32854	-0.33575	-0.34018	-0.2819	-0.32598	-0.31322	-0.30655	-0.22489	-0.29445	-0.29301	-0.28341	-0.28012	-0.28102	2.68755	-0.014
2.92719	-0.34494	-0.33168	-0.3194	-0.28879	-0.25863	-0.30318	-0.30563	-0.2749	-0.20204	-0.27333	-0.27243	-0.25691	-0.2547	-0.25963	2.69534	0.19918
2.93575	-0.32923	-0.30715	-0.31121	-0.26093	-0.24315	-0.27569	-0.2735	-0.2541	-0.17283	-0.25121	-0.24651	-0.23398	-0.22506	-0.2357	2.70313	0.36271
2.94431	-0.28834	-0.28996	-0.29152	-0.25448	-0.23958	-0.25142	-0.24727	-0.23468	-0.15077	-0.22582	-0.21734	-0.20462	-0.19615	-0.20352	2.71092	0.49055
2.95287	-0.23674	-0.27257	-0.25864	-0.22953	-0.21893	-0.22822	-0.21862	-0.20164	-0.12632	-0.19416	-0.18911	-0.17717	-0.17103	-0.17066	2.71871	0.60767
2.96143	-0.20579	-0.20076	-0.23357	-0.19399	-0.17218	-0.19501	-0.17964	-0.17005	-0.08182	-0.16439	-0.16445	-0.15098	-0.15036	-0.14313	2.7265	0.81713
2.96999	-0.15476	-0.14002	-0.17581	-0.16034	-0.13645	-0.15998	-0.14679	-0.13583	-0.02932	-0.13536	-0.13597	-0.12295	-0.12138	-0.11707	2.73429	1.08601
2.97855	-0.10497	-0.10964	-0.12213	-0.13687	-0.10445	-0.13234	-0.11058	-0.10356	0.01324	-0.10445	-0.09924	-0.09095	-0.08811	-0.09306	2.74208	1.30756
2.98711	-0.08107	-0.06499	-0.09965	-0.1047	-0.07068	-0.0852	-0.07682	-0.07156	0.04937	-0.06531	-0.06359	-0.06448	-0.05476	-0.06655	2.74987	1.43343
2.99567	-0.05073	-0.03389	-0.06876	-0.06185	-0.0283	-0.04068	-0.036	-0.03363	0.08582	-0.02052	-0.02453	-0.02939	-0.02105	-0.03014	2.75766	1.52341
3.00423	0.02171	0.000535704	-0.02044	-0.00825	0.02399	-0.000640444	0.00944	0.01053	0.11225	0.02171	0.01533	0.0152	0.01313	0.00938	2.76545	1.61764
3.01279	0.09636	0.08748	0.03981	0.05981	0.06822	0.05111	0.05262	0.05172	0.1325	0.0577	0.05512	0.05482	0.04764	0.04841	2.77324	1.78412
3.02135	0.12562	0.12017	0.08848	0.11944	0.10988	0.10721	0.08518	0.07869	0.14546	0.08648	0.09028	0.08642	0.0743	0.0808	2.78103	1.93369
3.02991	0.16969	0.08288	0.11404	0.1426	0.13771	0.15099	0.10588	0.10506	0.15314	0.11551	0.11715	0.11345	0.09479	0.10322	2.78882	2.01917
3.03847	0.16985	0.08964	0.13079	0.13992	0.1504	0.16123	0.12193	0.13103	0.15253	0.14483	0.13706	0.13578	0.11678	0.12164	2.79661	2.04226
3.04703	0.1779	0.15037	0.14122	0.15177	0.16743	0.1764	0.13283	0.16019	0.14204	0.15699	0.14397	0.14504	0.13592	0.13629	2.8044	2.00709
3.05559	0.17142	0.21723	0.13742	0.16647	0.16233	0.17671	0.13914	0.18111	0.11988	0.15688	0.1482	0.14599	0.14722	0.13935	2.81219	1.98416
3.06415	0.15918	0.22955	0.14212	0.16249	0.15468	0.16388	0.13009	0.17202	0.0897	0.153	0.1434	0.13861	0.14558	0.13691	2.81998	1.94068
3.07271	0.11331	0.205	0.17209	0.13962	0.14464	0.14731	0.11292	0.15648	0.0591	0.14135	0.13074	0.12658	0.1355	0.13125	2.82777	1.89736
3.08127	0.10444	0.17582	0.19209	0.11836	0.13405	0.12734	0.10178	0.14105	0.03052	0.12769	0.1099	0.11255	0.12141	0.11565	2.83556	1.82988
3.08984	0.08517	0.1616	0.20961	0.11056	0.12102	0.10818	0.09974	0.10743	0.00408	0.10644	0.09048	0.09266	0.10123	0.09554	2.84335	1.69613
3.0984	0.07161	0.1599	0.18076	0.08077	0.10307	0.07437	0.08324	0.06979	-0.01863	0.07443	0.07117	0.06881	0.07309	0.07218	2.85114	1.56501
3.10696	0.04149	0.13594	0.10564	0.04425	0.07813	0.04213	0.04548	0.03053	-0.05501	0.0447	0.04296	0.04406	0.04196	0.04784	2.85893	1.45229
3.11552	0.00705	0.06549	0.03615	0.01105	0.03768	0.01188	-0.000744334	-0.01323	-0.1008	0.01409	0.01036	0.01728	0.01313	0.02538	2.86672	1.32589
3.12408	-0.04962	-0.04023	-0.01996	0.00465	0.01517	-0.029	-0.04941	-0.0499	-0.14752	-0.01599	-0.02025	-0.01517	-0.01746	0.000223676	2.87451	1.22541
3.13264	-0.08866	-0.08768	-0.07404	-0.04986	-0.01653	-0.08707	-0.09422	-0.08909	-0.20158	-0.05439	-0.06167	-0.05619	-0.05692	-0.03976	2.8823	1.08018
3.1412	-0.09096	-0.13115	-0.15017	-0.12151	-0.07697	-0.14731	-0.13529	-0.13003	-0.25132	-0.09999	-0.10077	-0.10224	-0.09374	-0.08442	2.89009	0.9304
3.14976	-0.0968	-0.20335	-0.21508	-0.16927	-0.12324	-0.19344	-0.16912	-0.16486	-0.30054	-0.14541	-0.14001	-0.15043	-0.13065	-0.12719	2.89788	0.82874
3.15832	-0.15382	-0.29232	-0.26309	-0.20155	-0.18507	-0.22401	-0.19618	-0.20654	-0.3383	-0.18739	-0.18714	-0.19438	-0.16971	-0.1651	2.90567	0.73797
3.16688	-0.22794	-0.35268	-0.30314	-0.2475	-0.25884	-0.25242	-0.22993	-0.25362	-0.37671	-0.22793	-0.22985	-0.2335	-0.20692	-0.2007	2.91346	0.62625
3.17544	-0.31131	-0.40341	-0.34538	-0.30085	-0.31281	-0.29525	-0.27071	-0.30135	-0.40563	-0.27228	-0.27401	-0.27466	-0.24423	-0.24	2.92125	0.50838
3.184	-0.39267	-0.47423	-0.38643	-0.3484	-0.34146	-0.35622	-0.31802	-0.34967	-0.44062	-0.3164	-0.31399	-0.31547	-0.28242	-0.28118	2.92904	0.39594
3.19256	-0.43737	-0.51741	-0.41168	-0.39559	-0.37006	-0.41478	-0.36586	-0.39458	-0.47756	-0.35609	-0.35777	-0.35309	-0.32673	-0.32269	2.93683	0.36159
3.20112	-0.44225	-0.51964	-0.45824	-0.4458	-0.4141	-0.44958	-0.41979	-0.43389	-0.50502	-0.39487	-0.40037	-0.38934	-0.368	-0.35752	2.94462	0.35941
3.20968	-0.49699	-0.53687	-0.51812	-0.49132	-0.44756	-0.47072	-0.46249	-0.48325	-0.52223	-0.43617	-0.43736	-0.42235	-0.40146	-0.38938	2.95241	0.29245
3.21824	-0.55387	-0.56814	-0.54854	-0.52709	-0.47713	-0.49021	-0.48366	-0.51903	-0.52718	-0.47624	-0.46441	-0.44976	-0.42616	-0.41691	2.9602	0.14934
3.2268	-0.5807	-0.60214	-0.55526	-0.54489	-0.49798	-0.51003	-0.4956	-0.53562	-0.51368	-0.50229	-0.48708	-0.46818	-0.45056	-0.4376	2.96799	0.05415
3.23536	-0.54889	-0.61552	-0.56093	-0.53746	-0.51149	-0.52725	-0.50163	-0.53701	-0.48878	-0.5166	-0.50173	-0.47888	-0.46661	-0.45011	2.97578	0.09401
3.24392	-0.48937	-0.59242	-0.57043	-0.54537	-0.51074	-0.52046	-0.50403	-0.52917	-0.45727	-0.51602	-0.50039	-0.48976	-0.47244	-0.45844	2.98357	0.18242
3.25248	-0.46589	-0.54017	-0.55124	-0.55837	-0.48646	-0.51077	-0.49109	-0.51858	-0.42946	-0.50348	-0.49463	-0.48981	-0.47024	-0.45472	2.99136	0.19084
3.26104	-0.45534	-0.46604	-0.49415	-0.53113	-0.46493	-0.49216	-0.46843	-0.50083	-0.41676	-0.4823	-0.47966	-0.47634	-0.45788	-0.44497	2.99915	0.09458
3.2696	-0.46343	-0.43551	-0.44984	-0.49164	-0.46095	-0.46402	-0.45149	-0.47695	-0.43184	-0.45568	-0.45084	-0.4551	-0.44436	-0.43017	3.00694	-0.00159
3.27816	-0.42731	-0.44269	-0.44649	-0.45393	-0.44254	-0.4322	-0.43231	-0.45289	-0.46282	-0.42648	-0.42826	-0.4357	-0.4313	-0.41334	3.01473	-0.02561
3.28673	-0.39531	-0.43986	-0.42841	-0.43432	-0.41707	-0.40787	-0.41337	-0.42847	-0.49988	-0.41709	-0.42031	-0.42197	-0.42523	-0.40739	3.02252	0.0824
3.29529	-0.37146	-0.44849	-0.40952	-0.41429	-0.40854	-0.41677	-0.40593	-0.41546	-0.54027	-0.42982	-0.42603	-0.4228	-0.42776	-0.40997	3.03031	0.17469
3.30385	-0.35963	-0.46219	-0.43066	-0.42482	-0.416	-0.43267	-0.42394	-0.42901	-0.59247	-0.44899	-0.44349	-0.43669	-0.44074	-0.42872	3.0381	0.16198
3.31241	-0.42449	-0.53213	-0.4675	-0.50253	-0.45086	-0.47496	-0.46518	-0.48054	-0.64863	-0.48501	-0.47845	-0.46981	-0.4742	-0.46113	3.04589	0.01311
3.32097	-0.53186	-0.6374	-0.53518	-0.58151	-0.50474	-0.53708	-0.53049	-0.54893	-0.68563	-0.53754	-0.52035	-0.51409	-0.5169	-0.50081	3.05368	-0.16456
3.32953	-0.61172	-0.71745	-0.60855	-0.65625	-0.57839	-0.60679	-0.60485	-0.61111	-0.70777	-0.59754	-0.56916	-0.56111	-0.55811	-0.54694	3.06147	-0.24145
3.33809	-0.71666	-0.7875	-0.66921	-0.72685	-0.64582	-0.66461	-0.66119	-0.65732	-0.71398	-0.64591	-0.61932	-0.59992	-0.59059	-0.58388	3.06926	-0.22993
3.34665	-0.76298	-0.81059	-0.7317	-0.76285	-0.68648	-0.70498	-0.69312	-0.70213	-0.69667	-0.67082	-0.65279	-0.62815	-0.61332	-0.6064	3.07705	-0.29828
3.35521	-0.75855	-0.77578	-0.77451	-0.76834	-0.69929	-0.72049	-0.6976	-0.72402	-0.6641	-0.68228	-0.67455	-0.64215	-0.62844	-0.61357	3.08484	-0.47532
3.36377	-0.80331	-0.76572	-0.8039	-0.75936	-0.70231	-0.71336	-0.68011	-0.7199	-0.63082	-0.68229	-0.68077	-0.63932	-0.6315	-0.61338	3.09263	-0.65124
3.37233	-0.80966	-0.78327	-0.81103	-0.75197	-0.70155	-0.69573	-0.67251	-0.69885	-0.59156	-0.67119	-0.66864	-0.62592	-0.62213	-0.60251	3.10042	-0.81242
3.38089	-0.71102	-0.77706	-0.78258	-0.71993	-0.68856	-0.68083	-0.65951	-0.67178	-0.55259	-0.65483	-0.64045	-0.60665	-0.60015	-0.57605	3.10821	-0.96485
3.38945	-0.62848	-0.75882	-0.72004	-0.67346	-0.67197	-0.67235	-0.64477	-0.65474	-0.52513	-0.63241	-0.61159	-0.582	-0.56592	-0.54264	3.116	-1.19665
3.39801	-0.62234	-0.72437	-0.67705	-0.63242	-0.63199	-0.64679	-0.62403	-0.631	-0.49482	-0.59909	-0.5785	-0.55377	-0.53563	-0.51546	3.12379	-1.52442
3.40657	-0.61577	-0.67292	-0.64439	-0.6047	-0.57047	-0.60094	-0.5835	-0.58557	-0.44496	-0.55741	-0.54154	-0.52112	-0.5061	-0.48623	3.13158	-1.79371
3.41513	-0.59254	-0.60407	-0.60773	-0.57581	-0.53677	-0.54991	-0.54683	-0.53609	-0.37502	-0.51966	-0.50457	-0.48892	-0.47011	-0.45643	3.13937	-1.98292
3.42369	-0.56608	-0.56816	-0.58232	-0.55275	-0.50805	-0.51216	-0.51781	-0.49398	-0.29899	-0.48531	-0.46946	-0.45162	-0.43623	-0.42234	3.14716	-2.06666
3.43225	-0.5179	-0.5377	-0.54614	-0.48524	-0.45037	-0.46715	-0.46932	-0.44793	-0.21985	-0.44026	-0.42339	-0.40446	-0.3919	-0.37098	3.15495	-2.00701
3.44081	-0.36893	-0.46006	-0.45171	-0.38703	-0.38312	-0.40936	-0.39884	-0.39426	-0.13261	-0.3712	-0.36335	-0.34634	-0.33692	-0.31328	3.16274	-1.90278
3.44937	-0.21815	-0.34796	-0.33029	-0.29196	-0.32109	-0.32813	-0.3204	-0.31953	-0.04564	-0.28834	-0.28861	-0.27375	-0.27316	-0.25324	3.17053	-1.74411
3.45793	-0.14862	-0.23373	-0.21569	-0.21272	-0.2533	-0.2262	-0.24072	-0.22126	0.03112	-0.21481	-0.21026	-0.19898	-0.20373	-0.18928	3.17832	-1.54247
3.46649	-0.08079	-0.11982	-0.10784	-0.12517	-0.17533	-0.12481	-0.13797	-0.11629	0.09743	-0.14627	-0.13469	-0.11672	-0.12508	-0.12708	3.18611	-1.22484
3.47505	-0.03144	0.02078	-0.01631	-0.01691	-0.07579	-0.02894	-0.0468	-0.01846	0.15695	-0.069	-0.05675	-0.04107	-0.04967	-0.06693	3.1939	-0.72715
3.48362	0.05726	0.09772	0.08244	0.06444	0.03365	0.05578	0.03663	0.06243	0.21809	0.0132	0.01709	0.02246	0.01523	-0.00436	3.20169	-0.12762
3.49218	0.16072	0.15106	0.17113	0.12663	0.1331	0.14198	0.11339	0.12326	0.27557	0.08545	0.0805	0.07725	0.06879	0.05467	3.20948	0.41789
3.50074	0.19855	0.23309	0.2576	0.1776	0.20821	0.20717	0.17851	0.17835	0.31961	0.14708	0.13244	0.12698	0.11841	0.10581	3.21727	0.7942
3.5093	0.22495	0.34991	0.32485	0.24638	0.26057	0.2573	0.24148	0.24086	0.36531	0.19992	0.18332	0.16953	0.1617	0.1461	3.22506	1.02179
3.51786	0.32452	0.44709	0.37503	0.31646	0.31203	0.31008	0.30239	0.29924	0.42716	0.24728	0.2344	0.21114	0.20553	0.18881	3.23285	1.14484
3.52642	0.4759	0.47769	0.44153	0.39849	0.35057	0.34709	0.34806	0.34997	0.49115	0.29487	0.28184	0.25637	0.25392	0.23686	3.24064	1.22433
3.53498	0.59716	0.5152	0.49022	0.45682	0.38476	0.40428	0.39336	0.39872	0.54693	0.34794	0.33068	0.30483	0.30105	0.28432	3.24843	1.29623
3.54354	0.64545	0.54891	0.54202	0.51071	0.44416	0.47919	0.44259	0.46064	0.58483	0.40439	0.37792	0.3563	0.34372	0.32988	3.25622	1.36273
3.5521	0.66566	0.602	0.59132	0.54449	0.49422	0.54596	0.49067	0.52358	0.60798	0.45179	0.42468	0.40815	0.38762	0.37296	3.26401	1.47193
3.56066	0.6937	0.67507	0.63711	0.59866	0.53337	0.59075	0.53795	0.57123	0.63077	0.49509	0.46479	0.45817	0.43624	0.40695	3.2718	1.63547
3.56922	0.74448	0.71356	0.68582	0.6649	0.58406	0.61678	0.59384	0.61451	0.6544	0.54339	0.4983	0.50376	0.48236	0.44323	3.27959	1.91462
3.57778	0.78899	0.72965	0.73704	0.70207	0.62231	0.6385	0.64473	0.6449	0.68865	0.5804	0.53237	0.5388	0.51642	0.47708	3.28738	2.26452
3.58634	0.83014	0.77224	0.76436	0.74264	0.64851	0.66195	0.68168	0.67423	0.74765	0.61074	0.56399	0.56395	0.54269	0.50737	3.29517	2.61764
3.5949	0.87257	0.8235	0.79757	0.78414	0.67492	0.68646	0.71084	0.70798	0.80601	0.64557	0.59956	0.58769	0.56897	0.53706	3.30296	3.11598
3.60346	0.92534	0.88087	0.83814	0.81946	0.70948	0.71949	0.74514	0.74547	0.86512	0.68233	0.64178	0.6279	0.59923	0.57743	3.31075	3.77745
3.61202	0.98148	0.95207	0.9145	0.87082	0.7561	0.7732	0.78258	0.80098	0.91251	0.72948	0.69574	0.67588	0.63908	0.6198	3.31854	4.3966
3.62058	1.04839	1.03564	0.97245	0.91308	0.81055	0.85741	0.83198	0.86417	0.95339	0.77798	0.75268	0.72757	0.69123	0.66506	3.32633	4.92583
3.62914	1.12076	1.06462	1.025	0.95337	0.87177	0.92722	0.88121	0.90832	0.9856	0.82022	0.79868	0.7776	0.74646	0.71852	3.33412	5.2571
3.6377	1.16343	1.08771	1.07102	1.00858	0.92988	0.97403	0.92318	0.94183	1.01679	0.85839	0.84328	0.81766	0.79642	0.76767	3.34191	5.5867
3.64626	1.14714	1.12339	1.11032	1.05227	0.98819	1.00558	0.96013	0.97264	1.06184	0.89717	0.88766	0.85359	0.83582	0.81048	3.3497	5.98902
3.65482	1.13717	1.17335	1.14938	1.09781	1.0326	1.03318	0.99634	1.00715	1.12242	0.92758	0.92189	0.88868	0.87306	0.84445	3.35749	6.33397
3.66338	1.18584	1.23513	1.15471	1.10995	1.04419	1.04832	1.02103	1.03551	1.25702	0.95696	0.95224	0.92169	0.90477	0.87694	3.36528	6.5934
3.67195	1.29897	1.26587	1.10858	1.12009	1.07163	1.06754	1.05168	1.07313	1.45443	1.00255	0.9928	0.96566	0.94548	0.91196	3.37307	6.68799
3.68051	1.37011	1.27352	1.16448	1.17059	1.13416	1.12028	1.11407	1.14169	1.71802	1.07011	1.0578	1.03896	1.00976	0.96963	3.38086	6.86226
3.68907	1.40628	1.3901	1.36007	1.27918	1.27735	1.25895	1.23512	1.27416	1.99044	1.18245	1.18306	1.15998	1.12694	1.08917	3.38865	7.30842
3.69763	1.52419	1.61037	1.58006	1.47576	1.46601	1.46461	1.44368	1.46677	2.27992	1.37268	1.37189	1.33271	1.28176	1.26372	3.39644	8.00467
3.70619	1.84322	1.91116	1.86988	1.80755	1.73515	1.75113	1.7476	1.7563	2.57245	1.64891	1.62463	1.58452	1.50149	1.50501	3.40423	9.0177
3.71475	2.29064	2.26554	2.23185	2.15766	2.04719	2.07164	2.05804	2.06233	2.78751	1.95088	1.90825	1.86683	1.78823	1.76483	3.41202	9.99651
3.72331	2.68908	2.64919	2.5936	2.49721	2.36453	2.39237	2.36557	2.36	2.93294	2.26132	2.21675	2.161	2.09063	2.03398	3.41981	10.7005
3.73187	3.04637	2.99828	2.92295	2.80889	2.635	2.68841	2.6477	2.65997	3.03173	2.54541	2.49629	2.422	2.35834	2.26796	3.4276	11.4237
3.74043	3.2344	3.19406	3.13048	3.00268	2.83414	2.90091	2.84223	2.86799	3.13695	2.75345	2.67915	2.60443	2.54765	2.4468	3.43539	12.3424
3.74899	3.26509	3.31342	3.2337	3.16201	2.97182	3.03859	2.98895	2.99232	3.4004	2.90151	2.80308	2.73939	2.67696	2.59495	3.44318	13.3326
3.75755	3.36754	3.39599	3.29913	3.29712	3.09368	3.12126	3.09953	3.07129	3.80426	2.98766	2.89338	2.83645	2.77552	2.70262	3.45097	14.0054
3.76611	3.61752	3.50831	3.38543	3.42227	3.25636	3.23831	3.21802	3.17903	4.34853	3.07114	2.99767	2.94041	2.89159	2.81843	3.45876	14.3467
3.77467	4.02182	3.8002	3.69457	3.71974	3.62744	3.59679	3.51609	3.43797	4.8951	3.31381	3.22981	3.15383	3.13133	3.06023	3.46655	14.5847
3.78323	4.52494	4.36828	4.27234	4.19393	4.06161	4.07778	3.98673	3.84585	5.2063	3.71521	3.59101	3.52547	3.49837	3.42249	3.47434	14.4534
3.79179	5.189	5.17822	5.07623	4.85194	4.63931	4.6684	4.56257	4.44119	5.40029	4.2606	4.07027	4.0209	3.96405	3.844	3.48213	13.8745
3.80035	5.88642	5.96126	5.82345	5.57265	5.36949	5.32344	5.15	5.04106	5.63845	4.7694	4.53927	4.48823	4.40022	4.26767	3.48992	13.335
3.80891	6.32043	6.34295	6.19374	6.06449	5.84763	5.70268	5.54348	5.38095	6.00518	5.03489	4.83397	4.78468	4.65627	4.54302	3.49771	15.2102
3.81747	6.50047	6.39617	6.3513	6.24735	5.98324	5.86872	5.71248	5.53744	6.70752	5.19098	5.03454	5.00071	4.83441	4.72719	3.5055	22.3107
3.82603	6.69915	6.63785	6.57975	6.39053	6.0797	6.04234	5.87077	5.75949	7.82433	5.43972	5.26733	5.25486	5.06553	4.95022	3.51329	34.5724
3.83459	7.20818	7.22382	7.10183	6.76848	6.37674	6.33227	6.20247	6.07136	9.6574	5.86083	5.60397	5.61473	5.38111	5.2505	3.52108	44.7184
3.84315	7.95904	8.00638	8.08923	7.56985	6.98642	7.00102	6.94444	6.88479	9.7115	6.6645	6.35925	6.37256	6.09888	5.96961	3.52887	49.2494
3.85171	8.98661	9.51491	9.46371	8.88281	8.0534	8.40097	8.2931	8.48766	3.70855	7.98744	7.65451	7.68542	7.40812	7.03792	3.53666	49.1491
3.86027	11.3797	11.9363	11.8045	10.9913	10.0409	10.6236	10.3301	10.6567	-4.93331	10.1004	9.82323	9.74875	9.56122	8.97543	3.54445	42.477
3.86883	11.6352	11.5166	12.0079	11.3173	10.0531	10.5148	10.5678	9.84991	-5.9904	10.0363	9.87767	10.3933	9.74987	9.48116	3.55224	33.6585
3.8774	4.93084	5.18854	5.84662	4.82117	4.47588	4.59171	4.8705	3.56187	-1.02118	4.35337	4.31147	7.0347	3.80486	3.22469	3.56003	25.8923
3.88596	-2.30823	-1.48922	-1.22898	-1.51054	-0.77586	-0.95283	-0.88978	-1.84493	-0.48179	-0.67486	-0.77169	1.74116	-2.55808	-5.14883	3.56782	20.63
3.89452	-5.96442	-5.7298	-5.84064	-4.89951	-4.27712	-4.36133	-4.69143	-4.81906	-1.05484	-2.74763	-3.11751	-3.78856	-5.0591	-6.97584	3.57561	18.2414
3.90308	-7.63144	-7.21608	-7.90352	-6.54903	-6.63627	-6.57961	-6.80876	-6.1157	0.4042	-5.01471	-5.27395	-6.61826	-6.44729	-2.68829	3.5834	19.2857
3.91164	-2.11855	-2.89627	-3.59987	-2.37	-3.71094	-2.67543	-2.9125	-2.00051	-5.3199	-0.02244	0.39228	-4.55447	-3.44862	-2.1758	3.59119	22.1052
3.9202	1.20873	-1.68107	-1.74272	0.63165	-1.66794	-0.76367	0.42745	-0.79095	-11.3434	9.17477	9.31919	-1.53085	0.53468	-1.28221	3.59898	18.5948
3.92876	2.00544	-1.02951	-0.70575	2.60701	1.97441	1.19529	2.78971	0.75249	-7.52798	2.41946	2.2246	5.56843	3.0787	1.18532	3.60677	11.6449
3.93732	9.5883	7.47271	7.46982	12.2166	13.6081	10.5521	11.4218	10.1715	-1.91812	-11.9538	-12.6948	14.3662	10.2151	-4.01823	3.61456	4.99879
3.94588	0.00914	-3.87813	-0.95506	1.4074	4.75592	2.29642	2.4021	0.33782	1.42772	-21.1477	-20.9275	10.6439	1.02818	-8.92331	3.62235	-0.25099
3.95444	-20.4213	-23.915	-18.1535	-21.8286	-18.189	-17.0548	-19.1799	-17.8968	9.68905	-22.5636	-19.7597	1.99635	-21.1834	-4.85014	3.63014	-0.6083
3.963	-12.8199	-11.8509	-9.45228	-18.4463	-17.4814	-14.9327	-15.1936	-11.5518	14.977	-4.95282	-3.47585	10.5998	-20.0811	-1.50699	3.63793	-0.64841
3.97156	12.4527	10.7026	12.4341	2.62861	5.04589	5.84315	5.49356	11.898	14.2412	22.2977	20.3498	18.8696	1.19022	1.00337	3.64572	-0.77236
3.98012	28.5321	12.9692	25.8456	21.4835	18.2976	21.8475	21.6826	26.0929	19.4758	34.428	29.3779	14.5061	17.707	10.433	3.65351	-1.03333
3.98868	29.3491	3.65881	27.0155	26.4272	30.2928	24.6702	26.6759	26.532	17.0571	36.7455	32.1735	5.81713	22.1345	17.221	3.6613	-1.39403
3.99724	23.1646	-5.89369	23.1706	21.7377	30.0672	22.7648	23.9641	21.4225	8.99422	28.0432	32.5972	-0.33783	20.7914	18.5988	3.66909	-1.71626
4.0058	21.6782	-4.27809	23.5654	22.0566	16.2641	24.5529	23.9265	23.0233	3.43661	16.978	22.479	-1.494	23.1432	22.5826	3.67688	-1.85748
4.01436	14.4612	-5.07175	15.82	16.0445	8.09504	18.2465	16.9583	19.4417	-5.8712	8.17282	2.36558	-7.09531	17.2633	17.7368	3.68467	-1.69939
4.02292	5.19147	-11.9069	5.92193	6.44911	8.32234	7.31494	7.38121	9.99574	-8.07948	0.96093	-18.8635	-13.6902	6.7602	8.61907	3.69246	-1.30635
4.03148	2.88604	-11.8455	2.61881	1.92936	6.13344	4.38803	4.09053	4.34866	3.24081	-4.45295	-26.0151	-10.8097	4.74768	3.92613	3.70025	-0.84705
4.04004	-2.02077	-4.83303	-2.37432	-4.89835	-2.39115	1.16102	-0.4035	-3.95979	17.3353	-10.9257	-20.8503	-2.10183	2.4943	-2.52173	3.70804	-0.45328
4.0486	-6.47787	6.94916	-6.95571	-8.57913	-7.17257	-3.14125	-4.17027	-7.63436	20.1825	-15.0888	-6.15527	8.77928	1.04767	-2.63518	3.71583	-0.1589
4.05717	-0.95262	14.4259	-0.98095	0.11901	-0.39792	-0.56927	0.76862	1.29796	15.4865	-10.0841	12.0516	16.8203	7.32685	8.67646	3.72362	0.03734
4.06573	10.7698	11.8766	10.8338	11.4769	9.66598	7.25663	9.12555	12.7395	10.0242	1.22383	23.3611	14.5309	8.07285	18.4074	3.73141	0.11741
4.07429	15.2183	4.16827	14.8282	15.3027	13.6841	11.5983	12.638	16.5263	5.68508	8.35243	22.845	5.1356	1.21755	18.9593	3.7392	0.10294
4.08285	12.9024	1.57292	13.6451	13.0126	12.4697	11.3541	11.7003	14.4604	2.16155	9.00052	17.1962	-0.83824	-2.44692	14.7285	3.74699	0.05899
4.09141	10.4126	1.94922	10.5859	9.01787	9.33728	8.89585	9.17342	11.1098	-0.29266	8.04548	12.6307	-0.77641	-0.8661	9.48157	3.75478	0.06111
4.09997	6.52986	2.19819	7.2181	5.21964	5.94419	5.66589	6.47729	7.63034	-1.79474	6.91888	9.12867	1.52846	1.22419	5.65181	3.76257	0.16755
4.10853	2.48002	0.57506	3.62489	1.2075	2.32543	2.63652	3.48549	4.03324	-1.50703	5.0375	5.61917	2.85338	1.78023	3.05341	3.77036	0.40249
4.11709	0.32987	-0.46134	1.07646	-1.75117	-1.07153	0.67724	-0.01954	1.01149	2.78866	4.18405	2.34337	3.62415	1.86356	1.59289	3.77815	0.75683
4.12565	0.61651	-0.2953	-1.57185	-2.94192	-2.56873	-0.99432	-2.30745	-0.99423	6.6061	4.70163	0.06388	3.79245	1.91458	0.53485	3.78594	1.15005
4.13421	-1.53752	-0.53005	-3.9905	-1.96918	-1.80237	-2.83	-2.27242	-1.18813	7.45462	4.10968	0.06575	2.15804	2.26453	-0.46605	3.79373	1.46769
4.14277	-1.12717	3.05703	-2.02124	2.50174	2.61668	-0.63052	1.72271	2.55245	7.93424	4.23987	3.72503	2.58009	4.80044	1.16357	3.80152	1.63101
4.15133	3.14158	6.65677	2.33599	5.53958	5.7002	3.5284	5.24801	5.9832	9.65079	5.46678	6.89255	5.35297	7.26938	4.5819	3.80931	1.57734
4.15989	9.57396	8.01247	5.56939	7.09136	5.82436	7.85585	6.63685	7.69223	9.63288	6.99795	8.6541	8.36324	9.63925	8.27518	3.8171	1.3521
4.16845	14.0121	9.81068	7.40982	9.37934	6.5745	10.7176	8.8157	9.06497	10.7685	9.05559	9.99714	9.80647	11.3846	10.3227	3.82489	1.03705
4.17701	15.5001	12.2594	8.7359	11.3538	9.16847	11.4886	10.7841	11.1785	15.7469	11.5789	11.3061	9.8863	12.0453	11.3639	3.83268	0.71522
4.18557	12.7708	11.6606	8.70435	10.7955	10.191	9.99495	10.6724	10.7889	19.8383	12.0862	10.828	9.03088	10.8329	11.2868	3.84047	0.48152
4.19413	12.1519	12.923	10.4527	11.208	10.8009	9.89771	11.4247	11.1628	19.89	12.2639	10.8493	10.0562	10.9902	11.4218	3.84826	0.34563
4.20269	17.553	18.1476	16.7328	15.5691	14.6017	14.6737	15.9469	16.0911	16.3532	16.0852	14.9033	14.5628	14.9861	14.7637	3.85605	0.30232
4.21125	21.9734	22.3545	21.6153	19.4804	19.1674	19.2028	19.6281	20.7205	9.55071	19.7288	18.6302	18.3169	18.6525	17.6334	3.86384	0.32352
4.21981	23.3147	22.9036	22.575	20.3536	19.2247	19.5395	18.9342	21.5077	4.34224	18.8975	18.1489	18.4161	18.5015	17.0491	3.87163	0.34786
4.22837	21.861	19.3935	19.5132	17.9357	15.1855	15.9859	16.1524	19.2282	4.5099	14.34	16.3485	16.5052	15.8945	15.1543	3.87942	0.34064
4.23693	15.1046	10.1275	11.8769	8.05083	8.3134	6.88453	9.24992	9.49077	5.53028	9.46699	13.7318	10.2034	8.78715	8.52005	3.88721	0.29296
4.24549	7.61089	0.18692	3.42822	-1.42804	2.78322	0.65843	1.89125	-0.27121	-0.07272	6.73354	9.25213	1.31842	-0.11262	1.2624	3.895	0.23134
4.25406	2.66175	0.9548	3.91057	-4.07409	2.70748	1.27156	0.76476	-0.2582	-2.33852	6.62166	4.53264	-2.71903	-2.42333	-2.11679	3.90279	0.17952
4.26262	0.44417	3.92823	8.36056	-0.35972	4.69345	1.23499	2.79204	6.4291	7.71919	6.95632	1.47275	1.42043	4.10456	-1.64946	3.91058	0.14017
4.27118	-2.28051	2.95392	4.11132	0.888	1.54641	-3.20401	0.58988	4.57805	16.9082	1.93921	-2.66178	3.86423	6.98492	-2.18803	3.91837	0.09584
4.27974	0.1754	8.12304	1.97401	2.81355	2.7196	-3.16776	1.95405	3.36517	16.4161	0.53554	-0.00458	6.73614	9.55227	2.63896	3.92616	0.04012
4.2883	9.92021	17.8347	12.4922	10.7111	10.2134	6.45061	12.0139	10.1764	12.0581	11.1521	11.4237	13.8967	14.3379	10.7059	3.93395	-0.00913
4.29686	16.1985	19.1416	19.4247	16.1691	12.8414	13.5261	16.0211	15.7708	14.1726	19.0677	17.3128	17.4221	14.38	14.54	3.94174	-0.03351
4.30542	13.0018	14.0612	13.349	12.4205	11.7345	14.6024	12.4559	13.6283	21.0908	16.9306	14.9452	12.974	12.7072	11.6254	3.94953	-0.02865
4.31398	9.90422	10.2574	8.94962	8.47992	10.0478	13.9657	10.1285	10.1872	14.4422	13.1225	11.8077	9.07586	12.176	8.39923	3.95732	-0.01084
4.32254	14.7648	11.5862	12.8731	11.6786	12.1582	15.4676	14.3169	12.298	7.13858	16.2066	14.4551	11.5983	14.6683	11.7657	3.96511	0.00396
4.3311	21.3715	16.3403	17.8214	15.943	18.434	17.9075	20.0169	15.7995	5.02247	21.8075	18.0416	14.2686	18.4409	15.8264	3.9729	0.01213
4.33966	13.9518	10.8976	13.5122	10.7382	11.1253	10.4349	14.4157	9.01621	-0.22232	12.9279	10.6101	8.53306	12.4031	9.01396	3.98069	0.0179
4.34822	5.8228	5.62541	9.49778	6.648	3.25208	5.00057	7.6743	5.91933	-0.06758	4.88355	6.23749	6.31802	6.13285	2.57428	3.98848	0.02189
4.35678	4.28867	4.93313	8.56889	6.69066	2.75786	5.40897	5.66482	5.93753	7.17933	3.81951	6.99532	7.26905	3.77662	1.90162	3.99627	0.02257
4.36534	-0.86528	2.68893	1.9358	1.18729	-0.87139	2.00844	0.3172	-0.21461	9.65075	-0.28113	2.08887	1.48774	-1.97997	-2.48393	4.00406	0.02031
4.3739	-2.50031	3.40147	-1.15829	-0.46147	-1.68943	0.21315	-0.82807	-1.32074	7.26281	-0.85438	0.28804	-1.01356	-3.15845	-2.56686	4.01185	0.01375
4.38246	4.46805	9.13917	4.53329	6.09694	4.14132	5.16773	5.90888	4.96694	6.85866	5.29449	5.97848	4.74455	3.48394	5.17347	4.01964	0.00105
4.39102	8.22285	11.7286	8.7266	9.60251	8.38417	9.26646	9.65795	9.00037	8.36851	8.70967	9.2557	9.18167	8.32802	9.17074	4.02743	-0.01791
4.39958	7.44495	8.92199	9.1925	9.20937	7.69537	9.75227	8.95579	8.86273	7.36761	7.98085	8.67245	10.3771	8.78841	8.12442	4.03522	-0.03559
4.40814	7.57531	7.96476	9.24277	8.93904	7.29847	9.91816	8.58171	8.37742	3.63701	7.44196	8.50625	10.7468	8.8887	7.42775	4.04301	-0.04448
4.4167	8.55435	8.45814	8.78581	7.92533	7.55138	9.52685	8.14509	7.70373	-0.27649	7.57774	8.4148	10.3241	8.2237	8.13126	4.0508	-0.04727
4.42526	6.14634	5.63644	5.72219	4.2619	4.92251	6.63086	4.80092	4.48835	-5.70067	5.50145	5.24931	7.0548	4.96981	6.08685	4.05859	-0.04264
4.43382	1.67525	0.82331	0.88758	0.99654	0.80573	2.44829	1.40378	0.7911	-9.70035	2.09073	1.67544	2.71743	1.47592	2.42046	4.06638	-0.02622
4.44238	-3.02558	-3.66076	-4.07399	-1.62369	-2.52753	-2.38764	-1.97344	-2.43489	-9.14551	-1.82702	-1.90782	-0.56239	-1.66509	-0.78407	4.07417	0.00762
4.45095	-6.71055	-7.79978	-7.72763	-4.98282	-6.05803	-7.78075	-6.91954	-6.39053	-7.80968	-7.3408	-7.60952	-4.98138	-5.44782	-4.62653	4.08196	0.04992
4.45951	-7.57652	-11.4695	-11.0728	-7.09712	-11.9874	-10.7215	-10.3503	-9.06029	-8.80078	-10.4001	-10.559	-9.10943	-7.50871	-8.17155	4.08975	0.07943
4.46807	-8.00256	-17.2704	-16.6594	-7.52088	-19.4063	-10.4643	-10.3495	-8.7758	-8.59892	-8.96549	-9.0684	-10.2188	-5.77483	-8.864	4.09754	0.08573
4.47663	-8.48396	-18.6601	-18.3997	-7.18412	-19.7893	-10.1591	-10.2088	-8.72281	-4.50273	-8.06738	-8.37566	-10.1647	-3.15281	-10.498	4.10533	0.07123
4.48519	-8.45633	-11.9625	-11.4789	-6.72912	-13.9503	-10.485	-10.7123	-10.0451	2.16045	-9.10811	-9.12891	-10.4359	-2.63271	-13.0403	4.11312	-0.09876
4.49375	-7.64872	-1.22509	0.26345	-5.18377	-8.64665	-6.78017	-7.35209	-8.21267	8.25502	-7.3211	-6.18288	-6.44435	-3.46957	-8.20957	4.12091	-7.72847
4.50231	-6.88826	6.82834	7.74485	-3.40854	-3.9382	-0.36979	-1.51359	-2.7096	10.3278	-1.773	-0.18279	0.58132	-4.75728	0.71857	4.1287	-20.8488
4.51087	-7.2674	7.95707	8.7693	-1.26721	1.2707	3.31661	2.66524	3.53877	9.01092	4.24516	4.9853	4.67842	-5.96662	5.52386	4.13649	-38.8251
4.51943	-7.00983	7.15659	8.58475	1.8413	4.67981	3.95811	4.05349	7.94637	6.11678	8.92238	8.40795	5.0847	-4.79639	5.52085	4.14428	-61.8242
4.52799	-2.43949	5.87492	9.0226	2.80728	3.70159	2.36825	2.65084	8.13826	2.97504	9.91682	8.23932	3.03278	0.97662	2.98488	4.15207	-70.581
4.53655	4.66037	4.43493	8.07428	0.1089	1.06471	0.63706	0.50739	5.62638	-0.89653	8.10706	5.62799	0.94623	8.33272	0.46984	4.15986	-75.3998
4.54511	8.64073	3.05315	6.01783	-3.51782	-0.28394	0.01375	-0.30382	3.04633	-4.55473	5.56099	3.08261	0.65996	11.3482	-0.4062	4.16765	-81.4781
4.55367	7.95129	0.77306	3.23971	-5.02928	-0.55986	-0.94673	-1.00711	0.52568	-7.60687	2.83015	0.84094	0.77646	9.41562	-0.6697	4.17544	-71.3319
4.56223	1.23451	-3.86332	-1.09319	-3.51125	-2.31148	-4.31386	-3.48781	-3.306	-8.89719	-0.31542	-2.67873	-0.92723	3.18306	-1.91408	4.18323	-38.7504
4.57079	-6.06428	-8.70534	-4.41858	-1.31521	-4.78141	-8.71015	-6.46172	-7.67162	-7.34561	-3.13484	-7.2189	-3.92579	-3.01964	-3.76962	4.19102	-13.4997
4.57935	-11.4801	-11.2894	-6.4487	-0.41433	-7.07193	-10.6961	-8.94691	-10.8254	-5.5423	-6.87922	-10.3438	-7.19858	-7.68631	-6.53467	4.19881	-15.5319
4.58791	-14.8331	-11.8262	-9.81936	-1.82473	-8.53521	-8.82085	-10.2187	-11.6367	-4.64755	-9.83891	-10.963	-9.76044	-11.1834	-9.84652	4.2066	-33.9019
4.59647	-14.0485	-10.043	-10.5356	-4.7052	-8.03147	-7.19691	-9.15332	-9.63267	-5.11268	-9.27456	-9.04334	-9.46072	-11.2384	-10.4512	4.21439	-60.2387
4.60503	-10.9377	-7.81702	-8.08246	-6.3269	-6.3656	-7.09622	-7.86965	-7.3077	-5.12284	-6.98743	-7.28268	-7.3711	-8.5665	-8.32582	4.22218	-91.8758
4.61359	-8.5374	-7.57834	-6.253	-5.68183	-5.72758	-8.01466	-8.1044	-6.76243	-4.30131	-5.02607	-6.1378	-6.30405	-6.55968	-6.94567	4.22997	-84.4407
4.62215	-8.44529	-8.92833	-6.4393	-4.50524	-6.61719	-9.56991	-9.14633	-7.95723	-3.56469	-4.63407	-6.14069	-6.93828	-6.52702	-7.29134	4.23776	-35.5383
4.63071	-7.86721	-8.06322	-6.48462	-3.42773	-6.34593	-8.99758	-8.57058	-7.58526	-4.17561	-4.52275	-5.77654	-6.59653	-6.22878	-6.97126	4.24555	-18.1686
4.63927	-6.23529	-5.87191	-5.68071	-2.97813	-5.12499	-7.06784	-6.78933	-6.17347	-4.84825	-3.80866	-4.68967	-5.29545	-5.18429	-5.67113	4.25334	-24.7628
4.64784	-6.25205	-5.62333	-5.94768	-4.01643	-5.13167	-6.39795	-6.34905	-6.41476	-4.59663	-2.75746	-4.06374	-5.36517	-5.21605	-5.40565	4.26113	-32.676
4.6564	-7.05271	-6.31507	-6.7953	-5.4179	-5.70765	-6.59618	-6.64899	-7.11853	-4.35526	-3.01713	-4.90382	-6.25025	-5.98746	-5.88431	4.26892	-22.7187
4.66496	-6.33483	-5.678	-6.17985	-5.29313	-5.01455	-5.72978	-5.61111	-6.22694	-4.07264	-3.72107	-5.43614	-5.79172	-5.4384	-5.17325	4.27671	0.77132
4.67352	-3.92786	-3.45067	-3.95253	-3.33093	-2.90076	-3.49289	-3.48873	-4.01016	-3.65333	-4.25295	-4.87104	-3.88111	-3.27592	-3.20718	4.2845	7.22841
4.68208	-2.82843	-2.23873	-2.53233	-2.38358	-1.93701	-2.21438	-2.18098	-2.63478	-3.0789	-5.16283	-4.41369	-2.73493	-2.25338	-2.18114	4.29229	3.42895
4.69064	-3.08842	-2.39966	-2.47366	-2.75582	-2.32862	-2.16477	-2.18925	-2.66994	-2.33122	-5.46842	-3.96061	-2.94816	-2.74335	-2.50525	4.30008	1.81035
4.6992	-3.28732	-2.72858	-2.79644	-3.22997	-2.72373	-2.42366	-2.4953	-2.80475	-1.67962	-5.02266	-3.46714	-3.12036	-3.08795	-2.7723	4.30787	1.60827
4.70776	-3.28407	-2.9185	-2.88343	-3.19542	-2.84112	-2.51925	-2.49748	-2.67118	-1.35226	-4.19615	-2.95933	-2.91153	-2.88437	-2.66	4.31566	-1.70702
4.71632	-2.7455	-2.5032	-2.30825	-2.54205	-2.37855	-2.15868	-2.08559	-2.19218	-1.1652	-3.10727	-2.31084	-2.34022	-2.30405	-2.20051	4.32345	-8.68903
4.72488	-1.96805	-1.86115	-1.65158	-1.86411	-1.75782	-1.60587	-1.61313	-1.61083	-1.04144	-2.14082	-1.69783	-1.74722	-1.69519	-1.66037	4.33124	-15.6046
4.73344	-1.49616	-1.5326	-1.32403	-1.48241	-1.41045	-1.29159	-1.32327	-1.26074	-0.9845	-1.60534	-1.3526	-1.38703	-1.34291	-1.29147	4.33903	-17.1365
4.742	-1.1895	-1.40976	-1.20231	-1.26605	-1.18164	-1.10306	-1.10736	-1.1131	-1.01086	-1.29309	-1.15718	-1.17787	-1.1517	-1.10244	4.34682	-12.7366
4.75056	-1.07632	-1.26905	-1.12423	-1.12995	-1.06043	-0.93959	-0.9536	-1.00724	-1.10404	-1.08879	-1.01721	-1.03487	-1.0155	-0.98243	4.35461	-6.08146
4.75912	-1.12458	-1.1682	-1.02441	-0.97841	-0.99782	-0.83793	-0.90746	-0.94024	-1.28239	-0.97084	-0.94829	-0.94015	-0.91672	-0.87211	4.3624	-1.17021
4.76768	-1.2518	-1.23137	-1.0617	-0.95563	-1.02529	-0.93104	-0.97418	-0.9684	-1.48082	-0.96536	-0.9822	-0.91351	-0.90566	-0.84563	4.37019	0.28939
4.77624	-1.40847	-1.40349	-1.2113	-1.16612	-1.13311	-1.13512	-1.12546	-1.08489	-1.59602	-1.0965	-1.12053	-0.98665	-0.99648	-0.92652	4.37798	-0.72084
4.7848	-1.60546	-1.6374	-1.41138	-1.40519	-1.23262	-1.38135	-1.35505	-1.29825	-1.60767	-1.29994	-1.28361	-1.15756	-1.18394	-1.10017	4.38577	-2.50639
4.79336	-1.7204	-1.85337	-1.6386	-1.54806	-1.36043	-1.6094	-1.53977	-1.52917	-1.53349	-1.47912	-1.41401	-1.35165	-1.37694	-1.28594	4.39356	-3.40361
4.80192	-1.79406	-1.94952	-1.81243	-1.62553	-1.46277	-1.69409	-1.61904	-1.64587	-1.41477	-1.58096	-1.46222	-1.45962	-1.46418	-1.39305	4.40135	-3.14299
4.81048	-1.81639	-1.98576	-1.81981	-1.66277	-1.48913	-1.67792	-1.62202	-1.63959	-1.26934	-1.5948	-1.44173	-1.4534	-1.45683	-1.41488	4.40914	-2.6075
4.81904	-1.7218	-1.82557	-1.71165	-1.63848	-1.42808	-1.50796	-1.53468	-1.5706	-1.12091	-1.53827	-1.36493	-1.31145	-1.32533	-1.35494	4.41693	-2.45148
4.8276	-1.52685	-1.58612	-1.51905	-1.53165	-1.33571	-1.27107	-1.41085	-1.46601	-1.06787	-1.43189	-1.26545	-1.14202	-1.1037	-1.24415	4.42472	-2.39021
4.83616	-1.36383	-1.41642	-1.29465	-1.38138	-1.22792	-1.13466	-1.27786	-1.3381	-1.10707	-1.29972	-1.18911	-1.04909	-0.93644	-1.09902	4.43251	-2.19
4.84473	-1.31047	-1.32309	-1.08062	-1.24357	-1.12095	-1.10145	-1.13676	-1.20555	-1.23145	-1.16502	-1.12753	-1.02988	-0.85729	-0.96472	4.4403	-1.78562
4.85329	-1.30641	-1.29947	-1.07949	-1.14168	-1.03578	-1.12895	-1.04037	-1.13017	-1.366	-1.0684	-1.06627	-1.05979	-0.8755	-0.90291	4.44809	-1.40073
4.86185	-1.32166	-1.388	-1.18968	-1.14689	-1.03463	-1.20325	-1.03481	-1.15103	-1.40442	-1.06158	-1.03243	-1.11911	-0.96759	-0.92431	4.45588	-1.44736
4.87041	-1.43786	-1.51833	-1.33303	-1.27519	-1.16089	-1.30609	-1.14657	-1.25464	-1.35871	-1.15381	-1.08331	-1.18189	-1.09786	-1.0122	4.46367	-1.59064
4.87897	-1.56961	-1.58854	-1.45435	-1.41161	-1.31167	-1.37787	-1.28945	-1.38566	-1.24918	-1.27233	-1.17825	-1.23383	-1.21064	-1.11707	4.47146	-1.60793
4.88753	-1.65273	-1.59471	-1.47993	-1.45953	-1.37019	-1.39515	-1.34359	-1.45469	-1.12329	-1.32545	-1.2425	-1.25102	-1.24402	-1.17104	4.47925	-1.3199
4.89609	-1.65322	-1.56894	-1.44392	-1.44984	-1.3642	-1.35542	-1.31966	-1.45257	-0.9864	-1.3074	-1.23851	-1.21916	-1.20919	-1.15698	4.48704	-0.79949
4.90465	-1.49008	-1.48519	-1.35649	-1.35253	-1.31233	-1.26699	-1.24009	-1.37119	-0.83541	-1.22231	-1.17166	-1.14014	-1.12097	-1.07724	4.49483	-0.48356
4.91321	-1.24837	-1.35664	-1.24646	-1.20378	-1.19005	-1.14731	-1.13435	-1.234	-0.70962	-1.11755	-1.06239	-1.03361	-1.01236	-0.97298	4.50262	-0.67607
4.92177	-1.07152	-1.14683	-1.10599	-1.02623	-1.00741	-0.98736	-0.98331	-1.0536	-0.61589	-0.99432	-0.92161	-0.89885	-0.87747	-0.85127	4.51041	-1.15829
4.93033	-0.95748	-0.92141	-0.93259	-0.83058	-0.83061	-0.81738	-0.8264	-0.86815	-0.56109	-0.83322	-0.77879	-0.7479	-0.72393	-0.70563	4.5182	-1.20985
4.93889	-0.81204	-0.71503	-0.74171	-0.67085	-0.67206	-0.66651	-0.6938	-0.7041	-0.54881	-0.69637	-0.65964	-0.60459	-0.57905	-0.57469	4.52599	-0.86676
4.94745	-0.65748	-0.53815	-0.57711	-0.57733	-0.54721	-0.55416	-0.57407	-0.58915	-0.58855	-0.60843	-0.5775	-0.49674	-0.47336	-0.48658	4.53378	-0.74241
4.95601	-0.54282	-0.49349	-0.53052	-0.53108	-0.50997	-0.50158	-0.51182	-0.54553	-0.66796	-0.5753	-0.53808	-0.45982	-0.43298	-0.45191	4.54157	-0.96485
4.96457	-0.51806	-0.53949	-0.56906	-0.54291	-0.5636	-0.52835	-0.53062	-0.55482	-0.76517	-0.58201	-0.53224	-0.48265	-0.45497	-0.4576	4.54936	-1.52551
4.97313	-0.6721	-0.63321	-0.66945	-0.62534	-0.63366	-0.62681	-0.62091	-0.62356	-0.86957	-0.61825	-0.56059	-0.54554	-0.52886	-0.50923	4.55715	-1.93503
4.98169	-0.85977	-0.73213	-0.81613	-0.7647	-0.70531	-0.7389	-0.728	-0.72915	-0.95599	-0.67911	-0.6237	-0.6278	-0.62687	-0.5976	4.56494	-1.90919
4.99025	-0.96291	-0.89466	-0.9714	-0.92387	-0.81778	-0.8552	-0.84144	-0.83781	-1.01239	-0.77437	-0.7096	-0.73056	-0.73925	-0.70672	4.57273	-1.81761
4.99881	-1.05835	-1.07718	-1.07187	-1.05844	-0.93392	-0.95996	-0.97453	-0.94243	-1.02462	-0.88181	-0.80114	-0.82996	-0.83499	-0.81051	4.58052	-1.57124
5.00737	-1.13982	-1.1846	-1.12248	-1.16615	-1.02792	-1.02418	-1.07409	-1.02168	-1.02744	-0.97045	-0.87773	-0.8965	-0.90227	-0.87638	4.58831	-1.23527
5.01593	-1.16558	-1.24909	-1.14345	-1.21575	-1.08368	-1.0629	-1.11848	-1.07742	-1.03589	-1.02694	-0.9255	-0.93591	-0.94515	-0.9084	4.5961	-0.93135
5.02449	-1.1813	-1.24099	-1.14684	-1.19939	-1.08972	-1.06852	-1.1167	-1.0923	-1.03109	-1.05301	-0.93964	-0.94696	-0.95896	-0.91093	4.60389	-0.78591
5.03305	-1.18221	-1.23528	-1.14543	-1.16266	-1.06494	-1.05654	-1.09207	-1.07143	-1.04017	-1.05252	-0.9342	-0.94529	-0.95261	-0.89368	4.61168	-1.00528
5.04162	-1.16775	-1.21812	-1.14885	-1.10092	-1.042	-1.02933	-1.05697	-1.04849	-1.07732	-1.03971	-0.93021	-0.94008	-0.9412	-0.87427	4.61947	-1.32559
5.05018	-1.17146	-1.17034	-1.15143	-1.06863	-1.02512	-1.0185	-1.02293	-1.0422	-1.11354	-1.03107	-0.93781	-0.93415	-0.92435	-0.85919	4.62726	-1.56559
5.05874	-1.14787	-1.16915	-1.15748	-1.08163	-1.02296	-1.02448	-1.00902	-1.04513	-1.13527	-1.03203	-0.95323	-0.92885	-0.91546	-0.85576	4.63505	-1.65613
5.0673	-1.17068	-1.19243	-1.16673	-1.13054	-1.04526	-1.04352	-1.01903	-1.0603	-1.13389	-1.04632	-0.96791	-0.92749	-0.91563	-0.86295	4.64284	-1.48152
5.07586	-1.21297	-1.20114	-1.19687	-1.17625	-1.07169	-1.08262	-1.03962	-1.09699	-1.11025	-1.07512	-0.98787	-0.94474	-0.93972	-0.88337	4.65063	-1.5204
5.08442	-1.26103	-1.22817	-1.20253	-1.22636	-1.10135	-1.1166	-1.06595	-1.12562	-1.07592	-1.10744	-1.01109	-0.96926	-0.97041	-0.90907	4.65842	-1.32451
5.09298	-1.2741	-1.28835	-1.21327	-1.23083	-1.11708	-1.12808	-1.09158	-1.13176	-1.04105	-1.1156	-1.03006	-0.98052	-0.98126	-0.92481	4.66621	-1.05127
5.10154	-1.21088	-1.32242	-1.20527	-1.22422	-1.11527	-1.12301	-1.0902	-1.12357	-1.01035	-1.10023	-1.02968	-0.97371	-0.97131	-0.92509	4.674	-1.00757
5.1101	-1.17669	-1.29958	-1.1876	-1.20615	-1.08821	-1.11222	-1.06197	-1.10828	-0.99258	-1.06631	-1.01154	-0.9553	-0.94738	-0.91007	4.68179	-0.80723
5.11866	-1.18971	-1.2821	-1.17662	-1.16495	-1.04221	-1.08011	-1.03962	-1.0818	-0.98705	-1.02983	-0.99051	-0.92614	-0.91377	-0.88433	4.68958	-0.9692
5.12722	-1.1763	-1.2453	-1.15357	-1.12048	-1.0096	-1.05265	-1.02315	-1.04624	-0.99318	-1.00166	-0.97035	-0.90507	-0.88666	-0.85918	4.69737	-1.20113
5.13578	-1.12608	-1.18758	-1.13356	-1.08889	-0.9856	-1.01493	-1.00512	-1.01527	-1.03101	-0.98018	-0.95229	-0.89219	-0.87294	-0.84401	4.70516	-1.50131
5.14434	-1.12229	-1.153	-1.1149	-1.08462	-0.95366	-0.99911	-0.99881	-0.99382	-1.11081	-0.97235	-0.94981	-0.88325	-0.86478	-0.83926	4.71295	-1.82194
5.1529	-1.12224	-1.13813	-1.11759	-1.07906	-0.93828	-0.99555	-0.99309	-1.00083	-1.20273	-0.97528	-0.95706	-0.87937	-0.85953	-0.84107	4.72074	-1.85258
5.16146	-1.13881	-1.15962	-1.15399	-1.09752	-0.97074	-1.01294	-1.00214	-1.01916	-1.28512	-1.00184	-0.98886	-0.89666	-0.86808	-0.85822	4.72853	-1.71443
5.17002	-1.23439	-1.19425	-1.21669	-1.1547	-1.0395	-1.05984	-1.04667	-1.06263	-1.3692	-1.06004	-1.05563	-0.94136	-0.90594	-0.90719	4.73632	-1.66291
5.17858	-1.35999	-1.26994	-1.27402	-1.23872	-1.13656	-1.13444	-1.12473	-1.14129	-1.43355	-1.1335	-1.12755	-1.0093	-0.96872	-0.97204	4.74411	-1.65223
5.18714	-1.46632	-1.40004	-1.33033	-1.33141	-1.23988	-1.22739	-1.21363	-1.24133	-1.46253	-1.21076	-1.20261	-1.08928	-1.04165	-1.04114	4.7519	-1.6455
5.1957	-1.5195	-1.53988	-1.40928	-1.45489	-1.3324	-1.31788	-1.29836	-1.33324	-1.45289	-1.27938	-1.26588	-1.16228	-1.10672	-1.10011	4.75969	-1.63475
5.20426	-1.52187	-1.65357	-1.49899	-1.52736	-1.40589	-1.39299	-1.36619	-1.40508	-1.39967	-1.33001	-1.30984	-1.21782	-1.15868	-1.14933	4.76748	-1.76501
5.21282	-1.5362	-1.7501	-1.58021	-1.55624	-1.45311	-1.42836	-1.40078	-1.44898	-1.30116	-1.35985	-1.33919	-1.2597	-1.1993	-1.17987	4.77527	-1.96274
5.22138	-1.53847	-1.73028	-1.61031	-1.54786	-1.46747	-1.42185	-1.41426	-1.45497	-1.19096	-1.35811	-1.34357	-1.26921	-1.21084	-1.17352	4.78306	-1.96759
5.22995	-1.52043	-1.61239	-1.55023	-1.52106	-1.43704	-1.37449	-1.37791	-1.42502	-1.09669	-1.31542	-1.30373	-1.2278	-1.19131	-1.13632	4.79085	-1.81839
5.23851	-1.4236	-1.45497	-1.42886	-1.43563	-1.34412	-1.27526	-1.28308	-1.33399	-1.01938	-1.23015	-1.22018	-1.15363	-1.12742	-1.06869	4.79864	-1.36853
5.24707	-1.30542	-1.31723	-1.30616	-1.30432	-1.23108	-1.17097	-1.18327	-1.22191	-0.96617	-1.13135	-1.13175	-1.07644	-1.04366	-0.98614	4.80643	-1.29182
5.25563	-1.15962	-1.22673	-1.17394	-1.16901	-1.1144	-1.06914	-1.08417	-1.1137	-0.93703	-1.03439	-1.04553	-0.99794	-0.95785	-0.90104	4.81422	-1.32309
5.26419	-1.07203	-1.12299	-1.05744	-1.04941	-1.02363	-0.97326	-0.98592	-1.03578	-0.92128	-0.95728	-0.96859	-0.91492	-0.88341	-0.82047	4.82201	-1.3654
5.27275	-1.02407	-1.0526	-0.97315	-0.96672	-0.96112	-0.90792	-0.9153	-0.98768	-0.90767	-0.9029	-0.91892	-0.86033	-0.82945	-0.76747	4.8298	-1.33921
5.28131	-1.01933	-1.0325	-0.91645	-0.95141	-0.93656	-0.88914	-0.88178	-0.95645	-0.88561	-0.86902	-0.88336	-0.83409	-0.80082	-0.74353	4.83759	-1.17789
5.28987	-1.02972	-1.02291	-0.9212	-0.95232	-0.93954	-0.89173	-0.87912	-0.94069	-0.85675	-0.85352	-0.85188	-0.82988	-0.78837	-0.7351	4.84538	-1.13047
5.29843	-1.00355	-1.02607	-0.96125	-0.94128	-0.92904	-0.88417	-0.87838	-0.94024	-0.80286	-0.83436	-0.82765	-0.82204	-0.77957	-0.72506	4.85317	-1.20841
5.30699	-0.98231	-1.03201	-0.95923	-0.90928	-0.8958	-0.8617	-0.85354	-0.91302	-0.74143	-0.80012	-0.79725	-0.80066	-0.75075	-0.70559	4.86096	-1.35282
5.31555	-0.97575	-1.01465	-0.94061	-0.85661	-0.85476	-0.83055	-0.79325	-0.85283	-0.65904	-0.76269	-0.75904	-0.76414	-0.71014	-0.67559	4.86875	-1.25111
5.32411	-0.93369	-0.93801	-0.87117	-0.78767	-0.79187	-0.79606	-0.72402	-0.77077	-0.56792	-0.71857	-0.70297	-0.71381	-0.66516	-0.62821	4.87654	-1.40398
5.33267	-0.83372	-0.83603	-0.76191	-0.7174	-0.69605	-0.74598	-0.65364	-0.69289	-0.48967	-0.65942	-0.63188	-0.65052	-0.60398	-0.56824	4.88433	-1.311
5.34123	-0.71766	-0.73649	-0.67028	-0.64116	-0.58547	-0.66506	-0.57506	-0.61246	-0.42863	-0.57261	-0.55483	-0.56957	-0.52533	-0.49937	4.89212	-1.13506
5.34979	-0.61727	-0.63237	-0.59111	-0.54292	-0.4876	-0.59105	-0.50074	-0.53022	-0.37832	-0.47904	-0.46992	-0.48946	-0.44662	-0.4284	4.89991	-0.87608
5.35835	-0.50679	-0.53505	-0.50077	-0.46175	-0.40734	-0.50614	-0.42829	-0.45984	-0.33984	-0.3965	-0.39315	-0.41286	-0.3825	-0.36554	4.9077	-0.58266
5.36691	-0.41787	-0.46113	-0.40489	-0.38999	-0.34015	-0.43441	-0.36059	-0.40137	-0.30863	-0.33515	-0.3352	-0.35071	-0.32966	-0.31279	4.91549	-0.47598
5.37547	-0.33751	-0.42227	-0.35965	-0.33888	-0.28212	-0.39625	-0.33253	-0.36009	-0.28389	-0.29287	-0.30237	-0.30825	-0.2886	-0.27443	4.92328	-0.33682
5.38403	-0.29543	-0.37966	-0.37979	-0.31303	-0.25796	-0.3814	-0.32203	-0.3343	-0.25472	-0.26036	-0.28065	-0.27929	-0.26421	-0.2436	4.93107	-0.39185
5.39259	-0.29351	-0.38468	-0.38825	-0.2806	-0.25138	-0.36044	-0.318	-0.30814	-0.22159	-0.24351	-0.26447	-0.25425	-0.24645	-0.21826	4.93886	-0.53584
5.40115	-0.31073	-0.37921	-0.35243	-0.263	-0.25735	-0.32882	-0.31344	-0.27802	-0.18198	-0.2275	-0.24973	-0.21938	-0.22706	-0.2016	4.94665	-0.82706
5.40971	-0.28549	-0.33439	-0.29364	-0.24572	-0.25095	-0.27833	-0.2908	-0.26764	-0.15301	-0.19809	-0.22342	-0.18158	-0.20331	-0.18107	4.95444	-0.95844
5.41827	-0.27661	-0.25237	-0.20182	-0.19538	-0.21364	-0.20799	-0.24058	-0.25508	-0.15818	-0.15376	-0.18436	-0.14134	-0.1663	-0.14943	4.96223	-0.70892
5.42684	-0.28756	-0.19521	-0.15272	-0.14277	-0.17196	-0.15565	-0.18841	-0.21974	--	-0.1113	-0.13886	-0.11155	-0.12725	-0.11584	4.97002	-0.40147
5.4354	-0.22422	-0.19997	-0.16164	-0.11574	-0.15067	-0.14559	-0.16135	-0.18605	--	-0.08881	-0.1035	-0.09618	-0.11117	-0.09244	4.97781	-0.03599
5.44396	-0.19025	-0.22815	-0.18539	-0.11951	-0.15399	-0.16005	-0.1695	-0.1876	--	-0.0942	-0.09891	-0.10598	-0.12	-0.09737	4.9856	0.32948

## Sheet: 1.6 degree
\nu	Vxxx/uV	Vxxx/uV	Vxxx/uV	Vxxx/uV	Vxxx/uV	Vxxx/uV	Vxxx/uV	Vxxx/uV	Vxxx/uV	Vxxx/uV	Vxxx/uV	\nu	1/R*dR/dVg
	3 uA	3.2 uA	3.4 uA	3.6 uA	3.8 uA	4 uA	4.2 uA	4.4 uA	4.6 uA	4.8 uA	5 uA
-4.9898	0.66795	0.69118	0.70843	0.71048	0.71353	0.70726	0.6973	0.73612	0.73443	0.74788	0.70325	-5.34515	0.34114
-4.9699	0.68407	0.70397	0.70031	0.71772	0.72838	0.71822	0.70601	0.75298	0.7389	0.75344	0.71048	-5.32423	0.3731
-4.95029	0.6899	0.7115	0.71194	0.72321	0.7395	0.72627	0.71259	0.76439	0.74139	0.75839	0.71256	-5.30357	0.39726
-4.9293	0.68806	0.71647	0.73123	0.72713	0.75287	0.73417	0.72325	0.76859	0.74189	0.76293	0.71704	-5.28291	0.41345
-4.90816	0.69159	0.71166	0.74	0.73022	0.77119	0.74332	0.73443	0.77104	0.74417	0.76748	0.72236	-5.26173	0.42571
-4.88827	0.69889	0.70229	0.75199	0.73982	0.78663	0.75293	0.74152	0.77577	0.75394	0.77299	0.73005	-5.24133	0.43918
-4.86851	0.70197	0.71303	0.766	0.74843	0.79735	0.76107	0.74886	0.78405	0.76727	0.78184	0.73911	-5.22092	0.45133
-4.84781	0.71263	0.73758	0.77288	0.75785	0.81231	0.7627	0.76242	0.80013	0.77991	0.79435	0.74583	-5.20306	0.46615
-4.82653	0.72692	0.7613	0.78367	0.77221	0.82661	0.7654	0.77282	0.82298	0.79221	0.80571	0.75511	-5.18418	0.48066
-4.80663	0.74079	0.78193	0.79725	0.78008	0.83608	0.77645	0.77846	0.84149	0.80088	0.81361	0.7661	-5.16275	0.49665
-4.78717	0.75847	0.80137	0.79684	0.78313	0.83914	0.79465	0.78725	0.84764	0.80263	0.82348	0.7789	-5.14184	0.50065
-4.76633	0.78538	0.82024	0.79637	0.79432	0.8451	0.81017	0.79827	0.85022	0.80345	0.83767	0.79305	-5.12117	0.49347
-4.7449	0.79611	0.8247	0.79877	0.80822	0.85908	0.82336	0.8008	0.85049	0.80438	0.84755	0.80127	-5.10051	0.48897
-4.72362	0.80158	0.82052	0.80541	0.81024	0.8762	0.8299	0.79534	0.84394	0.8042	0.84961	0.80558	-5.07934	0.48772
-4.70459	0.80793	0.82022	0.80286	0.79286	0.8914	0.82473	0.78176	0.84061	0.80685	0.84199	0.80764	-5.05867	0.49931
-4.68469	0.80018	0.80753	0.78358	0.7708	0.88921	0.8129	0.76434	0.84075	0.80742	0.82285	0.80799	-5.03801	0.51055
-4.6637	0.76799	0.78208	0.75973	0.74751	0.86682	0.8014	0.75095	0.83209	0.79775	0.80639	0.79951	-5.01684	0.50894
-4.64286	0.7372	0.75436	0.73858	0.73788	0.83818	0.78307	0.73988	0.80907	0.78389	0.79632	0.77903	-4.99643	0.50137
-4.62296	0.71758	0.74058	0.71332	0.73742	0.80875	0.75799	0.72392	0.78012	0.77272	0.7874	0.75697	-4.97755	0.4937
-4.60306	0.70783	0.72741	0.68927	0.73019	0.78075	0.73176	0.70001	0.75732	0.767	0.77162	0.73605	-4.95969	0.48203
-4.58178	0.69426	0.71398	0.67479	0.71976	0.76105	0.70791	0.67839	0.7418	0.75892	0.75389	0.71982	-4.93827	0.4631
-4.56108	0.65878	0.70118	0.6632	0.70372	0.74679	0.69077	0.66255	0.73072	0.74746	0.73565	0.70941	-4.91735	0.44585
-4.54133	0.61447	0.67311	0.64182	0.68589	0.73595	0.67989	0.6531	0.71875	0.72654	0.71767	0.69523	-4.89541	0.4317
-4.52143	0.58486	0.63997	0.61049	0.66633	0.73205	0.67054	0.64221	0.70623	0.70402	0.69513	0.6753	-4.875	0.41994
-4.5	0.57793	0.60934	0.59893	0.63645	0.72462	0.65527	0.63358	0.69739	0.68298	0.6681	0.65808	-4.85459	0.40431
-4.4801	0.60015	0.59141	0.60549	0.61707	0.70648	0.63665	0.62624	0.69338	0.66906	0.64563	0.64393	-4.83316	0.381
-4.46108	0.63642	0.58451	0.62304	0.60294	0.68615	0.62024	0.62109	0.68996	0.65823	0.63126	0.62947	-4.81276	0.3597
-4.4398	0.64565	0.58724	0.6452	0.5937	0.66419	0.60818	0.61617	0.68128	0.65031	0.62712	0.61902	-4.79456	0.34204
-4.4191	0.61913	0.5846	0.64764	0.58982	0.64887	0.60245	0.61069	0.66655	0.64471	0.62246	0.60494	-4.77602	0.32405
-4.39796	0.57937	0.57034	0.6331	0.58008	0.64483	0.59451	0.61119	0.65432	0.63712	0.61734	0.58564	-4.75561	0.30636
-4.37806	0.54177	0.55659	0.61431	0.56312	0.64257	0.59209	0.5982	0.63878	0.62378	0.60634	0.56844	-4.73418	0.29503
-4.35816	0.51973	0.55333	0.57399	0.54393	0.64131	0.58685	0.57853	0.62055	0.60074	0.59007	0.54981	-4.71378	0.28728
-4.33732	0.51294	0.55219	0.53142	0.5209	0.64475	0.57229	0.55758	0.60575	0.57114	0.57165	0.52911	-4.69337	0.27535
-4.31633	0.4999	0.53891	0.49816	0.49843	0.63656	0.54862	0.53111	0.58888	0.54382	0.55166	0.5126	-4.67296	0.2606
-4.29643	0.47616	0.51198	0.47946	0.48992	0.6161	0.5197	0.49931	0.56308	0.52648	0.52977	0.49782	-4.65255	0.24633
-4.27653	0.44473	0.47591	0.473	0.4812	0.58908	0.49452	0.47186	0.53589	0.51209	0.50553	0.48334	-4.63214	0.23778
-4.2551	0.41209	0.43937	0.46347	0.46724	0.5584	0.46961	0.44699	0.50937	0.48923	0.48046	0.46242	-4.61148	0.22938
-4.23469	0.39205	0.39945	0.44197	0.45423	0.53261	0.43731	0.4317	0.4826	0.46266	0.45693	0.43482	-4.59056	0.21336
-4.2148	0.38806	0.36768	0.41247	0.42875	0.5105	0.40724	0.4162	0.45555	0.43426	0.43134	0.41084	-4.57015	0.19414
-4.1949	0.38418	0.35508	0.37474	0.39159	0.47997	0.39158	0.39022	0.43012	0.40704	0.40472	0.38755	-4.54898	0.17337
-4.17347	0.36124	0.35159	0.3573	0.36274	0.44845	0.37776	0.35877	0.4071	0.386	0.38069	0.36236	-4.52806	0.15261
-4.15233	0.3374	0.35595	0.34138	0.34174	0.42792	0.36209	0.33255	0.38979	0.36668	0.35864	0.34306	-4.50765	0.13405
-4.13265	0.31131	0.34908	0.30941	0.32366	0.40968	0.3368	0.31132	0.37704	0.34653	0.33843	0.32514	-4.48725	0.11506
-4.11312	0.27247	0.32438	0.2796	0.29376	0.38314	0.3048	0.2895	0.35848	0.32046	0.32233	0.30107	-4.46684	0.09546
-4.09184	0.23304	0.30056	0.25981	0.25737	0.34657	0.27836	0.25887	0.33753	0.29614	0.30197	0.27131	-4.44592	0.07041
-4.07194	0.21086	0.27882	0.22948	0.23086	0.30605	0.26222	0.22539	0.31797	0.27197	0.27286	0.24676	-4.425	0.04003
-4.05204	0.20188	0.26771	0.21263	0.22648	0.2806	0.24526	0.19952	0.29507	0.24501	0.24364	0.22898	-4.40408	0.01206
-4.03061	0.19527	0.25918	0.21846	0.22822	0.26272	0.22031	0.1877	0.26921	0.22203	0.22822	0.20946	-4.38639	-0.00746
-4.01071	0.19871	0.25121	0.22357	0.21908	0.23806	0.20993	0.18804	0.25654	0.20424	0.22318	0.1921	-4.36786	-0.01845
-3.99125	0.20953	0.24323	0.21048	0.20899	0.21976	0.21306	0.19223	0.25362	0.1989	0.22195	0.18519	-4.34745	-0.02661
-3.97012	0.22455	0.24291	0.20581	0.19999	0.22278	0.21457	0.19695	0.24649	0.21073	0.22314	0.18766	-4.32704	-0.03426
-3.94864	0.22109	0.25738	0.21417	0.19238	0.22873	0.22194	0.19824	0.23375	0.22299	0.22974	0.19361	-4.30569	-0.04114
-3.929	0.18651	0.2788	0.24009	0.19353	0.23195	0.21782	0.20658	0.23281	0.23273	0.24317	0.20756	-4.28523	-0.04544
-3.90921	0.14524	0.27972	0.2715	0.21461	0.23631	0.21924	0.22751	0.24737	0.24495	0.25337	0.22834	-4.26472	-0.04464
-3.8879	0.12759	0.27958	0.29065	0.2358	0.23838	0.23101	0.24871	0.26666	0.26203	0.26471	0.24529	-4.24411	-0.03721
-3.86682	0.15484	0.28677	0.29289	0.25502	0.24421	0.2469	0.25342	0.28093	0.27317	0.26943	0.25962	-4.22344	-0.02277
-3.84595	0.18118	0.29938	0.28165	0.26932	0.25457	0.26244	0.25652	0.28795	0.27869	0.26922	0.27268	-4.20301	-0.00714
-3.82658	0.19957	0.32079	0.26094	0.26787	0.26416	0.27805	0.25629	0.29076	0.28606	0.27628	0.27687	-4.1824	0.00185
-3.80707	0.21566	0.34486	0.24101	0.26955	0.27439	0.28631	0.2508	0.2962	0.29537	0.28887	0.2841	-4.16143	0.00082793
-3.78604	0.23863	0.35289	0.22552	0.27554	0.27995	0.29151	0.24655	0.30533	0.30485	0.29353	0.29076	-4.14066	-0.00709
-3.76507	0.2647	0.36185	0.21846	0.26546	0.27532	0.29479	0.24852	0.31153	0.31063	0.29448	0.29428	-4.12005	-0.01344
-3.74402	0.2858	0.3621	0.23057	0.25408	0.27007	0.29725	0.25337	0.31753	0.31443	0.30032	0.2898	-4.09906	-0.01528
-3.72429	0.286	0.33835	0.25677	0.24384	0.27234	0.30422	0.25971	0.3187	0.32058	0.30659	0.28307	-4.07821	-0.0208
-3.70462	0.26876	0.29626	0.27645	0.24957	0.27396	0.3056	0.26614	0.31124	0.31864	0.30303	0.28064	-4.05963	-0.0389
-3.68331	0.23559	0.28123	0.2858	0.26652	0.27605	0.29221	0.27053	0.30508	0.3159	0.30448	0.28614	-4.04133	-0.06726
-3.66337	0.22978	0.28296	0.27848	0.27986	0.28498	0.27961	0.2732	0.309	0.31103	0.31583	0.28745	-4.02077	-0.09889
-3.64367	0.2453	0.2753	0.26177	0.28838	0.28427	0.27194	0.28117	0.31429	0.30387	0.33169	0.27881	-3.99944	-0.12852
-3.62257	0.26656	0.2729	0.25591	0.29091	0.27568	0.26473	0.28949	0.31832	0.29741	0.33231	0.27068	-3.9787	-0.15636
-3.60136	0.27883	0.2749	0.25304	0.2822	0.26784	0.25784	0.28429	0.31729	0.29362	0.31779	0.26846	-3.95806	-0.18297
-3.58175	0.26865	0.26735	0.24449	0.27491	0.26727	0.25588	0.27158	0.31127	0.2909	0.2913	0.26616	-3.93714	-0.20486
-3.56216	0.24498	0.25265	0.24027	0.27366	0.27334	0.25223	0.25884	0.30097	0.28482	0.27093	0.25716	-3.91622	-0.21811
-3.54108	0.22866	0.23408	0.23822	0.26434	0.26676	0.24526	0.2435	0.294	0.27588	0.2619	0.24925	-3.89561	-0.2324
-3.51988	0.23588	0.22146	0.23782	0.24585	0.25383	0.23994	0.23427	0.28381	0.27095	0.25729	0.24389	-3.87441	-0.25643
-3.50019	0.22294	0.22772	0.24196	0.23375	0.2561	0.23121	0.22596	0.27497	0.26873	0.2583	0.24335	-3.85352	-0.27982
-3.48058	0.19806	0.24006	0.24013	0.22915	0.2707	0.21676	0.22076	0.27497	0.26824	0.26256	0.24983	-3.83268	-0.29533
-3.45961	0.1926	0.24177	0.23972	0.22448	0.27742	0.20585	0.21965	0.27163	0.27098	0.26905	0.2554	-3.81442	-0.29691
-3.43835	0.20327	0.24072	0.24603	0.22122	0.27248	0.19729	0.21626	0.26945	0.27552	0.27322	0.25626	-3.79584	-0.29251
-3.41861	0.19425	0.24472	0.2477	0.22357	0.27191	0.19422	0.21449	0.27945	0.27025	0.2699	0.24686	-3.7751	-0.29395
-3.39902	0.18717	0.2466	0.24777	0.21577	0.27487	0.19271	0.2121	0.28594	0.26329	0.26591	0.23146	-3.75452	-0.29641
-3.37778	0.1834	0.2354	0.23628	0.20106	0.2751	0.19961	0.20978	0.28136	0.25986	0.26921	0.22179	-3.73306	-0.29817
-3.35663	0.19261	0.22604	0.21291	0.19936	0.26907	0.20559	0.20128	0.26955	0.25961	0.27294	0.22133	-3.7125	-0.2974
-3.33696	0.21739	0.22757	0.19724	0.20422	0.26248	0.20521	0.18702	0.26414	0.26509	0.26812	0.2164	-3.69199	-0.29695
-3.31726	0.22187	0.24366	0.20467	0.21117	0.25321	0.20138	0.17707	0.26348	0.26588	0.25712	0.20514	-3.67069	-0.29284
-3.29605	0.21994	0.26273	0.22058	0.22321	0.23943	0.19673	0.17611	0.26352	0.25728	0.24927	0.1964	-3.65018	-0.27767
-3.27478	0.22896	0.27049	0.23665	0.23323	0.22683	0.19291	0.17629	0.26354	0.2469	0.24882	0.19563	-3.62949	-0.25733
-3.25522	0.24239	0.26346	0.24326	0.22785	0.22492	0.1949	0.17936	0.26047	0.2368	0.24951	0.19464	-3.60875	-0.24237
-3.23557	0.24119	0.24746	0.23826	0.21679	0.23454	0.19767	0.18688	0.25145	0.22932	0.24533	0.1869	-3.59051	-0.24677
-3.21434	0.22894	0.23323	0.22291	0.2104	0.24259	0.20423	0.18848	0.24265	0.22343	0.23935	0.18078	-3.57176	-0.26335
-3.1931	0.21553	0.22402	0.20002	0.20589	0.24215	0.20807	0.18003	0.23244	0.21807	0.23231	0.18059	-3.55105	-0.2676
-3.17342	0.20707	0.22839	0.18393	0.19081	0.23538	0.20548	0.17163	0.22115	0.21647	0.22465	0.18562	-3.53054	-0.25301
-3.15389	0.20161	0.24462	0.18452	0.17868	0.22211	0.19806	0.16662	0.21569	0.21654	0.21906	0.19462	-3.50949	-0.23288
-3.13267	0.20029	0.25472	0.19423	0.18336	0.20905	0.19223	0.1614	0.21957	0.21667	0.22278	0.19919	-3.4886	-0.22433
-3.1116	0.19312	0.24712	0.19994	0.18782	0.20536	0.19098	0.15522	0.23357	0.21541	0.23254	0.19418	-3.46804	-0.22907
-3.09187	0.18461	0.22313	0.19842	0.18571	0.21389	0.19007	0.15689	0.24512	0.21233	0.24326	0.18793	-3.44676	-0.23642
-3.07232	0.18662	0.19878	0.19605	0.17311	0.22455	0.19301	0.1707	0.24648	0.20913	0.24985	0.18693	-3.42574	-0.2441
-3.05118	0.19513	0.18996	0.19619	0.16555	0.23446	0.19496	0.17791	0.24343	0.20455	0.25455	0.18061	-3.40421	-0.25461
-3.03016	0.20544	0.18413	0.19875	0.16747	0.23928	0.19189	0.16956	0.23981	0.19237	0.25145	0.16894	-3.38592	-0.25823
-3.01049	0.19891	0.18622	0.1973	0.15589	0.23941	0.18784	0.15223	0.23148	0.17998	0.24006	0.15867	-3.36776	-0.24482
-2.9907	0.1665	0.19165	0.18416	0.14411	0.23004	0.17525	0.1332	0.21723	0.17221	0.22665	0.15	-3.34689	-0.21537
-2.96943	0.13235	0.18601	0.16185	0.13918	0.2057	0.15796	0.11902	0.19534	0.1634	0.21913	0.13547	-3.32587	-0.19648
-2.94837	0.11174	0.15873	0.14654	0.12545	0.18092	0.14593	0.10448	0.18199	0.15522	0.21689	0.12019	-3.30538	-0.19739
-2.92862	0.08737	0.12183	0.13198	0.10752	0.16148	0.13723	0.09144	0.17637	0.14609	0.21438	0.10981	-3.28485	-0.20144
-2.90875	0.05482	0.10279	0.12301	0.0974	0.14083	0.13248	0.0852	0.16896	0.13439	0.20696	0.10552	-3.26401	-0.20089
-2.88735	0.02895	0.09479	0.12022	0.10631	0.12147	0.12204	0.07818	0.15611	0.11905	0.18746	0.10117	-3.24311	-0.19053
-2.86765	0.01878	0.08118	0.10985	0.11102	0.11596	0.09736	0.06969	0.13745	0.10706	0.16263	0.09851	-3.22222	-0.18438
-2.8478	0.01123	0.06874	0.0893	0.09929	0.12623	0.0705	0.05689	0.11857	0.09553	0.14116	0.09008	-3.20168	-0.18043
-2.8266	-0.000862488	0.06212	0.06444	0.07524	0.13358	0.04711	0.03708	0.10443	0.07471	0.12875	0.08291	-3.18133	-0.17201
-2.80547	-0.01984	0.05138	0.0474	0.04912	0.12926	0.02767	0.01998	0.09376	0.05269	0.1207	0.07604	-3.16087	-0.16407
-2.7857	-0.03506	0.02582	0.03818	0.02898	0.1185	0.01189	0.00989	0.08087	0.03719	0.10653	0.06444	-3.14003	-0.15549
-2.76628	-0.05822	-0.01412	0.0278	0.01272	0.10094	-0.000407945	-0.00377	0.06213	0.02558	0.08325	0.04815	-3.1188	-0.15024
-2.74517	-0.08122	-0.04771	0.00805	-0.00358	0.07969	-0.01749	-0.01456	0.04119	0.01645	0.06473	0.02505	-3.10027	-0.13957
-2.72407	-0.09897	-0.06312	-0.0135	-0.02684	0.0579	-0.03674	-0.02068	0.02312	0.00761	0.04816	-0.00471	-3.08156	-0.12778
-2.70446	-0.10976	-0.07513	-0.04124	-0.05492	0.03661	-0.05281	-0.03302	0.00412	-0.00521	0.02517	-0.02808	-3.06102	-0.12355
-2.68466	-0.12157	-0.10136	-0.07634	-0.07366	0.01111	-0.06096	-0.05879	-0.01566	-0.02525	0.000415618	-0.04524	-3.04031	-0.11786
-2.66345	-0.12967	-0.11819	-0.11334	-0.08082	-0.01976	-0.06579	-0.08721	-0.03939	-0.05236	-0.01539	-0.05918	-3.01962	-0.11004
-2.64198	-0.13544	-0.12464	-0.14424	-0.08624	-0.05056	-0.08095	-0.10574	-0.06315	-0.07522	-0.02706	-0.07352	-2.99913	-0.09531
-2.62235	-0.15527	-0.1317	-0.1656	-0.10733	-0.08606	-0.09981	-0.12159	-0.07967	-0.09611	-0.0429	-0.08883	-2.97832	-0.08467
-2.60284	-0.18121	-0.14781	-0.18981	-0.14595	-0.11241	-0.11851	-0.14051	-0.09512	-0.11517	-0.06577	-0.10313	-2.9573	-0.08239
-2.58168	-0.20771	-0.19009	-0.22034	-0.18135	-0.12723	-0.14097	-0.16257	-0.11031	-0.12998	-0.08897	-0.1212	-2.93645	-0.08154
-2.56055	-0.24105	-0.24243	-0.24804	-0.21522	-0.14444	-0.16812	-0.1855	-0.12776	-0.14633	-0.11265	-0.15003	-2.91599	-0.08097
-2.5409	-0.27718	-0.28919	-0.27952	-0.23947	-0.17082	-0.20099	-0.20643	-0.15103	-0.1687	-0.13771	-0.18188	-2.89515	-0.07938
-2.52143	-0.30818	-0.3228	-0.30945	-0.25906	-0.19471	-0.23601	-0.23393	-0.17915	-0.19875	-0.16844	-0.21584	-2.87459	-0.08235
-2.50042	-0.33777	-0.33637	-0.34071	-0.27525	-0.21992	-0.26689	-0.26938	-0.20894	-0.23541	-0.20458	-0.25315	-2.85418	-0.08955
-2.47911	-0.36642	-0.35559	-0.37423	-0.29289	-0.25924	-0.29909	-0.29507	-0.23949	-0.26304	-0.23328	-0.28644	-2.83342	-0.09748
-2.45944	-0.38763	-0.3868	-0.39271	-0.31276	-0.29519	-0.33128	-0.31658	-0.2703	-0.27559	-0.25231	-0.30945	-2.81202	-0.10108
-2.43978	-0.40437	-0.40912	-0.40883	-0.32528	-0.31805	-0.34576	-0.33933	-0.29285	-0.28177	-0.26694	-0.32264	-2.79388	-0.10035
-2.4186	-0.41218	-0.41505	-0.41822	-0.32849	-0.33039	-0.34652	-0.35533	-0.30868	-0.2941	-0.28298	-0.33152	-2.77538	-0.09611
-2.39732	-0.41401	-0.42137	-0.42186	-0.34108	-0.32581	-0.34611	-0.36821	-0.3283	-0.31117	-0.30103	-0.33876	-2.75446	-0.09418
-2.37762	-0.41832	-0.43542	-0.42996	-0.36214	-0.3237	-0.36029	-0.38147	-0.34584	-0.32746	-0.31938	-0.34944	-2.73344	-0.09657
-2.35776	-0.42697	-0.43584	-0.44145	-0.38256	-0.32775	-0.38182	-0.39959	-0.355	-0.33696	-0.33535	-0.36813	-2.71253	-0.0974
-2.33666	-0.437	-0.41699	-0.45576	-0.39386	-0.34387	-0.40015	-0.41653	-0.35813	-0.34128	-0.34707	-0.37844	-2.69214	-0.10405
-2.31571	-0.44794	-0.41138	-0.47012	-0.40414	-0.37046	-0.40702	-0.41954	-0.3637	-0.34967	-0.35031	-0.38073	-2.67145	-0.11781
-2.29611	-0.45997	-0.42314	-0.47177	-0.416	-0.39041	-0.41129	-0.41185	-0.3718	-0.35579	-0.34677	-0.38169	-2.65115	-0.13363
-2.27636	-0.4748	-0.42964	-0.47313	-0.42689	-0.39426	-0.41518	-0.40339	-0.37626	-0.3586	-0.34599	-0.38409	-2.63092	-0.14114
-2.25531	-0.48882	-0.43122	-0.47363	-0.42546	-0.38736	-0.41413	-0.40248	-0.38204	-0.3565	-0.3494	-0.38603	-2.61043	-0.13028
-2.23413	-0.48539	-0.42152	-0.46859	-0.40764	-0.37999	-0.40707	-0.40427	-0.3818	-0.34897	-0.35435	-0.3825	-2.58982	-0.11937
-2.21432	-0.47865	-0.40987	-0.46217	-0.40034	-0.37217	-0.3993	-0.40487	-0.38129	-0.33974	-0.35406	-0.37999	-2.56952	-0.11804
-2.19465	-0.46104	-0.40109	-0.45476	-0.41138	-0.36117	-0.39131	-0.40406	-0.37915	-0.33258	-0.34187	-0.37549	-2.54906	-0.11894
-2.17335	-0.42734	-0.39176	-0.44955	-0.41248	-0.34947	-0.38489	-0.39469	-0.37052	-0.32701	-0.33271	-0.36908	-2.5288	-0.10353
-2.15207	-0.41031	-0.38534	-0.45144	-0.40596	-0.33902	-0.38289	-0.38109	-0.35959	-0.32416	-0.33108	-0.36236	-2.50844	-0.07732
-2.13228	-0.41458	-0.38087	-0.44755	-0.40927	-0.3238	-0.38269	-0.36759	-0.3541	-0.32281	-0.32855	-0.358	-2.48804	-0.06261
-2.11257	-0.42813	-0.38457	-0.43381	-0.4136	-0.31541	-0.37693	-0.3594	-0.34737	-0.31863	-0.32332	-0.34882	-2.4676	-0.05673
-2.09138	-0.44656	-0.39437	-0.42386	-0.41862	-0.31942	-0.36034	-0.35449	-0.33814	-0.31671	-0.31651	-0.33746	-2.44714	-0.04958
-2.0716	-0.46309	-0.39394	-0.414	-0.42442	-0.31422	-0.34586	-0.35565	-0.32685	-0.31302	-0.30789	-0.33573	-2.42592	-0.03056
-2.05201	-0.46453	-0.38051	-0.39992	-0.42189	-0.30382	-0.32787	-0.35547	-0.31614	-0.3085	-0.29891	-0.34073	-2.40495	-0.00589
-2.03069	-0.44881	-0.36366	-0.38431	-0.41363	-0.29922	-0.30519	-0.3555	-0.31102	-0.30896	-0.29396	-0.34267	-2.38406	0.0087
-2.0094	-0.42727	-0.34039	-0.37888	-0.39557	-0.3033	-0.29082	-0.35203	-0.31344	-0.30768	-0.29084	-0.33829	-2.36372	0.01644
-1.98969	-0.40615	-0.31771	-0.38459	-0.37627	-0.30099	-0.2889	-0.35125	-0.30787	-0.29832	-0.2875	-0.33407	-2.34304	0.01609
-1.96991	-0.38872	-0.31708	-0.38445	-0.36343	-0.28735	-0.29469	-0.34818	-0.2969	-0.28203	-0.28419	-0.32821	-2.32418	-0.00103
-1.94854	-0.37923	-0.3191	-0.36563	-0.35285	-0.2722	-0.29893	-0.34598	-0.29234	-0.26252	-0.27739	-0.32423	-2.30599	-0.03167
-1.92884	-0.37754	-0.30084	-0.35062	-0.34243	-0.26004	-0.29206	-0.34102	-0.28546	-0.24661	-0.26807	-0.32164	-2.28441	-0.05917
-1.90915	-0.34829	-0.2817	-0.34733	-0.3304	-0.25135	-0.28675	-0.33086	-0.27267	-0.24064	-0.25767	-0.31224	-2.26355	-0.06865
-1.8879	-0.30443	-0.26912	-0.35495	-0.31702	-0.25094	-0.2918	-0.32028	-0.25912	-0.24435	-0.24911	-0.30144	-2.24283	-0.06165
-1.86671	-0.28409	-0.27424	-0.35974	-0.30515	-0.24971	-0.28773	-0.31393	-0.249	-0.2537	-0.23913	-0.29014	-2.22173	-0.05431
-1.84696	-0.29099	-0.27991	-0.35224	-0.2959	-0.2322	-0.27275	-0.30566	-0.24203	-0.26102	-0.2276	-0.27957	-2.20089	-0.05122
-1.82723	-0.30126	-0.27546	-0.33832	-0.28754	-0.21413	-0.25317	-0.29578	-0.23498	-0.26271	-0.21411	-0.27479	-2.18036	-0.05123
-1.80595	-0.30124	-0.26568	-0.33262	-0.27994	-0.20737	-0.23348	-0.28592	-0.22865	-0.2556	-0.20246	-0.27061	-2.15972	-0.0563
-1.78481	-0.28519	-0.25815	-0.32841	-0.27307	-0.19856	-0.2193	-0.27154	-0.2296	-0.2367	-0.18677	-0.2634	-2.13898	-0.05851
-1.76522	-0.27108	-0.25381	-0.32244	-0.2666	-0.17989	-0.20992	-0.25371	-0.22885	-0.22426	-0.17748	-0.25326	-2.12017	-0.05526
-1.74551	-0.26848	-0.23887	-0.31076	-0.25844	-0.16355	-0.20386	-0.24103	-0.21842	-0.21977	-0.17691	-0.24434	-2.10196	-0.03578
-1.72437	-0.2518	-0.21273	-0.28683	-0.24283	-0.15473	-0.20538	-0.22734	-0.19996	-0.21218	-0.17189	-0.23083	-2.08143	-0.00815
-1.70329	-0.22795	-0.19498	-0.27006	-0.2245	-0.15693	-0.21438	-0.21954	-0.18305	-0.2034	-0.16277	-0.2114	-2.06018	0.00963
-1.68361	-0.21235	-0.1879	-0.26484	-0.20926	-0.15623	-0.22548	-0.21338	-0.17468	-0.1914	-0.15721	-0.19863	-2.03923	0.01771
-1.66379	-0.20351	-0.19043	-0.257	-0.19609	-0.15131	-0.22215	-0.20244	-0.17309	-0.18046	-0.15152	-0.19164	-2.01849	0.01628
-1.64259	-0.19515	-0.193	-0.24548	-0.18111	-0.13882	-0.20237	-0.19356	-0.16787	-0.1737	-0.13954	-0.18569	-1.99745	0.01501
-1.62284	-0.18563	-0.18858	-0.22803	-0.16712	-0.11591	-0.17938	-0.18068	-0.1536	-0.15378	-0.12523	-0.17439	-1.9761	0.01323
-1.60318	-0.17506	-0.18174	-0.21051	-0.15467	-0.10306	-0.16082	-0.16141	-0.13386	-0.12211	-0.11677	-0.15479	-1.95515	0.00915
-1.58201	-0.15863	-0.16975	-0.18686	-0.13713	-0.09833	-0.13935	-0.13532	-0.11558	-0.09423	-0.11651	-0.13523	-1.93457	0.01163
-1.56074	-0.14426	-0.14255	-0.1621	-0.11123	-0.08726	-0.11261	-0.11319	-0.101	-0.07528	-0.11088	-0.11782	-1.91667	0.01224
-1.54099	-0.12441	-0.12493	-0.13594	-0.09584	-0.06642	-0.09022	-0.091	-0.08318	-0.06282	-0.095	-0.10387	-1.89806	0.01178
-1.52133	-0.11811	-0.1142	-0.11388	-0.08509	-0.04958	-0.07294	-0.07308	-0.06244	-0.0531	-0.07121	-0.09617	-1.87676	0.0046
-1.50023	-0.12291	-0.10547	-0.09998	-0.07258	-0.03116	-0.06282	-0.06695	-0.03784	-0.04356	-0.04472	-0.09288	-1.85589	-0.00378
-1.47899	-0.1259	-0.0968	-0.08054	-0.06504	-0.00724	-0.05468	-0.06007	-0.01492	-0.02875	-0.01972	-0.08086	-1.83538	-0.00134
-1.45918	-0.12173	-0.07253	-0.06411	-0.05041	0.01283	-0.03971	-0.04601	-0.00258	-0.00906	0.01057	-0.059	-1.81395	0.00398
-1.43949	-0.11615	-0.04177	-0.04446	-0.02826	0.02475	-0.0222	-0.03292	0.0069	0.01587	0.03819	-0.03557	-1.79337	0.0143
-1.41838	-0.10472	-0.00918	-0.02263	-0.00982	0.03189	-0.00743	-0.01486	0.02494	0.03952	0.05726	-0.0153	-1.77273	0.02277
-1.39723	-0.0739	0.01679	-0.00839	0.0126	0.032	0.00305	0.00384	0.04396	0.05669	0.06882	0.00376	-1.75207	0.02012
-1.37759	-0.02331	0.04641	0.00453	0.04279	0.03872	0.01317	0.02635	0.05946	0.06816	0.08181	0.02244	-1.73166	0.0074
-1.35774	0.04096	0.07606	0.02862	0.06472	0.05056	0.03227	0.04889	0.07153	0.08261	0.09983	0.0395	-1.7112	-0.01187
-1.33662	0.08323	0.09509	0.05336	0.08226	0.06844	0.0667	0.07355	0.0902	0.09681	0.11694	0.0518	-1.69074	-0.01478
-1.31554	0.0926	0.10431	0.07479	0.09772	0.09889	0.10075	0.09182	0.11641	0.10986	0.13346	0.06011	-1.67197	-0.00079069
-1.2958	0.08398	0.10912	0.09485	0.11236	0.12531	0.1299	0.10912	0.13902	0.12859	0.15243	0.07193	-1.65337	0.01367
-1.27576	0.07953	0.11407	0.11271	0.12497	0.14468	0.15496	0.12575	0.15453	0.15136	0.17079	0.08798	-1.63253	0.02059
-1.25446	0.09707	0.12629	0.13826	0.13234	0.16265	0.18054	0.13578	0.16956	0.17245	0.18198	0.10367	-1.61189	0.01532
-1.23457	0.13441	0.16916	0.16186	0.14056	0.18487	0.201	0.13943	0.1862	0.1937	0.19137	0.12085	-1.59153	0.00992
-1.21469	0.17351	0.20794	0.16903	0.15592	0.20588	0.21183	0.15124	0.20641	0.2121	0.20206	0.14129	-1.57099	0.00802
-1.19356	0.19674	0.21601	0.17701	0.17432	0.21715	0.21706	0.1613	0.22622	0.22213	0.21789	0.155	-1.55026	0.0067
-1.17259	0.2156	0.21387	0.20017	0.1931	0.22691	0.22717	0.17877	0.24187	0.23858	0.23635	0.16588	-1.52977	0.01186
-1.15287	0.2397	0.21018	0.2341	0.2198	0.24265	0.2415	0.20287	0.25778	0.25992	0.25572	0.1861	-1.50903	0.0293
-1.13312	0.26161	0.21748	0.26249	0.25039	0.26581	0.259	0.22821	0.28203	0.28081	0.27435	0.21089	-1.48788	0.04711
-1.11191	0.27763	0.23219	0.2851	0.27666	0.29082	0.28313	0.25103	0.30995	0.3008	0.29721	0.22658	-1.4674	0.04799
-1.09082	0.29558	0.25458	0.30922	0.29628	0.32098	0.3138	0.26597	0.33599	0.31929	0.31746	0.23938	-1.44694	0.04256
-1.07116	0.32074	0.27984	0.33845	0.30904	0.36288	0.33823	0.27788	0.3592	0.34	0.33823	0.26023	-1.42546	0.04221
-1.05144	0.35498	0.31629	0.36372	0.32674	0.39301	0.36061	0.29274	0.37598	0.35771	0.36252	0.28847	-1.40459	0.05054
-1.0302	0.38886	0.35419	0.3814	0.35384	0.4098	0.38353	0.31713	0.39122	0.37578	0.38182	0.31754	-1.38383	0.06716
-1.01049	0.40784	0.38554	0.40258	0.38327	0.42588	0.40679	0.34469	0.41644	0.40065	0.39453	0.34571	-1.36293	0.07579
-0.99066	0.4176	0.41305	0.42789	0.41542	0.44606	0.42922	0.36754	0.4469	0.42467	0.40821	0.37519	-1.34497	0.07449
-0.96945	0.43234	0.43981	0.4517	0.4559	0.4713	0.45334	0.38992	0.47552	0.45045	0.42195	0.39639	-1.32681	0.07545
-0.94834	0.45364	0.47706	0.47049	0.49588	0.49694	0.47689	0.41057	0.49751	0.47575	0.43642	0.41175	-1.30587	0.08535
-0.92874	0.47649	0.50624	0.48561	0.52153	0.51608	0.49285	0.43605	0.52083	0.49851	0.45663	0.42907	-1.28464	0.09873
-0.90897	0.50212	0.5077	0.49715	0.53439	0.54062	0.50485	0.45875	0.5402	0.51307	0.48024	0.44689	-1.26342	0.11296
-0.8879	0.51954	0.51297	0.50745	0.54885	0.55949	0.5179	0.47043	0.54742	0.52223	0.49793	0.46363	-1.24222	0.12065
-0.86671	0.53472	0.53071	0.51743	0.56314	0.57413	0.52905	0.47552	0.54066	0.53347	0.51156	0.48617	-1.22171	0.1214
-0.84718	0.55318	0.57259	0.52188	0.57616	0.58489	0.53728	0.48981	0.53301	0.54956	0.52382	0.5126	-1.20089	0.13046
-0.82761	0.56972	0.60352	0.53561	0.57876	0.60004	0.54449	0.51057	0.54479	0.56519	0.53957	0.53581	-1.17995	0.14341
-0.80636	0.58915	0.61842	0.56351	0.57337	0.61103	0.5554	0.53087	0.57645	0.57762	0.5553	0.55128	-1.16153	0.1504
-0.78507	0.61905	0.62171	0.59869	0.58237	0.62016	0.57125	0.54685	0.61621	0.59089	0.56937	0.57186	-1.14332	0.15581
-0.76549	0.65243	0.62754	0.63179	0.61249	0.64323	0.59357	0.57338	0.65053	0.60514	0.59459	0.60144	-1.12227	0.16195
-0.74598	0.68867	0.65295	0.66111	0.65613	0.69297	0.6251	0.60829	0.68235	0.62983	0.62203	0.63144	-1.10166	0.16974
-0.7249	0.73434	0.67649	0.68828	0.71071	0.749	0.66347	0.65203	0.71581	0.66542	0.64229	0.66193	-1.08105	0.17193
-0.70395	0.77587	0.68422	0.70726	0.7648	0.79558	0.70018	0.69705	0.75165	0.70877	0.65812	0.69253	-1.06031	0.16576
-0.68422	0.80843	0.69287	0.71602	0.80515	0.81876	0.73509	0.73543	0.78087	0.75367	0.67114	0.72217	-1.0399	0.15999
-0.66433	0.83014	0.7254	0.71817	0.83318	0.82847	0.76385	0.76477	0.81183	0.80357	0.69332	0.7442	-1.01923	0.16791
-0.64303	0.87241	0.77117	0.73174	0.85495	0.84122	0.7875	0.78239	0.84947	0.85444	0.7275	0.76223	-0.99788	0.18364
-0.62195	0.93035	0.82273	0.77128	0.87745	0.85157	0.82134	0.79944	0.88538	0.89223	0.77061	0.78522	-0.97704	0.19159
-0.6024	0.97437	0.87551	0.82302	0.90033	0.86504	0.87398	0.82261	0.91891	0.91535	0.81355	0.81817	-0.95648	0.19044
-0.58252	1.0139	0.91139	0.87514	0.92473	0.91043	0.92997	0.85232	0.95079	0.93017	0.84641	0.85127	-0.93508	0.18844
-0.56149	1.04828	0.95042	0.92284	0.94889	0.96753	0.97225	0.89761	0.97766	0.94019	0.87507	0.87786	-0.91418	0.19156
-0.5402	1.08886	0.99103	0.96722	0.97516	1.01581	1.00614	0.9494	1.00014	0.95502	0.90107	0.90102	-0.89565	0.19514
-0.52049	1.13181	1.02824	0.99644	1.00065	1.04787	1.0396	0.99826	1.02288	0.98232	0.92785	0.92817	-0.87786	0.19623
-0.50073	1.16044	1.07106	1.02206	1.01343	1.07238	1.07238	1.03458	1.05185	1.02298	0.95793	0.96508	-0.85699	0.19885
-0.47946	1.17658	1.11881	1.06217	1.03083	1.10455	1.10408	1.06088	1.09179	1.05506	0.99529	1.01552	-0.8363	0.20805
-0.45828	1.20026	1.15073	1.11119	1.0605	1.14821	1.14055	1.08881	1.13421	1.06978	1.04428	1.07205	-0.81538	0.22679
-0.43872	1.21876	1.17736	1.15935	1.09246	1.18839	1.17265	1.11364	1.17054	1.08326	1.08581	1.11529	-0.79434	0.24367
-0.41899	1.22827	1.19322	1.1997	1.11848	1.20161	1.1953	1.13202	1.1953	1.09497	1.10813	1.14182	-0.77406	0.25485
-0.39796	1.22862	1.19748	1.23136	1.15082	1.20243	1.21013	1.13768	1.21022	1.09859	1.10939	1.14716	-0.75355	0.26042
-0.3769	1.23813	1.21684	1.25119	1.19363	1.20113	1.2135	1.13565	1.21935	1.09483	1.09993	1.13169	-0.73291	0.2628
-0.35714	1.25466	1.24721	1.25419	1.23641	1.19337	1.21313	1.13029	1.22974	1.08727	1.10523	1.11403	-0.71163	0.27253
-0.33751	1.26064	1.26877	1.25036	1.26635	1.19875	1.21255	1.1255	1.24585	1.08362	1.13412	1.09984	-0.69079	0.28939
-0.31638	1.25847	1.26969	1.24183	1.28547	1.21955	1.21979	1.13738	1.26961	1.09623	1.17965	1.09097	-0.67018	0.31374
-0.2952	1.26244	1.2514	1.22689	1.29647	1.2522	1.23611	1.16755	1.28976	1.11972	1.21803	1.08918	-0.64883	0.33634
-0.27532	1.26053	1.22585	1.20865	1.28704	1.27902	1.24702	1.19508	1.30139	1.14027	1.22631	1.08818	-0.63054	0.35315
-0.2556	1.25095	1.19072	1.19071	1.2671	1.28878	1.2363	1.19492	1.3021	1.14913	1.19929	1.07781	-0.61237	0.37259
-0.23427	1.21768	1.14387	1.1634	1.24244	1.27706	1.19936	1.16482	1.28158	1.146	1.14776	1.05038	-0.59151	0.39556
-0.21456	1.16265	1.09435	1.1231	1.21351	1.24172	1.15021	1.12484	1.24238	1.12941	1.08895	1.01538	-0.57033	0.41767
-0.19501	1.10723	1.05092	1.07261	1.18284	1.18997	1.1138	1.07932	1.1947	1.09208	1.04202	0.99176	-0.54957	0.43374
-0.17366	1.05001	1.01989	1.02966	1.15212	1.1333	1.08743	1.02436	1.15368	1.03645	1.00991	0.97866	-0.52885	0.45367
-0.15232	0.982	0.97193	0.9795	1.11161	1.08362	1.05085	0.96766	1.11802	0.96399	0.9832	0.9589	-0.50745	0.48562
-0.13259	0.89031	0.89093	0.89171	1.04324	1.05032	0.97415	0.90234	1.0679	0.87413	0.94009	0.91218	-0.48673	0.52196
-0.1128	0.76076	0.76919	0.77171	0.92785	0.99219	0.86645	0.80469	0.97715	0.75618	0.85968	0.81473	-0.4663	0.54989
-0.09143	0.59662	0.62159	0.62799	0.79508	0.87697	0.73106	0.66915	0.82907	0.62409	0.72193	0.67126	-0.44505	0.56874
-0.07024	0.43212	0.48066	0.47143	0.65009	0.71225	0.56307	0.51894	0.65343	0.47343	0.53492	0.50024	-0.42437	0.60025
-0.05074	0.29223	0.31629	0.32022	0.47134	0.53183	0.39151	0.35668	0.46557	0.29035	0.35006	0.31556	-0.40392	0.64931
-0.03102	0.15113	0.14467	0.1681	0.28455	0.34667	0.23562	0.18348	0.27506	0.10551	0.17076	0.13946	-0.38335	0.70049
-0.00971	0.0019	0.00683	0.00271	0.12884	0.1761	0.08562	0.02885	0.11407	-0.03315	0.00593	-0.00759	-0.36552	0.73505
0.00997	-0.10475	-0.08493	-0.14228	0.00369	0.04447	-0.04959	-0.07789	-0.00356	-0.1286	-0.10863	-0.12919	-0.34727	0.76537
0.02968	-0.16785	-0.14611	-0.23911	-0.085	-0.04183	-0.14417	-0.148	-0.09041	-0.20076	-0.17432	-0.22726	-0.32666	0.80702
0.05087	-0.23009	-0.19979	-0.31781	-0.14691	-0.10634	-0.20271	-0.20912	-0.16571	-0.2593	-0.21516	-0.29423	-0.30588	0.85913
0.07199	-0.30458	-0.25821	-0.39783	-0.20328	-0.17979	-0.25549	-0.2794	-0.23912	-0.31171	-0.25156	-0.34473	-0.28538	0.91231
0.09161	-0.37464	-0.33225	-0.46532	-0.2593	-0.26183	-0.3168	-0.34573	-0.31158	-0.36569	-0.29532	-0.39184	-0.26481	0.95072
0.11128	-0.43238	-0.40345	-0.51278	-0.31313	-0.32748	-0.37164	-0.39845	-0.36718	-0.42349	-0.34467	-0.43069	-0.24346	0.97701
0.13255	-0.47513	-0.45112	-0.53761	-0.35428	-0.37367	-0.4163	-0.44177	-0.40161	-0.4705	-0.39211	-0.46365	-0.22259	0.9932
0.15367	-0.51539	-0.4734	-0.53997	-0.39228	-0.41018	-0.44671	-0.47904	-0.42698	-0.50273	-0.43626	-0.49672	-0.20188	0.98906
0.17327	-0.55705	-0.48903	-0.52218	-0.42841	-0.43855	-0.47444	-0.51548	-0.45628	-0.52356	-0.48252	-0.53027	-0.18075	0.96565
0.19314	-0.58677	-0.51005	-0.52114	-0.47038	-0.47242	-0.50244	-0.55037	-0.48712	-0.54828	-0.53704	-0.5623	-0.15994	0.92307
0.21435	-0.59953	-0.54045	-0.56058	-0.52302	-0.52009	-0.53374	-0.58125	-0.52461	-0.58907	-0.59267	-0.60072	-0.13969	0.86728
0.23533	-0.60805	-0.56847	-0.62048	-0.57841	-0.57593	-0.57141	-0.62274	-0.56733	-0.64698	-0.64324	-0.65048	-0.11908	0.79627
0.2549	-0.62443	-0.60241	-0.66874	-0.611	-0.63086	-0.61347	-0.67407	-0.60212	-0.71461	-0.68026	-0.70153	-0.09829	0.70494
0.27438	-0.65199	-0.65602	-0.70665	-0.62462	-0.67051	-0.65771	-0.72792	-0.63083	-0.77663	-0.7043	-0.75484	-0.0797	0.59371
0.29551	-0.68449	-0.7101	-0.75475	-0.63578	-0.69932	-0.69648	-0.77464	-0.66612	-0.82434	-0.7262	-0.81345	-0.06144	0.46315
0.31652	-0.72892	-0.75835	-0.79785	-0.64308	-0.72417	-0.71937	-0.81113	-0.70686	-0.86617	-0.75285	-0.87071	-0.04093	0.32618
0.33756	-0.79475	-0.78513	-0.83221	-0.64927	-0.74992	-0.7237	-0.83767	-0.7475	-0.9024	-0.77788	-0.9143	-0.02046	0.19133
0.35714	-0.85084	-0.80271	-0.85579	-0.65796	-0.76459	-0.7183	-0.85519	-0.77893	-0.91389	-0.78498	-0.94106	0.00030102	0.06004
0.37667	-0.87238	-0.81589	-0.86189	-0.66825	-0.77361	-0.71746	-0.86834	-0.79358	-0.90574	-0.77587	-0.94484	0.02112	-0.06782
0.39791	-0.88639	-0.82081	-0.83823	-0.67342	-0.77653	-0.72339	-0.87882	-0.7912	-0.89486	-0.75634	-0.92087	0.04171	-0.19636
0.41913	-0.89398	-0.82896	-0.8031	-0.66512	-0.76751	-0.72794	-0.87822	-0.78267	-0.8834	-0.73378	-0.89019	0.06215	-0.32107
0.43904	-0.89528	-0.8306	-0.77302	-0.64867	-0.75249	-0.73039	-0.8667	-0.7704	-0.86875	-0.7226	-0.86844	0.08264	-0.43268
0.4587	-0.90019	-0.83049	-0.75789	-0.62662	-0.74331	-0.72703	-0.86167	-0.75481	-0.85346	-0.72173	-0.8582	0.10331	-0.52844
0.47987	-0.91376	-0.82983	-0.76724	-0.61441	-0.74569	-0.71813	-0.87074	-0.75107	-0.8452	-0.72174	-0.85349	0.12397	-0.60962
0.50107	-0.94102	-0.81538	-0.77942	-0.61528	-0.75212	-0.71419	-0.87437	-0.75865	-0.85268	-0.72094	-0.84905	0.14444	-0.67985
0.52062	-0.95794	-0.80948	-0.78409	-0.62373	-0.75307	-0.71386	-0.85769	-0.76334	-0.86742	-0.7256	-0.84634	0.16526	-0.73825
0.54014	-0.94796	-0.81008	-0.77808	-0.63683	-0.74519	-0.71198	-0.82805	-0.75032	-0.87417	-0.72661	-0.84146	0.18594	-0.7841
0.56138	-0.92261	-0.79343	-0.76421	-0.64538	-0.73693	-0.71423	-0.80725	-0.72346	-0.86346	-0.71711	-0.82984	0.20726	-0.81441
0.58264	-0.8771	-0.76804	-0.74079	-0.64653	-0.73123	-0.71576	-0.78038	-0.68772	-0.83441	-0.69391	-0.80519	0.22778	-0.82717
0.60245	-0.84514	-0.74551	-0.70534	-0.64063	-0.72316	-0.70156	-0.74948	-0.65145	-0.79763	-0.66481	-0.77107	0.24849	-0.82496
0.62223	-0.81385	-0.71651	-0.66676	-0.61857	-0.70748	-0.67206	-0.71813	-0.61959	-0.75872	-0.62707	-0.74189	0.26699	-0.81186
0.64348	-0.76689	-0.68243	-0.62722	-0.58881	-0.6792	-0.62249	-0.69268	-0.59819	-0.71994	-0.58543	-0.70893	0.28519	-0.79364
0.66345	-0.72298	-0.64911	-0.59229	-0.55366	-0.64067	-0.57332	-0.67148	-0.58335	-0.68765	-0.5467	-0.67648	0.30643	-0.77534
0.68322	-0.6859	-0.62194	-0.57531	-0.52438	-0.60488	-0.53038	-0.64741	-0.56279	-0.65527	-0.51392	-0.6453	0.32692	-0.75441
0.70423	-0.65586	-0.58791	-0.56883	-0.50042	-0.57354	-0.49585	-0.61589	-0.53818	-0.61387	-0.48904	-0.61245	0.34766	-0.7275
0.72538	-0.61713	-0.54164	-0.56062	-0.47155	-0.54502	-0.46614	-0.58668	-0.50836	-0.58043	-0.46814	-0.57629	0.36878	-0.69519
0.74522	-0.57358	-0.48157	-0.53961	-0.44319	-0.52523	-0.44143	-0.55781	-0.474	-0.55141	-0.44673	-0.53637	0.38948	-0.65653
0.76485	-0.51757	-0.432	-0.50207	-0.42032	-0.49862	-0.42868	-0.52612	-0.44326	-0.51761	-0.4243	-0.49584	0.40997	-0.61293
0.78601	-0.44801	-0.39633	-0.47691	-0.40885	-0.46673	-0.41949	-0.48666	-0.41652	-0.49007	-0.40387	-0.45403	0.43071	-0.57499
0.8071	-0.41476	-0.37406	-0.47003	-0.3998	-0.45223	-0.40457	-0.4445	-0.39224	-0.46875	-0.38436	-0.42596	0.45161	-0.54697
0.82663	-0.43446	-0.35402	-0.46202	-0.39184	-0.44402	-0.38862	-0.40498	-0.37002	-0.44722	-0.37438	-0.41024	0.47286	-0.52835
0.8462	-0.46501	-0.33538	-0.43719	-0.37802	-0.42928	-0.36421	-0.38107	-0.35201	-0.4287	-0.36924	-0.39377	0.49136	-0.51248
0.86743	-0.46595	-0.3221	-0.40356	-0.35601	-0.40125	-0.33141	-0.36985	-0.33934	-0.41662	-0.35654	-0.37203	0.51026	-0.49009
0.8886	-0.43243	-0.30808	-0.35419	-0.33091	-0.37509	-0.29827	-0.34738	-0.32368	-0.40248	-0.32941	-0.35453	0.53107	-0.46282
0.90835	-0.38545	-0.27959	-0.30775	-0.31569	-0.34837	-0.26829	-0.31445	-0.30115	-0.38321	-0.30036	-0.34098	0.55153	-0.43397
0.92813	-0.35093	-0.25527	-0.29117	-0.30031	-0.3069	-0.23706	-0.27807	-0.27712	-0.35812	-0.27369	-0.32198	0.57204	-0.40537
0.94956	-0.33813	-0.23762	-0.28642	-0.27051	-0.27183	-0.2049	-0.24576	-0.25983	-0.33621	-0.24018	-0.29347	0.59273	-0.37849
0.9693	-0.31587	-0.21289	-0.27973	-0.24162	-0.25625	-0.18289	-0.21897	-0.24279	-0.31749	-0.20111	-0.26011	0.61357	-0.35458
0.98897	-0.27788	-0.17826	-0.27125	-0.21587	-0.2425	-0.17044	-0.19626	-0.21848	-0.29128	-0.16506	-0.21865	0.63426	-0.33326
1.01012	-0.2251	-0.15368	-0.25015	-0.19489	-0.2265	-0.15731	-0.17672	-0.1902	-0.25608	-0.13296	-0.17692	0.65472	-0.31524
1.02998	-0.17278	-0.13123	-0.22776	-0.18155	-0.20934	-0.13661	-0.15888	-0.15378	-0.22014	-0.10141	-0.14744	0.6751	-0.30222
1.04993	-0.11545	-0.0938	-0.20583	-0.15989	-0.18592	-0.10228	-0.14072	-0.10976	-0.18926	-0.07272	-0.12515	0.69564	-0.29351
1.07137	-0.05338	-0.06036	-0.17994	-0.13064	-0.14604	-0.06304	-0.11567	-0.06203	-0.1592	-0.05613	-0.09819	0.71645	-0.28784
1.09242	-0.00352	-0.03802	-0.15048	-0.09891	-0.09381	-0.0305	-0.08074	-0.01321	-0.12542	-0.03378	-0.06491	0.73691	-0.28078
1.11204	0.02843	-0.00548	-0.12008	-0.04986	-0.04257	-0.00511	-0.03308	0.02186	-0.0911	-0.00453	-0.03882	0.75773	-0.27195
1.13195	0.05077	0.04267	-0.08904	0.000146516	-0.00597	0.0095	0.00847	0.04631	-0.06237	0.02167	-0.01948	0.77837	-0.26322
1.15334	0.06221	0.08373	-0.06205	0.03444	0.01705	0.02663	0.04746	0.07243	-0.03482	0.04445	0.00314	0.79918	-0.25496
1.17452	0.06945	0.10816	-0.03123	0.0617	0.03763	0.05063	0.08563	0.09128	0.001	0.06161	0.027	0.81967	-0.24562
1.19408	0.10058	0.13563	0.00838	0.08995	0.06079	0.06848	0.11921	0.10579	0.03608	0.07334	0.04501	0.83985	-0.23106
1.21364	0.15089	0.16303	0.04625	0.12343	0.08912	0.08736	0.14334	0.11653	0.06186	0.08263	0.0643	0.86043	-0.21194
1.23477	0.20037	0.19479	0.08147	0.15702	0.11899	0.10993	0.16397	0.12655	0.08904	0.09639	0.08041	0.88092	-0.19219
1.25592	0.21565	0.22467	0.1107	0.17964	0.1416	0.1263	0.19083	0.14516	0.11068	0.12021	0.09171	0.90128	-0.17325
1.27554	0.21322	0.23585	0.11689	0.19316	0.16967	0.13695	0.2175	0.17256	0.12336	0.14541	0.10682	0.92171	-0.15593
1.29529	0.21034	0.2358	0.11723	0.20681	0.19128	0.15107	0.23426	0.2021	0.136	0.16085	0.13003	0.94237	-0.14059
1.3165	0.21319	0.23698	0.1454	0.2281	0.21292	0.17096	0.24864	0.22663	0.15258	0.17037	0.15154	0.96367	-0.12733
1.3377	0.20899	0.25184	0.19029	0.24384	0.2428	0.19667	0.27129	0.24591	0.16981	0.1848	0.16905	0.98167	-0.1169
1.35723	0.20549	0.26533	0.22112	0.25264	0.26878	0.21808	0.29578	0.26396	0.18989	0.20417	0.18777	1.00204	-0.10515
1.37703	0.22334	0.27517	0.23598	0.2601	0.28257	0.24262	0.31282	0.28478	0.20807	0.22357	0.21135	1.02279	-0.08759
1.39813	0.26148	0.27957	0.24904	0.28448	0.29257	0.26734	0.32451	0.30431	0.22515	0.24144	0.2325	1.04107	-0.07332
1.41917	0.30036	0.29107	0.27051	0.31807	0.30676	0.28797	0.33345	0.31466	0.23877	0.25495	0.24733	1.06194	-0.06863
1.43871	0.31837	0.31125	0.29699	0.35711	0.3111	0.30537	0.34184	0.32767	0.245	0.26965	0.26224	1.08273	-0.07061
1.45844	0.33071	0.3313	0.32344	0.38713	0.3164	0.31674	0.3506	0.34609	0.25407	0.28824	0.28084	1.10367	-0.07097
1.47958	0.34013	0.34292	0.34573	0.41127	0.32967	0.32973	0.3558	0.35727	0.27324	0.30276	0.30006	1.12457	-0.06375
1.50073	0.34896	0.34799	0.3582	0.42883	0.3431	0.35002	0.36399	0.36149	0.29041	0.31627	0.31541	1.14587	-0.05455
1.5202	0.34627	0.35731	0.35309	0.443	0.35531	0.36929	0.37718	0.36388	0.30723	0.32586	0.33095	1.16673	-0.04363
1.5398	0.34367	0.36863	0.34769	0.454	0.37072	0.38739	0.38928	0.36727	0.31819	0.33428	0.35122	1.18758	-0.03296
1.56093	0.34911	0.38506	0.35683	0.46294	0.38769	0.40173	0.40759	0.38123	0.32401	0.34767	0.36662	1.20798	-0.02186
1.58198	0.37015	0.39552	0.37394	0.47262	0.40503	0.42139	0.42087	0.40092	0.333	0.36371	0.37445	1.22609	-0.01625
1.603	0.4029	0.40908	0.38162	0.48291	0.42515	0.4451	0.4318	0.41637	0.34286	0.37533	0.38566	1.24434	-0.02287
1.6226	0.43101	0.42609	0.38965	0.49006	0.44458	0.46683	0.44508	0.42845	0.35557	0.38243	0.40061	1.2651	-0.02869
1.64223	0.43529	0.44789	0.40721	0.49896	0.4604	0.48121	0.45311	0.43769	0.36814	0.38696	0.41551	1.28574	-0.027
1.66334	0.43235	0.46826	0.40741	0.49799	0.47804	0.49565	0.45185	0.44871	0.3768	0.38753	0.4308	1.30712	-0.02634
1.68466	0.43015	0.49442	0.40412	0.47874	0.4998	0.51382	0.44781	0.46864	0.3816	0.38799	0.44302	1.32798	-0.03123
1.70422	0.42297	0.50886	0.41574	0.47686	0.51635	0.53662	0.44098	0.49042	0.38331	0.39737	0.44837	1.34867	-0.04084
1.72405	0.42191	0.51504	0.44043	0.49818	0.52289	0.55157	0.43093	0.50435	0.38709	0.41025	0.45119	1.36987	-0.04905
1.74526	0.42849	0.51872	0.46492	0.52291	0.52749	0.56636	0.43734	0.51306	0.39903	0.41207	0.45883	1.39056	-0.04728
1.7664	0.43545	0.52588	0.47839	0.53245	0.53043	0.57666	0.45873	0.519	0.41467	0.41189	0.46863	1.41199	-0.04252
1.78605	0.43598	0.53652	0.48437	0.52584	0.53125	0.57804	0.48091	0.5239	0.42437	0.41676	0.4779	1.43017	-0.03685
1.80573	0.43954	0.54237	0.48943	0.51926	0.53412	0.57877	0.49478	0.52768	0.42813	0.4232	0.48063	1.44844	-0.02711
1.82704	0.44607	0.54963	0.48571	0.51419	0.54161	0.58109	0.50506	0.5298	0.42357	0.42864	0.48073	1.46944	-0.0187
1.8467	0.44932	0.55171	0.48566	0.52012	0.54974	0.5808	0.51535	0.53675	0.42431	0.4305	0.48358	1.49074	-0.01071
1.8663	0.46235	0.55748	0.48749	0.53088	0.55858	0.5789	0.51739	0.54146	0.43407	0.4302	0.48537	1.51161	-0.00424
1.88739	0.47375	0.57973	0.48762	0.54226	0.57315	0.58671	0.51902	0.54174	0.44276	0.43587	0.48909	1.53242	0.00541
1.90872	0.46724	0.59977	0.47973	0.55149	0.59044	0.60074	0.51801	0.54391	0.44933	0.4449	0.49467	1.55329	0.01947
1.92844	0.45098	0.59984	0.47067	0.56352	0.60289	0.61025	0.50979	0.54616	0.45374	0.45324	0.5069	1.5737	0.02758
1.94822	0.44704	0.59878	0.47083	0.57642	0.60617	0.60852	0.50434	0.55178	0.45922	0.45888	0.52009	1.59416	0.03482
1.96942	0.47037	0.61336	0.46974	0.57745	0.61008	0.59882	0.51523	0.56228	0.4677	0.46826	0.53023	1.61464	0.0366
1.99086	0.50259	0.63643	0.47702	0.57618	0.61211	0.58898	0.52816	0.57444	0.47386	0.47378	0.53459	1.63592	0.03846
2.01046	0.51878	0.64127	0.49615	0.57315	0.60702	0.59082	0.54122	0.58173	0.48001	0.46663	0.52971	1.65666	0.04208
2.03013	0.52481	0.62713	0.51891	0.56566	0.60873	0.5986	0.54346	0.58205	0.48506	0.45583	0.52214	1.67561	0.04116
2.05134	0.52113	0.61536	0.52616	0.55893	0.61167	0.60845	0.53404	0.57375	0.48027	0.4534	0.5155	1.69355	0.04174
2.07227	0.50496	0.61681	0.51406	0.55047	0.61044	0.61869	0.52304	0.56763	0.47478	0.45736	0.50667	1.71439	0.04101
2.09184	0.49998	0.61777	0.50381	0.53983	0.60807	0.60819	0.50526	0.56282	0.47318	0.45806	0.4945	1.73554	0.03639
2.11144	0.50294	0.61631	0.49508	0.53774	0.60298	0.58607	0.48898	0.5607	0.46965	0.45813	0.48525	1.75663	0.03222
2.13264	0.50141	0.60656	0.47888	0.53791	0.60015	0.56681	0.48763	0.55842	0.45746	0.46012	0.48269	1.77776	0.03227
2.1538	0.49234	0.58462	0.46405	0.53079	0.59974	0.55985	0.4965	0.55361	0.44243	0.46633	0.48153	1.79844	0.03805
2.17349	0.48799	0.56301	0.45757	0.52836	0.5973	0.56243	0.50413	0.54478	0.43959	0.47044	0.47822	1.81918	0.04708
2.19334	0.4927	0.56963	0.46807	0.53995	0.59761	0.56889	0.51153	0.53246	0.44981	0.46904	0.47736	1.84005	0.05385
2.21456	0.50601	0.57412	0.48182	0.54908	0.59837	0.58259	0.51728	0.52588	0.45985	0.46791	0.48079	1.86061	0.05647
2.23561	0.51895	0.57554	0.49124	0.55044	0.59976	0.59369	0.52739	0.52332	0.45516	0.47277	0.48397	1.88148	0.05623
2.25529	0.52727	0.56584	0.49643	0.55181	0.59458	0.59317	0.54147	0.52622	0.44726	0.47314	0.48518	1.90199	0.05569
2.27484	0.50178	0.55464	0.492	0.54691	0.58022	0.58536	0.54979	0.53587	0.43838	0.46641	0.4869	1.92017	0.05497
2.29567	0.45751	0.55562	0.48339	0.53284	0.57177	0.58272	0.5482	0.54215	0.42472	0.45891	0.48597	1.93875	0.0498
2.31666	0.44347	0.54362	0.47651	0.5227	0.57026	0.57879	0.53764	0.54252	0.42448	0.45292	0.48138	1.95929	0.04762
2.33761	0.45364	0.52515	0.4707	0.52402	0.56674	0.56638	0.53158	0.53395	0.43014	0.44579	0.47395	1.98026	0.05291
2.35711	0.45655	0.51491	0.46004	0.53128	0.56391	0.55074	0.52167	0.51522	0.43075	0.43317	0.46863	2.0011	0.065
2.37691	0.45416	0.5107	0.44624	0.53286	0.55239	0.54109	0.50816	0.49969	0.42588	0.42062	0.46688	2.02158	0.07682
2.39799	0.44861	0.50013	0.43465	0.51877	0.53371	0.52807	0.49556	0.48599	0.41309	0.41495	0.46446	2.04194	0.07486
2.41899	0.44096	0.48854	0.42583	0.4947	0.516	0.51138	0.47418	0.47032	0.39848	0.41472	0.45379	2.06273	0.06225
2.43866	0.42499	0.47254	0.42085	0.46913	0.50221	0.49305	0.45108	0.45327	0.3828	0.4117	0.43697	2.08332	0.046
2.45828	0.40052	0.45694	0.42074	0.44146	0.49479	0.48136	0.43689	0.44063	0.36939	0.40301	0.42091	2.10426	0.03966
2.47952	0.38678	0.4441	0.40942	0.42286	0.48179	0.47149	0.4284	0.42786	0.35971	0.39115	0.40644	2.12556	0.04043
2.5006	0.37328	0.42659	0.38886	0.39802	0.47234	0.46388	0.4254	0.41365	0.34848	0.37825	0.39488	2.14628	0.04302
2.52153	0.35885	0.40326	0.36776	0.36657	0.46446	0.45792	0.42089	0.40349	0.33356	0.3614	0.38393	2.16691	0.04663
2.54099	0.3443	0.38075	0.34473	0.33491	0.45229	0.44584	0.41001	0.39358	0.3189	0.34639	0.37207	2.18821	0.04137
2.56064	0.35039	0.35929	0.30961	0.31022	0.44121	0.41868	0.39052	0.38011	0.31044	0.33531	0.35495	2.20609	0.03086
2.58189	0.36754	0.34112	0.27404	0.30765	0.43683	0.39711	0.37549	0.36452	0.30709	0.32626	0.33676	2.22418	0.01786
2.60172	0.37294	0.33689	0.25045	0.31253	0.43329	0.39052	0.37286	0.35412	0.30298	0.32275	0.32501	2.24508	0.01299
2.62147	0.37886	0.33683	0.23003	0.30541	0.42508	0.37887	0.37382	0.34819	0.29664	0.31962	0.31392	2.26587	0.02448
2.64277	0.37396	0.33403	0.2111	0.29759	0.41858	0.35844	0.36376	0.33743	0.28341	0.31234	0.30323	2.28691	0.04063
2.66415	0.35173	0.32266	0.20535	0.28991	0.40456	0.33	0.34332	0.32317	0.26554	0.3057	0.29255	2.30742	0.04944
2.68408	0.34146	0.30874	0.20927	0.28044	0.38596	0.31262	0.33017	0.30838	0.25318	0.3007	0.28216	2.32827	0.04068
2.7035	0.33477	0.28836	0.19952	0.26901	0.37856	0.30465	0.31984	0.29181	0.24407	0.29015	0.27187	2.3488	0.02622
2.72453	0.31531	0.27191	0.17828	0.25787	0.3748	0.29378	0.29854	0.28196	0.23041	0.27742	0.25556	2.36923	0.02198
2.74566	0.29272	0.26475	0.15903	0.24845	0.35942	0.28338	0.27239	0.27928	0.21429	0.27165	0.24083	2.39043	0.02986
2.76515	0.26606	0.25364	0.15016	0.23603	0.33922	0.27277	0.24964	0.27004	0.19863	0.26522	0.23042	2.4114	0.04842
2.78466	0.24226	0.22383	0.14435	0.21448	0.33325	0.26265	0.22994	0.2539	0.18681	0.25469	0.22033	2.43212	0.06228
2.80596	0.19785	0.19058	0.14042	0.18485	0.33193	0.25417	0.22222	0.23837	0.18002	0.2393	0.21029	2.4525	0.06909
2.82711	0.16243	0.1661	0.1197	0.16345	0.32421	0.23914	0.21831	0.22202	0.18065	0.22475	0.20297	2.47319	0.06874
2.84673	0.1493	0.15588	0.09565	0.14481	0.30799	0.22411	0.20647	0.21562	0.18194	0.21898	0.19304	2.49429	0.06022
2.86638	0.12841	0.14342	0.07884	0.1268	0.29513	0.21756	0.19909	0.21212	0.17372	0.21665	0.18489	2.51218	0.06089
2.88758	0.11295	0.12516	0.07226	0.11559	0.28556	0.21279	0.19511	0.20516	0.16622	0.21568	0.18061	2.53015	0.069
2.90863	0.11578	0.10869	0.06664	0.11103	0.27523	0.20687	0.19569	0.18801	0.1589	0.2066	0.17738	2.55069	0.07957
2.9282	0.12582	0.09386	0.05905	0.10447	0.26572	0.19687	0.19478	0.17209	0.1414	0.19499	0.17069	2.57122	0.08815
2.94792	0.13469	0.08869	0.04951	0.09575	0.25002	0.18863	0.18865	0.16474	0.11798	0.18991	0.15971	2.59196	0.08411
2.96918	0.14461	0.09583	0.03421	0.07982	0.2302	0.178	0.17654	0.16708	0.09868	0.18275	0.1468	2.61291	0.07498
2.99038	0.15679	0.08357	0.01443	0.06415	0.20643	0.16707	0.16495	0.16674	0.08439	0.16885	0.14356	2.63342	0.06672
3.00998	0.14308	0.06496	0.00959	0.05849	0.1908	0.15422	0.15382	0.16226	0.07443	0.15382	0.14279	2.65434	0.06275
3.02994	0.11624	0.05877	0.00627	0.05819	0.1901	0.1392	0.14247	0.15371	0.07164	0.14406	0.14169	2.67467	0.06329
3.05124	0.08857	0.05705	-0.00876	0.05843	0.1946	0.12793	0.13502	0.13834	0.07254	0.14094	0.14356	2.69528	0.06585
3.07246	0.06868	0.05779	-0.01736	0.05192	0.1991	0.12724	0.13131	0.12203	0.07409	0.14101	0.14551	2.71602	0.06857
3.09209	0.0696	0.06883	-0.02353	0.03868	0.20391	0.12634	0.13231	0.11653	0.07408	0.14428	0.14456	2.73648	0.06342
3.11181	0.08814	0.07478	-0.0344	0.03642	0.20403	0.12701	0.13448	0.11265	0.07244	0.14522	0.14607	2.75699	0.05926
3.13297	0.10253	0.05802	-0.0375	0.04636	0.20166	0.13303	0.1392	0.11403	0.07256	0.14661	0.1497	2.77747	0.05888
3.15411	0.10343	0.04662	-0.02688	0.05393	0.20136	0.1421	0.15038	0.1264	0.07074	0.14636	0.14912	2.7988	0.05982
3.17381	0.09917	0.05488	-0.01653	0.06994	0.20231	0.15565	0.15821	0.14007	0.06772	0.14976	0.14508	2.81995	0.06694
3.1936	0.10288	0.06729	0.00298	0.08877	0.20413	0.16759	0.15984	0.14014	0.07183	0.14948	0.14344	2.84099	0.07635
3.21478	0.11757	0.07953	0.02072	0.09327	0.20906	0.1772	0.15723	0.14029	0.08515	0.1371	0.14239	2.85905	0.08622
3.23447	0.13023	0.08526	0.02401	0.08013	0.21071	0.17906	0.15629	0.15122	0.09833	0.12367	0.13682	2.87717	0.09562
3.2542	0.13507	0.07984	0.00883	0.06412	0.21625	0.17171	0.15582	0.16657	0.10327	0.12122	0.1325	2.89758	0.09743
3.27536	0.13256	0.07428	0.00397	0.06102	0.2283	0.16469	0.16424	0.17418	0.10551	0.1303	0.13318	2.91798	0.09481
3.29647	0.12187	0.08142	0.00785	0.06918	0.23964	0.16352	0.17078	0.17501	0.11117	0.14441	0.13512	2.93865	0.09117
3.31597	0.11272	0.08014	0.01099	0.08981	0.24324	0.16738	0.17284	0.17587	0.11825	0.16147	0.14335	2.9601	0.09163
3.3355	0.11208	0.07101	0.01765	0.11423	0.23908	0.17904	0.18327	0.18448	0.12757	0.17848	0.15219	2.98102	0.09921
3.35663	0.10242	0.07444	0.0346	0.12755	0.24395	0.1983	0.20215	0.20145	0.13813	0.19383	0.16424	3.00181	0.10838
3.37765	0.11129	0.09128	0.03649	0.12955	0.25461	0.21297	0.22726	0.21865	0.14818	0.20575	0.17778	3.02224	0.11756
3.3987	0.12079	0.11189	0.01764	0.13735	0.26357	0.21436	0.24564	0.23265	0.15942	0.21226	0.18554	3.04293	0.12266
3.41838	0.11647	0.11525	-0.00242	0.14104	0.2754	0.21085	0.2535	0.2468	0.16658	0.21591	0.19044	3.06429	0.12473
3.43793	0.11947	0.10325	-0.00262	0.13728	0.28457	0.21543	0.24692	0.26636	0.17256	0.21773	0.19622	3.08477	0.1264
3.45907	0.13327	0.10058	0.00484	0.14743	0.28828	0.22849	0.235	0.28379	0.18569	0.21371	0.20147	3.10515	0.12461
3.48016	0.14109	0.10497	0.01166	0.15779	0.27991	0.23819	0.23344	0.28858	0.19439	0.20764	0.19583	3.12582	0.1241
3.4999	0.13826	0.09752	0.0262	0.1591	0.2706	0.23193	0.23579	0.27995	0.19548	0.19706	0.18778	3.14645	0.12464
3.51974	0.13504	0.07976	0.04042	0.16796	0.26693	0.21988	0.23872	0.26692	0.19339	0.17978	0.18127	3.16722	0.13188
3.54086	0.1463	0.05358	0.04053	0.19055	0.26355	0.20575	0.23972	0.25368	0.18909	0.16185	0.17227	3.18776	0.14388
3.56203	0.1623	0.04509	0.03266	0.20756	0.26517	0.20463	0.24266	0.24614	0.18548	0.14936	0.16651	3.20629	0.15411
3.58179	0.16918	0.05649	0.03072	0.21136	0.27193	0.22682	0.24705	0.25122	0.19136	0.14542	0.16519	3.22416	0.1696
3.60144	0.17164	0.07159	0.02217	0.21171	0.27923	0.25353	0.24397	0.2636	0.20632	0.14319	0.16736	3.24485	0.18383
3.62257	0.17187	0.09419	0.01139	0.21507	0.27712	0.26838	0.24275	0.27244	0.21975	0.14324	0.17362	3.26589	0.19521
3.64354	0.1668	0.12887	0.01254	0.21408	0.26945	0.27547	0.25029	0.27627	0.22559	0.14561	0.18518	3.28648	0.20121
3.66316	0.16043	0.15408	0.02467	0.22126	0.267	0.28128	0.26163	0.28213	0.22987	0.1503	0.19713	3.30704	0.20134
3.68268	0.16354	0.16811	0.03366	0.24663	0.26802	0.27668	0.2772	0.29634	0.23742	0.16142	0.2049	3.32783	0.20686
3.70398	0.18013	0.18004	0.03493	0.26003	0.26318	0.27676	0.28295	0.31509	0.24688	0.17673	0.20569	3.3487	0.21816
3.72539	0.18112	0.18684	0.03145	0.2564	0.27004	0.28721	0.28573	0.32902	0.26115	0.18965	0.20687	3.36995	0.23256
3.74497	0.16091	0.19615	0.03322	0.25776	0.29079	0.29477	0.29409	0.33354	0.27441	0.20334	0.21348	3.39066	0.2452
3.76478	0.14626	0.20324	0.03701	0.26125	0.30514	0.30413	0.30321	0.3303	0.2873	0.22241	0.2239	3.41117	0.25494
3.78595	0.15445	0.20179	0.05645	0.26256	0.31119	0.31287	0.30154	0.33106	0.30094	0.23694	0.23425	3.43171	0.2653
3.80698	0.18307	0.19448	0.0721	0.26453	0.32092	0.32038	0.30181	0.33174	0.31475	0.23628	0.24659	3.45214	0.2722
3.82662	0.20698	0.17832	0.06263	0.27077	0.32365	0.3248	0.31168	0.33205	0.33005	0.22685	0.26147	3.47327	0.27416
3.8464	0.22035	0.16358	0.03732	0.27788	0.32078	0.32332	0.31969	0.3394	0.34253	0.22157	0.2656	3.4939	0.2743
3.86755	0.21737	0.17684	0.02848	0.27614	0.31593	0.32328	0.31491	0.34128	0.34655	0.21194	0.26145	3.51439	0.27917
3.88879	0.21303	0.19321	0.03748	0.26814	0.31371	0.32209	0.30742	0.33309	0.34335	0.20345	0.25094	3.53472	0.2904
3.90828	0.21288	0.19386	0.0476	0.25733	0.31627	0.31611	0.30738	0.3226	0.34389	0.19662	0.23927	3.55515	0.30402
3.92793	0.20654	0.18323	0.04456	0.24496	0.31641	0.31097	0.30796	0.317	0.34325	0.18619	0.22772	3.57316	0.31733
3.94908	0.20201	0.18304	0.03781	0.2305	0.30792	0.30435	0.31057	0.31308	0.33863	0.17886	0.21684	3.59191	0.32948
3.97041	0.20355	0.18627	0.04834	0.22527	0.29418	0.30329	0.30982	0.30838	0.33606	0.17705	0.20425	3.6125	0.34057
3.98997	0.20322	0.17972	0.06279	0.2268	0.29554	0.3094	0.31123	0.30399	0.33879	0.17845	0.19323	3.63298	0.34716
4.00945	0.2049	0.18002	0.07477	0.23297	0.31417	0.3136	0.3167	0.30665	0.34383	0.18744	0.18943	3.65401	0.34705
4.0305	0.20748	0.18141	0.0811	0.248	0.3359	0.31648	0.32508	0.31869	0.35101	0.19555	0.19368	3.67477	0.34556
4.05165	0.21941	0.18709	0.07813	0.25334	0.34747	0.31564	0.32566	0.33434	0.35853	0.196	0.20435	3.69538	0.35219
4.07146	0.23253	0.20247	0.07886	0.25468	0.34794	0.31604	0.32502	0.34347	0.36931	0.20043	0.21541	3.71617	0.36446
4.09108	0.24179	0.22587	0.08958	0.26565	0.34054	0.32398	0.3343	0.35078	0.3815	0.21319	0.22474	3.73689	0.37363
4.11227	0.26011	0.25963	0.10369	0.28004	0.33909	0.3422	0.35088	0.35722	0.39416	0.22741	0.23346	3.75755	0.37343
4.13322	0.2976	0.28162	0.11585	0.2885	0.35069	0.36992	0.37059	0.3631	0.40285	0.24274	0.24359	3.77855	0.36235
4.15313	0.33186	0.28811	0.12219	0.29482	0.36071	0.39448	0.39374	0.37248	0.41188	0.25457	0.25368	3.79969	0.34498
4.17289	0.36167	0.28586	0.12728	0.299	0.374	0.41654	0.41281	0.37949	0.42449	0.26429	0.26348	3.81857	0.32577
4.19408	0.38763	0.29603	0.12815	0.2996	0.39407	0.43708	0.41641	0.38124	0.44071	0.27148	0.26866	3.83648	0.30663
4.21378	0.39942	0.31369	0.12624	0.29357	0.41531	0.44848	0.40955	0.38143	0.45155	0.27076	0.26908	3.85686	0.28907
4.23372	0.39782	0.32736	0.11921	0.29034	0.42495	0.44502	0.39807	0.38382	0.4494	0.2619	0.2668	3.87758	0.27648
4.25501	0.38674	0.3231	0.10694	0.29906	0.42952	0.42763	0.37202	0.38141	0.43634	0.25083	0.25554	3.89878	0.26429
4.27621	0.35592	0.29597	0.08554	0.3021	0.43911	0.40414	0.33751	0.37228	0.41492	0.23222	0.23221	3.91997	0.24932
4.29578	0.31776	0.2682	0.05472	0.27913	0.43397	0.38403	0.30021	0.35062	0.39062	0.20106	0.19697	3.94092	0.23184
4.31547	0.27561	0.24504	0.01483	0.23751	0.40712	0.35817	0.26205	0.32028	0.35934	0.16399	0.16042	3.96194	0.21587
4.33659	0.23651	0.22117	-0.02621	0.19719	0.3715	0.3247	0.23307	0.29654	0.32953	0.12698	0.13812	3.98265	0.20806
4.35776	0.21622	0.19359	-0.06371	0.17219	0.34156	0.29613	0.22124	0.27455	0.30601	0.09492	0.12318	4.00352	0.20928
4.37765	0.20599	0.16173	-0.09061	0.15462	0.3196	0.28027	0.21133	0.25169	0.28819	0.07653	0.10576	4.02474	0.2139
4.39758	0.18262	0.12439	-0.10572	0.13064	0.29989	0.26411	0.19387	0.23118	0.27014	0.06088	0.08503	4.04296	0.21396
4.41867	0.13912	0.08178	-0.11381	0.10389	0.27501	0.23231	0.15727	0.21006	0.25001	0.03383	0.05844	4.06117	0.2085
4.43984	0.08793	0.05148	-0.12131	0.08721	0.24379	0.1896	0.10594	0.17988	0.22477	-0.00349	0.02413	4.08176	0.1997
4.45934	0.04484	0.02939	-0.14175	0.07309	0.20197	0.14344	0.04939	0.13157	0.18591	-0.04113	-0.02299	4.10214	0.18921
4.47888	0.00615	0.00278	-0.17086	0.04506	0.15499	0.09328	-0.01026	0.06942	0.14108	-0.07791	-0.07025	4.12258	0.17693
4.50004	-0.03554	-0.03695	-0.20572	-0.00599	0.10819	0.04346	-0.06525	0.00219	0.0898	-0.12447	-0.11921	4.14276	0.1618
4.52109	-0.0692	-0.08391	-0.24572	-0.06402	0.06187	0.00474	-0.11129	-0.05705	0.02866	-0.18084	-0.1693	4.16518	0.1438
4.54082	-0.09069	-0.12193	-0.27927	-0.11578	0.02553	-0.02519	-0.15077	-0.10448	-0.0299	-0.22942	-0.21626	4.18786	0.12304
4.56039	-0.11399	-0.15518	-0.30631	-0.15929	0.0047	-0.05076	-0.18229	-0.14471	-0.07063	-0.26295	-0.25195	4.20816	0.10082
4.58149	-0.13733	-0.18155	-0.32726	-0.189	-0.00893	-0.06636	-0.20367	-0.17831	-0.10085	-0.28793	-0.27855	4.22847	0.07535
4.60262	-0.15479	-0.19548	-0.3516	-0.20866	-0.02516	-0.07312	-0.21524	-0.20124	-0.12955	-0.31338	-0.29982	4.24901	0.04624
4.62194	-0.16592	-0.19325	-0.37971	-0.22413	-0.03945	-0.08733	-0.222	-0.21428	-0.15451	-0.33198	-0.31358	4.26888	0.01565
4.64184	-0.17597	-0.18898	-0.40389	-0.23954	-0.05243	-0.11624	-0.23122	-0.21477	-0.1689	-0.3436	-0.32665	4.28929	-0.01765
4.66327	-0.19864	-0.20607	-0.41672	-0.25558	-0.06604	-0.14557	-0.24678	-0.21458	-0.18274	-0.35661	-0.33938	4.30714	-0.05194
4.68316	-0.2407	-0.23637	-0.42124	-0.27701	-0.08408	-0.17361	-0.26766	-0.22043	-0.20485	-0.36929	-0.35134	4.32602	-0.08911
4.70292	-0.28691	-0.26426	-0.4268	-0.29678	-0.10943	-0.19402	-0.29239	-0.23241	-0.22493	-0.38224	-0.36194	4.34668	-0.12751
4.72347	-0.32012	-0.28567	-0.43656	-0.305	-0.13248	-0.20548	-0.31853	-0.25057	-0.23298	-0.39478	-0.37507	4.36786	-0.16478
4.7449	-0.33583	-0.28977	-0.45107	-0.30846	-0.15311	-0.20856	-0.34202	-0.2656	-0.23796	-0.4056	-0.38737	4.38903	-0.19997
4.76574	-0.33391	-0.28386	-0.4539	-0.30826	-0.1674	-0.20646	-0.35019	-0.27466	-0.24512	-0.41515	-0.39389	4.41046	-0.23583
4.7852	-0.32543	-0.26482	-0.44197	-0.30455	-0.17195	-0.20444	-0.34864	-0.28524	-0.25165	-0.41967	-0.39434	4.43163	-0.27656
4.8051	-0.31523	-0.24301	-0.43124	-0.30369	-0.171	-0.20687	-0.34517	-0.29468	-0.25497	-0.41706	-0.39315	4.45255	-0.32075
4.82653	-0.29031	-0.23781	-0.42658	-0.30128	-0.17211	-0.21199	-0.33247	-0.30102	-0.26014	-0.41281	-0.39152	4.47296	-0.36558
4.84592	-0.26721	-0.23545	-0.42382	-0.29789	-0.1687	-0.21237	-0.32198	-0.30472	-0.26445	-0.40894	-0.38959	4.4915	-0.40646
4.86633	-0.26405	-0.22667	-0.41861	-0.30269	-0.17048	-0.21658	-0.32522	-0.30393	-0.26369	-0.40905	-0.388	4.50969	-0.43786
4.88717	-0.27495	-0.21697	-0.41177	-0.31159	-0.17628	-0.22721	-0.32857	-0.29921	-0.2593	-0.41389	-0.39005	4.53061	-0.45692
4.90816	-0.27629	-0.2067	-0.41226	-0.31048	-0.18263	-0.23565	-0.33334	-0.29695	-0.25454	-0.41418	-0.39304	4.55153	-0.46858
4.92806	-0.28249	-0.20486	-0.42037	-0.29737	-0.19659	-0.2408	-0.34292	-0.30079	-0.25266	-0.40841	-0.39489	4.57296	-0.47669
4.94796	-0.27654	-0.21424	-0.42709	-0.28007	-0.20901	-0.24341	-0.34783	-0.3117	-0.25569	-0.40621	-0.39344	4.59439	-0.48327
4.96939	-0.27476	-0.22755	-0.42237	-0.28016	-0.21559	-0.24689	-0.34811	-0.32215	-0.26039	-0.40864	-0.39742	4.61556	-0.48302
4.99023	-0.29485	-0.23665	-0.39993	-0.28434	-0.21155	-0.25343	-0.34741	-0.33101	-0.27354	-0.41553	-0.40393	4.63622	-0.47114
