# Supplementary material for: Breakdown of semiclassical description of thermoelectricity in near-magic angle twisted bilayer graphene
Source: Nat Commun. 2022 Mar 21;13:1522. doi: 10.1038/s41467-022-29198-4 (PMC8938509; doi:10.1038/s41467-022-29198-4)
Supplement: Supplementary file 3 — Source Data [file 41467_2022_29198_MOESM3_ESM.zip › Fig_3_data.xlsx]

## Sheet: Fig_3d
	T (K)				S (\micro V/K)					T (K)	S/ S_max
\nu		-0.2	-1	-2	-3	-4	-5		\nu		-2	2
										10	-0.51169	0.52025
	10	4.07836	0.56723	-0.49465	-0.49465	-0.02644	1.96778			13	-0.27373	0.4732
	13	4.67795	1.40168	0.00695	0.00695	0.40937	2.8882			16	-0.25182	0.48569
	16	6.15721	1.92976	-0.048	-0.048	0.39586	3.38596			20	-0.08961	0.38095
	20	7.20593	3.36366	0.7688	0.7688	1.18592	4.97935			25	-0.14706	0.26214
	25	7.62661	3.64279	0.56253	0.56253	1.48487	6.18517			32	0.03163	0.15043
	32	10.3195	5.64494	1.40535	1.40535	2.32278	8.35458			35	0.0081	0.12883
	35	12.1075	5.6659	1.54323	1.54323	1.89629	9.19037			40	0.05711	-0.0119
	40	12.1465	6.76562	2.33699	2.33699	3.70073	10.2613			45	-0.01923	-0.04055
	45	12.2796	6.64244	0.69739	0.69739	3.457	12.4686			50	0.02187	-0.2106
	50	15.6995	9.57005	0.75703	0.75703	3.06473	14.5773			60	-0.02334	-0.12022
	60	17.7728	11.2657	-0.49441	-0.49441	10.27	16.6545			70	-0.11096	-0.19479
	70	19.8917	12.4966	-0.7287	-0.7287	10.3286	20.458

## Sheet: Fig_3c
	n x 10^12 (cm^-2)	S (\micro V/K)			n x 10^12 (cm^-2)	S_Mott (\micro V/K)
	-8.2	0.17608			-8.2	0.42857
	-8.19	0.13923			-8.19	0.45928
	-8.18	0.10658			-8.18	0.42982
	-8.17	0.07826			-8.17	0.41582
	-8.16	0.05432			-8.16	0.40221
	-8.15	0.0347			-8.15	0.39103
	-8.14	0.01927			-8.14	0.3835
	-8.13	0.00783			-8.13	0.38491
	-8.12	0.000194432			-8.12	0.43222
	-8.11	-0.00394			-8.11	0.58059
	-8.1	-0.005			-8.1	0.65245
	-8.09	-0.00349			-8.09	0.67337
	-8.08	6.96634e-05			-8.08	0.69403
	-8.07	0.00515			-8.07	0.70081
	-8.06	0.01116			-8.06	0.66248
	-8.05	0.01753			-8.05	0.66452
	-8.04	0.02392			-8.04	0.69484
	-8.03	0.03018			-8.03	0.80165
	-8.02	0.03628			-8.02	0.94633
	-8.01	0.04242			-8.01	0.9532
	-8	0.04872			-8	0.88671
	-7.99	0.05541			-7.99	0.88589
	-7.98	0.06277			-7.98	0.88084
	-7.97	0.07104			-7.97	0.86515
	-7.96	0.08047			-7.96	0.81222
	-7.95	0.09139			-7.95	0.75466
	-7.94	0.10417			-7.94	0.83751
	-7.93	0.11913			-7.93	0.9156
	-7.92	0.13656			-7.92	0.90417
	-7.91	0.15664			-7.91	0.89686
	-7.9	0.17948			-7.9	0.94623
	-7.89	0.20515			-7.89	0.99454
	-7.88	0.23372			-7.88	1.04211
	-7.87	0.26523			-7.87	0.9836
	-7.86	0.29968			-7.86	0.88773
	-7.85	0.33698			-7.85	1.00358
	-7.84	0.377			-7.84	1.11028
	-7.83	0.41955			-7.83	1.20127
	-7.82	0.46452			-7.82	1.29738
	-7.81	0.51186			-7.81	1.37012
	-7.8	0.56147			-7.8	1.40772
	-7.79	0.61322			-7.79	1.35312
	-7.78	0.66687			-7.78	1.36632
	-7.77	0.72208			-7.77	1.40118
	-7.76	0.77846			-7.76	1.49642
	-7.75	0.83554			-7.75	1.52919
	-7.74	0.89265			-7.74	1.42939
	-7.73	0.94895			-7.73	1.42424
	-7.72	1.00343			-7.72	1.46484
	-7.71	1.05495			-7.71	1.52518
	-7.7	1.10225			-7.7	1.59044
	-7.69	1.14426			-7.69	1.7418
	-7.68	1.18035			-7.68	1.91937
	-7.67	1.2104			-7.67	2.10547
	-7.66	1.23488			-7.66	2.20778
	-7.65	1.25479			-7.65	2.21569
	-7.64	1.27168			-7.64	2.3921
	-7.63	1.28756			-7.63	2.60466
	-7.62	1.30456			-7.62	2.81773
	-7.61	1.32467			-7.61	2.89104
	-7.6	1.34944			-7.6	2.94518
	-7.59	1.37998			-7.59	2.97505
	-7.58	1.41678			-7.58	3.05675
	-7.57	1.45963			-7.57	3.17667
	-7.56	1.5076			-7.56	3.3393
	-7.55	1.55916			-7.55	3.51003
	-7.54	1.61229			-7.54	3.67547
	-7.53	1.6646			-7.53	3.79468
	-7.52	1.71382			-7.52	4.06584
	-7.51	1.75814			-7.51	4.54783
	-7.5	1.79678			-7.5	4.89654
	-7.49	1.83025			-7.49	5.18979
	-7.48	1.86032			-7.48	5.36177
	-7.47	1.88984			-7.47	5.49422
	-7.46	1.92259			-7.46	5.79237
	-7.45	1.96299			-7.45	6.11149
	-7.44	2.01557			-7.44	6.35848
	-7.43	2.0846			-7.43	6.61219
	-7.42	2.17385			-7.42	6.88752
	-7.41	2.28604			-7.41	7.31795
	-7.4	2.4225			-7.4	7.79966
	-7.39	2.5832			-7.39	8.31736
	-7.38	2.76671			-7.38	8.83079
	-7.37	2.97028			-7.37	9.32477
	-7.36	3.18999			-7.36	9.80839
	-7.35	3.42111			-7.35	10.2495
	-7.34	3.65861			-7.34	10.5258
	-7.33	3.89781			-7.33	10.6362
	-7.32	4.13479			-7.32	10.4682
	-7.31	4.36659			-7.31	10.246
	-7.3	4.59176			-7.3	10.0106
	-7.29	4.81013			-7.29	9.72696
	-7.28	5.02244			-7.28	9.29533
	-7.27	5.23033			-7.27	8.83344
	-7.26	5.43598			-7.26	8.30616
	-7.25	5.64192			-7.25	8.07756
	-7.24	5.85115			-7.24	8.00148
	-7.23	6.06697			-7.23	8.52284
	-7.22	6.2932			-7.22	9.23396
	-7.21	6.53432			-7.21	10.3124
	-7.2	6.79528			-7.2	11.2596
	-7.19	7.08123			-7.19	12.0875
	-7.18	7.3973			-7.18	12.516
	-7.17	7.74809			-7.17	12.4916
	-7.16	8.13725			-7.16	12.1269
	-7.15	8.56644			-7.15	11.7831
	-7.14	9.03477			-7.14	11.7867
	-7.13	9.53871			-7.13	11.9737
	-7.12	10.0724			-7.12	12.311
	-7.11	10.6275			-7.11	12.4728
	-7.1	11.1946			-7.1	12.5115
	-7.09	11.7639			-7.09	12.3633
	-7.08	12.3267			-7.08	12.1606
	-7.07	12.8782			-7.07	11.9728
	-7.06	13.4181			-7.06	11.9492
	-7.05	13.9531			-7.05	12.7815
	-7.04	14.4977			-7.04	14.2595
	-7.03	15.0729			-7.03	16.644
	-7.02	15.704			-7.02	19.059
	-7.01	16.417			-7.01	21.4151
	-7	17.235			-7	22.2104
	-6.99	18.1735			-6.99	22.7609
	-6.98	19.2384			-6.98	22.7388
	-6.97	20.4242			-6.97	22.6739
	-6.96	21.7148			-6.96	22.5243
	-6.95	23.0835			-6.95	22.1365
	-6.94	24.4932			-6.94	21.7045
	-6.93	25.8987			-6.93	20.8595
	-6.92	27.2497			-6.92	19.9596
	-6.91	28.4944			-6.91	20.2086
	-6.9	29.5828			-6.9	20.4266
	-6.89	30.4704			-6.89	21.2952
	-6.88	31.1191			-6.88	21.6297
	-6.87	31.4985			-6.87	21.5998
	-6.86	31.5853			-6.86	21.4434
	-6.85	31.3612			-6.85	21.4564
	-6.84	30.8104			-6.84	22.003
	-6.83	29.9214			-6.83	23.7014
	-6.82	28.6884			-6.82	25.6846
	-6.81	27.1133			-6.81	28.6678
	-6.8	25.2081			-6.8	32.2842
	-6.79	22.9984			-6.79	34.635
	-6.78	20.5242			-6.78	36.9312
	-6.77	17.8393			-6.77	33.9112
	-6.76	15.0089			-6.76	30.923
	-6.75	12.1066			-6.75	28.4472
	-6.74	9.20867			-6.74	27.4781
	-6.73	6.3894			-6.73	25.3372
	-6.72	3.7162			-6.72	21.818
	-6.71	1.24433			-6.71	16.7358
	-6.7	-0.98644			-6.7	13.3603
	-6.69	-2.95405			-6.69	11.0694
	-6.68	-4.65634			-6.68	11.1873
	-6.67	-6.10997			-6.67	13.144
	-6.66	-7.3452			-6.66	18.2117
	-6.65	-8.40031			-6.65	24.9146
	-6.64	-9.31716			-6.64	34.3724
	-6.63	-10.1335			-6.63	42.8097
	-6.62	-10.8779			-6.62	51.5562
	-6.61	-11.5695			-6.61	54.5678
	-6.6	-12.2181			-6.6	53.6741
	-6.59	-12.8238			-6.59	50.0534
	-6.58	-13.381			-6.58	44.5124
	-6.57	-13.881			-6.57	36.8342
	-6.56	-14.3108			-6.56	27.4599
	-6.55	-14.6543			-6.55	18.1778
	-6.54	-14.8959			-6.54	10.9915
	-6.53	-15.0194			-6.53	4.65222
	-6.52	-15.0063			-6.52	-0.88305
	-6.51	-14.8397			-6.51	-6.23776
	-6.5	-14.5039			-6.5	-11.4184
	-6.49	-13.9826			-6.49	-14.9253
	-6.48	-13.2626			-6.48	-18.0632
	-6.47	-12.3361			-6.47	-21.1192
	-6.46	-11.1982			-6.46	-24.1547
	-6.45	-9.85023			-6.45	-28.6564
	-6.44	-8.30278			-6.44	-32.9555
	-6.43	-6.57418			-6.43	-36.9597
	-6.42	-4.6911			-6.42	-40.1194
	-6.41	-2.6897			-6.41	-42.8814
	-6.4	-0.61209			-6.4	-44.5296
	-6.39	1.49735			-6.39	-46.0675
	-6.38	3.59279			-6.38	-46.9812
	-6.37	5.63083			-6.37	-47.8857
	-6.36	7.57542			-6.36	-47.2707
	-6.35	9.39406			-6.35	-45.9099
	-6.34	11.0555			-6.34	-43.1058
	-6.33	12.5319			-6.33	-39.7281
	-6.32	13.7995			-6.32	-35.8433
	-6.31	14.8372			-6.31	-33.4879
	-6.3	15.6294			-6.3	-31.2783
	-6.29	16.1692			-6.29	-29.4058
	-6.28	16.4553			-6.28	-27.9587
	-6.27	16.4919			-6.27	-26.777
	-6.26	16.2922			-6.26	-26.0935
	-6.25	15.8733			-6.25	-25.7671
	-6.24	15.2555			-6.24	-25.3919
	-6.23	14.4645			-6.23	-24.9532
	-6.22	13.528			-6.22	-24.4611
	-6.21	12.4716			-6.21	-24.0085
	-6.2	11.3165			-6.2	-23.8658
	-6.19	10.0765			-6.19	-23.2758
	-6.18	8.75515			-6.18	-22.4384
	-6.17	7.34764			-6.17	-21.2816
	-6.16	5.84395			-6.16	-20.1401
	-6.15	4.23077			-6.15	-19.3633
	-6.14	2.49728			-6.14	-18.8382
	-6.13	0.64005			-6.13	-17.7113
	-6.12	-1.33705			-6.12	-16.6191
	-6.11	-3.42231			-6.11	-15.4713
	-6.1	-5.59372			-6.1	-14.563
	-6.09	-7.8207			-6.09	-13.7627
	-6.08	-10.0686			-6.08	-12.7921
	-6.07	-12.3026			-6.07	-11.9207
	-6.06	-14.4892			-6.06	-11.2004
	-6.05	-16.5988			-6.05	-8.24593
	-6.04	-18.609			-6.04	-5.43762
	-6.03	-20.505			-6.03	-2.9456
	-6.02	-22.2772			-6.02	-2.8955
	-6.01	-23.9202			-6.01	-2.87547
	-6	-25.428			-6	-2.85431
	-5.99	-26.7938			-5.99	-2.7554
	-5.98	-28.0095			-5.98	-2.66303
	-5.97	-29.0635			-5.97	-2.58628
	-5.96	-29.9387			-5.96	-2.52543
	-5.95	-30.6139			-5.95	-2.47491
	-5.94	-31.0693			-5.94	-2.49098
	-5.93	-31.2895			-5.93	-2.55174
	-5.92	-31.2668			-5.92	-2.54724
	-5.91	-31.0038			-5.91	-2.50345
	-5.9	-30.5141			-5.9	-2.34797
	-5.89	-29.8208			-5.89	-2.23835
	-5.88	-28.953			-5.88	-2.3046
	-5.87	-27.9421			-5.87	-2.31738
	-5.86	-26.8205			-5.86	-2.32831
	-5.85	-25.621			-5.85	-2.33741
	-5.84	-24.3738			-5.84	-2.33597
	-5.83	-23.1037			-5.83	-2.33311
	-5.82	-21.8294			-5.82	-2.32885
	-5.81	-20.5638			-5.81	-2.32017
	-5.8	-19.3137			-5.8	-2.31026
	-5.79	-18.0815			-5.79	-2.29915
	-5.78	-16.8692			-5.78	-2.28015
	-5.77	-15.6809			-5.77	-2.26031
	-5.76	-14.5239			-5.76	-2.23965
	-5.75	-13.4073			-5.75	-2.22843
	-5.74	-12.3406			-5.74	-2.21599
	-5.73	-11.333			-5.73	-2.20236
	-5.72	-10.3933			-5.72	-2.17932
	-5.71	-9.5284			-5.71	-2.15553
	-5.7	-8.74205			-5.7	-2.131
	-5.69	-8.03499			-5.69	-2.10662
	-5.68	-7.40545			-5.68	-2.08154
	-5.67	-6.84868			-5.67	-2.05577
	-5.66	-6.35743			-5.66	-2.03351
	-5.65	-5.92291			-5.65	-2.01039
	-5.64	-5.53554			-5.64	-1.98643
	-5.63	-5.18605			-5.63	-1.94761
	-5.62	-4.86593			-5.62	-1.90874
	-5.61	-4.56807			-5.61	-1.86984
	-5.6	-4.28673			-5.6	-1.8503
	-5.59	-4.01764			-5.59	-1.82971
	-5.58	-3.75794			-5.58	-1.80811
	-5.57	-3.50581			-5.57	-1.77473
	-5.56	-3.26039			-5.56	-1.74107
	-5.55	-3.02141			-5.55	-1.70718
	-5.54	-2.78908			-5.54	-1.67699
	-5.53	-2.56399			-5.53	-1.64644
	-5.52	-2.34693			-5.52	-1.61556
	-5.51	-2.13891			-5.51	-1.57438
	-5.5	-1.94105			-5.5	-1.53354
	-5.49	-1.75436			-5.49	-1.49307
	-5.48	-1.57966			-5.48	-1.46724
	-5.47	-1.41758			-5.47	-1.44088
	-5.46	-1.26842			-5.46	-1.41405
	-5.45	-1.1321			-5.45	-1.37729
	-5.44	-1.00833			-5.44	-1.34077
	-5.43	-0.89681			-5.43	-1.30448
	-5.42	-0.79734			-5.42	-1.27336
	-5.41	-0.70979			-5.41	-1.24215
	-5.4	-0.63388			-5.4	-1.21085
	-5.39	-0.56925			-5.39	-1.17215
	-5.38	-0.5153			-5.38	-1.13395
	-5.37	-0.47126			-5.37	-1.09628
	-5.36	-0.43625			-5.36	-1.06884
	-5.35	-0.40949			-5.35	-1.0412
	-5.34	-0.39018			-5.34	-1.01338
	-5.33	-0.37735			-5.33	-0.97945
	-5.32	-0.36988			-5.32	-0.94587
	-5.31	-0.36661			-5.31	-0.91265
	-5.3	-0.36648			-5.3	-0.88031
	-5.29	-0.36857			-5.29	-0.8483
	-5.28	-0.37195			-5.28	-0.81664
	-5.27	-0.37588			-5.27	-0.78733
	-5.26	-0.37994			-5.26	-0.75828
	-5.25	-0.38392			-5.25	-0.72954
	-5.24	-0.38764			-5.24	-0.69653
	-5.23	-0.39097			-5.23	-0.66435
	-5.22	-0.39392			-5.22	-0.63294
	-5.21	-0.39646			-5.21	-0.60743
	-5.2	-0.39841			-5.2	-0.58208
	-5.19	-0.39954			-5.19	-0.55687
	-5.18	-0.39964			-5.18	-0.52963
	-5.17	-0.39864			-5.17	-0.50274
	-5.16	-0.39651			-5.16	-0.47614
	-5.15	-0.39324			-5.15	-0.44965
	-5.14	-0.38879			-5.14	-0.42332
	-5.13	-0.383			-5.13	-0.39711
	-5.12	-0.37564			-5.12	-0.37175
	-5.11	-0.36656			-5.11	-0.34638
	-5.1	-0.35575			-5.1	-0.32099
	-5.09	-0.34314			-5.09	-0.2939
	-5.08	-0.32847			-5.08	-0.26716
	-5.07	-0.31124			-5.07	-0.24085
	-5.06	-0.29086			-5.06	-0.216
	-5.05	-0.26693			-5.05	-0.19148
	-5.04	-0.23905			-5.04	-0.16735
	-5.03	-0.20689			-5.03	-0.14411
	-5.02	-0.17015			-5.02	-0.12117
	-5.01	-0.1288			-5.01	-0.09857
	-5	-0.08316			-5	-0.07598
	-4.99	-0.03375			-4.99	-0.05398
	-4.98	0.01882			-4.98	-0.03257
	-4.97	0.07376			-4.97	-0.01178
	-4.96	0.13007			-4.96	0.00849
	-4.95	0.18673			-4.95	0.02822
	-4.94	0.24291			-4.94	0.04735
	-4.93	0.29795			-4.93	0.06586
	-4.92	0.3514			-4.92	0.08374
	-4.91	0.40299			-4.91	0.10078
	-4.9	0.45276			-4.9	0.1172
	-4.89	0.50105			-4.89	0.13308
	-4.88	0.54833			-4.88	0.14883
	-4.87	0.59487			-4.87	0.16418
	-4.86	0.64081			-4.86	0.17914
	-4.85	0.6862			-4.85	0.19448
	-4.84	0.73102			-4.84	0.20953
	-4.83	0.77535			-4.83	0.22431
	-4.82	0.8194			-4.82	0.23764
	-4.81	0.8632			-4.81	0.2506
	-4.8	0.90659			-4.8	0.26315
	-4.79	0.94903			-4.79	0.27601
	-4.78	0.9897			-4.78	0.28848
	-4.77	1.02766			-4.77	0.30056
	-4.76	1.06203			-4.76	0.31209
	-4.75	1.09202			-4.75	0.32319
	-4.74	1.11664			-4.74	0.33388
	-4.73	1.13499			-4.73	0.34268
	-4.72	1.14628			-4.72	0.35103
	-4.71	1.14955			-4.71	0.359
	-4.7	1.14385			-4.7	0.36782
	-4.69	1.1284			-4.69	0.37626
	-4.68	1.1026			-4.68	0.38429
	-4.67	1.0663			-4.67	0.39336
	-4.66	1.01979			-4.66	0.40212
	-4.65	0.96366			-4.65	0.41058
	-4.64	0.89918			-4.64	0.41698
	-4.63	0.82813			-4.63	0.42302
	-4.62	0.75243			-4.62	0.4287
	-4.61	0.67388			-4.61	0.43413
	-4.6	0.59412			-4.6	0.43917
	-4.59	0.51476			-4.59	0.44383
	-4.58	0.43747			-4.58	0.44895
	-4.57	0.36387			-4.57	0.4538
	-4.56	0.29535			-4.56	0.45842
	-4.55	0.23316			-4.55	0.46085
	-4.54	0.17835			-4.54	0.46311
	-4.53	0.1314			-4.53	0.4652
	-4.52	0.09244			-4.52	0.46839
	-4.51	0.06118			-4.51	0.47137
	-4.5	0.03697			-4.5	0.47412
	-4.49	0.01907			-4.49	0.47684
	-4.48	0.00647			-4.48	0.47942
	-4.47	-0.00189			-4.47	0.4819
	-4.46	-0.00686			-4.46	0.48562
	-4.45	-0.00911			-4.45	0.48926
	-4.44	-0.0093			-4.44	0.49282
	-4.43	-0.00794			-4.43	0.49475
	-4.42	-0.00555			-4.42	0.49662
	-4.41	-0.00257			-4.41	0.49843
	-4.4	0.000625306			-4.4	0.50037
	-4.39	0.00372			-4.39	0.50223
	-4.38	0.00671			-4.38	0.50399
	-4.37	0.00986			-4.37	0.50595
	-4.36	0.01348			-4.36	0.50765
	-4.35	0.01782			-4.35	0.50907
	-4.34	0.02297			-4.34	0.50883
	-4.33	0.02892			-4.33	0.50833
	-4.32	0.03561			-4.32	0.50762
	-4.31	0.04285			-4.31	0.50737
	-4.3	0.05034			-4.3	0.50692
	-4.29	0.05792			-4.29	0.50632
	-4.28	0.06545			-4.28	0.5061
	-4.27	0.07259			-4.27	0.50581
	-4.26	0.07912			-4.26	0.50545
	-4.25	0.08483			-4.25	0.5065
	-4.24	0.08924			-4.24	0.50738
	-4.23	0.09185			-4.23	0.50807
	-4.22	0.0922			-4.22	0.50648
	-4.21	0.08992			-4.21	0.50463
	-4.2	0.08494			-4.2	0.50251
	-4.19	0.07756			-4.19	0.50052
	-4.18	0.06822			-4.18	0.4982
	-4.17	0.05763			-4.17	0.49551
	-4.16	0.04666			-4.16	0.49279
	-4.15	0.03615			-4.15	0.48968
	-4.14	0.02685			-4.14	0.48619
	-4.13	0.01959			-4.13	0.48223
	-4.12	0.01512			-4.12	0.47792
	-4.11	0.01405			-4.11	0.47332
	-4.1	0.01679			-4.1	0.46723
	-4.09	0.02342			-4.09	0.46096
	-4.08	0.0337			-4.08	0.45456
	-4.07	0.04728			-4.07	0.44912
	-4.06	0.06358			-4.06	0.44357
	-4.05	0.08178			-4.05	0.43791
	-4.04	0.10089			-4.04	0.43215
	-4.03	0.11982			-4.03	0.42626
	-4.02	0.1374			-4.02	0.42026
	-4.01	0.15236			-4.01	0.41539
	-4	0.16357			-4	0.41027
	-3.99	0.17029			-3.99	0.40485
	-3.98	0.17225			-3.98	0.39767
	-3.97	0.16939			-3.97	0.3902
	-3.96	0.16168			-3.96	0.38231
	-3.95	0.14952			-3.95	0.37391
	-3.94	0.13361			-3.94	0.36485
	-3.93	0.1148			-3.93	0.35505
	-3.92	0.09394			-3.92	0.34503
	-3.91	0.07201			-3.91	0.33415
	-3.9	0.05015			-3.9	0.3225
	-3.89	0.02944			-3.89	0.30998
	-3.88	0.0107			-3.88	0.29687
	-3.87	-0.00539			-3.87	0.28325
	-3.86	-0.01809			-3.86	0.26854
	-3.85	-0.0267			-3.85	0.25358
	-3.84	-0.03096			-3.84	0.23855
	-3.83	-0.031			-3.83	0.22411
	-3.82	-0.02707			-3.82	0.20988
	-3.81	-0.01947			-3.81	0.19609
	-3.8	-0.00862			-3.8	0.18288
	-3.79	0.00499			-3.79	0.17037
	-3.78	0.02073			-3.78	0.15859
	-3.77	0.03798			-3.77	0.14792
	-3.76	0.05602			-3.76	0.13796
	-3.75	0.07393			-3.75	0.12873
	-3.74	0.0907			-3.74	0.11989
	-3.73	0.10571			-3.73	0.11167
	-3.72	0.1188			-3.72	0.10391
	-3.71	0.12975			-3.71	0.09639
	-3.7	0.13812			-3.7	0.089
	-3.69	0.14357			-3.69	0.08165
	-3.68	0.14596			-3.68	0.07431
	-3.67	0.14528			-3.67	0.067
	-3.66	0.14137			-3.66	0.05972
	-3.65	0.13405			-3.65	0.05258
	-3.64	0.12326			-3.64	0.04555
	-3.63	0.109			-3.63	0.03868
	-3.62	0.0911			-3.62	0.03201
	-3.61	0.06945			-3.61	0.02558
	-3.6	0.04428			-3.6	0.01938
	-3.59	0.01625			-3.59	0.01337
	-3.58	-0.014			-3.58	0.00764
	-3.57	-0.04598			-3.57	0.00215
	-3.56	-0.07929			-3.56	-0.00313
	-3.55	-0.11349			-3.55	-0.00826
	-3.54	-0.14833			-3.54	-0.01324
	-3.53	-0.18356			-3.53	-0.01806
	-3.52	-0.21881			-3.52	-0.02267
	-3.51	-0.25364			-3.51	-0.02699
	-3.5	-0.28761			-3.5	-0.03102
	-3.49	-0.32029			-3.49	-0.03463
	-3.48	-0.35119			-3.48	-0.03777
	-3.47	-0.37957			-3.47	-0.04037
	-3.46	-0.40459			-3.46	-0.0425
	-3.45	-0.42549			-3.45	-0.04417
	-3.44	-0.44159			-3.44	-0.04542
	-3.43	-0.45242			-3.43	-0.04635
	-3.42	-0.45766			-3.42	-0.04702
	-3.41	-0.45731			-3.41	-0.0475
	-3.4	-0.45178			-3.4	-0.04778
	-3.39	-0.44164			-3.39	-0.04782
	-3.38	-0.4276			-3.38	-0.04761
	-3.37	-0.41051			-3.37	-0.04708
	-3.36	-0.39143			-3.36	-0.04627
	-3.35	-0.37145			-3.35	-0.04523
	-3.34	-0.35157			-3.34	-0.04393
	-3.33	-0.33256			-3.33	-0.04231
	-3.32	-0.31499			-3.32	-0.04033
	-3.31	-0.29936			-3.31	-0.03796
	-3.3	-0.28591			-3.3	-0.0352
	-3.29	-0.2746			-3.29	-0.032
	-3.28	-0.26555			-3.28	-0.02842
	-3.27	-0.25901			-3.27	-0.0245
	-3.26	-0.25526			-3.26	-0.02031
	-3.25	-0.25466			-3.25	-0.01573
	-3.24	-0.25744			-3.24	-0.01067
	-3.23	-0.26354			-3.23	-0.00511
	-3.22	-0.27263			-3.22	0.000967772
	-3.21	-0.284			-3.21	0.00752
	-3.2	-0.29681			-3.2	0.01449
	-3.19	-0.31031			-3.19	0.02174
	-3.18	-0.32384			-3.18	0.02916
	-3.17	-0.33667			-3.17	0.03627
	-3.16	-0.34812			-3.16	0.04337
	-3.15	-0.35769			-3.15	0.05049
	-3.14	-0.36511			-3.14	0.05802
	-3.13	-0.37015			-3.13	0.0657
	-3.12	-0.37274			-3.12	0.07366
	-3.11	-0.37299			-3.11	0.0822
	-3.1	-0.3712			-3.1	0.09125
	-3.09	-0.36781			-3.09	0.10085
	-3.08	-0.36328			-3.08	0.1113
	-3.07	-0.35784			-3.07	0.12227
	-3.06	-0.3517			-3.06	0.13363
	-3.05	-0.3452			-3.05	0.14467
	-3.04	-0.33855			-3.04	0.15563
	-3.03	-0.33189			-3.03	0.16644
	-3.02	-0.32549			-3.02	0.18017
	-3.01	-0.3198			-3.01	0.19399
	-3	-0.31541			-3	0.20779
	-2.99	-0.31289			-2.99	0.21861
	-2.98	-0.31269			-2.98	0.22896
	-2.97	-0.31508			-2.97	0.23881
	-2.96	-0.32033			-2.96	0.249
	-2.95	-0.32845			-2.95	0.25865
	-2.94	-0.33907			-2.94	0.2677
	-2.93	-0.35168			-2.93	0.27837
	-2.92	-0.36567			-2.92	0.28849
	-2.91	-0.38039			-2.91	0.29814
	-2.9	-0.39528			-2.9	0.30399
	-2.89	-0.40997			-2.89	0.30948
	-2.88	-0.42426			-2.88	0.31468
	-2.87	-0.43807			-2.87	0.32165
	-2.86	-0.45125			-2.86	0.32862
	-2.85	-0.46376			-2.85	0.33573
	-2.84	-0.47553			-2.84	0.34372
	-2.83	-0.48652			-2.83	0.35213
	-2.82	-0.4967			-2.82	0.36101
	-2.81	-0.50584			-2.81	0.37182
	-2.8	-0.51345			-2.8	0.38306
	-2.79	-0.51889			-2.79	0.3947
	-2.78	-0.5216			-2.78	0.40285
	-2.77	-0.52118			-2.77	0.4112
	-2.76	-0.51763			-2.76	0.41967
	-2.75	-0.51126			-2.75	0.43118
	-2.74	-0.50248			-2.74	0.4427
	-2.73	-0.49185			-2.73	0.4541
	-2.72	-0.48021			-2.72	0.46174
	-2.71	-0.46847			-2.71	0.4691
	-2.7	-0.45758			-2.7	0.47628
	-2.69	-0.44854			-2.69	0.48606
	-2.68	-0.44223			-2.68	0.49583
	-2.67	-0.43918			-2.67	0.50562
	-2.66	-0.43958			-2.66	0.51692
	-2.65	-0.44339			-2.65	0.52828
	-2.64	-0.45053			-2.64	0.53963
	-2.63	-0.46112			-2.63	0.55216
	-2.62	-0.47519			-2.62	0.56448
	-2.61	-0.49249			-2.61	0.57647
	-2.6	-0.51266			-2.6	0.58624
	-2.59	-0.53537			-2.59	0.59547
	-2.58	-0.56022			-2.58	0.6041
	-2.57	-0.58667			-2.57	0.61339
	-2.56	-0.61418			-2.56	0.62205
	-2.55	-0.64221			-2.55	0.63006
	-2.54	-0.66978			-2.54	0.63689
	-2.53	-0.69553			-2.53	0.64316
	-2.52	-0.71794			-2.52	0.64911
	-2.51	-0.73582			-2.51	0.65901
	-2.5	-0.74851			-2.5	0.66917
	-2.49	-0.7557			-2.49	0.67986
	-2.48	-0.75737			-2.48	0.6914
	-2.47	-0.75386			-2.47	0.70386
	-2.46	-0.74599			-2.46	0.7174
	-2.45	-0.73487			-2.45	0.73355
	-2.44	-0.7215			-2.44	0.75111
	-2.43	-0.70686			-2.43	0.77026
	-2.42	-0.69189			-2.42	0.79807
	-2.41	-0.67759			-2.41	0.82745
	-2.4	-0.66476			-2.4	0.8581
	-2.39	-0.65388			-2.39	0.89874
	-2.38	-0.64517			-2.38	0.94035
	-2.37	-0.63876			-2.37	0.98274
	-2.36	-0.6345			-2.36	1.02926
	-2.35	-0.63177			-2.35	1.07639
	-2.34	-0.62988			-2.34	1.12415
	-2.33	-0.62819			-2.33	1.1527
	-2.32	-0.62651			-2.32	1.18143
	-2.31	-0.62494			-2.31	1.2103
	-2.3	-0.62341			-2.3	1.20075
	-2.29	-0.62163			-2.29	1.19079
	-2.28	-0.61915			-2.28	1.18059
	-2.27	-0.61548			-2.27	1.14487
	-2.26	-0.60992			-2.26	1.10859
	-2.25	-0.60199			-2.25	1.07177
	-2.24	-0.59151			-2.24	1.05439
	-2.23	-0.57845			-2.23	1.03698
	-2.22	-0.56311			-2.22	1.01961
	-2.21	-0.54605			-2.21	1.01605
	-2.2	-0.5279			-2.2	1.01284
	-2.19	-0.5095			-2.19	1.0099
	-2.18	-0.49174			-2.18	1.00669
	-2.17	-0.47537			-2.17	1.00381
	-2.16	-0.46094			-2.16	1.00133
	-2.15	-0.44902			-2.15	1.00352
	-2.14	-0.44007			-2.14	1.00606
	-2.13	-0.43424			-2.13	1.0088
	-2.12	-0.43145			-2.12	1.01518
	-2.11	-0.43145			-2.11	1.02166
	-2.1	-0.43377			-2.1	1.0281
	-2.09	-0.43779			-2.09	1.03606
	-2.08	-0.4428			-2.08	1.04398
	-2.07	-0.44822			-2.07	1.05187
	-2.06	-0.45392			-2.06	1.05983
	-2.05	-0.46021			-2.05	1.06763
	-2.04	-0.46749			-2.04	1.0752
	-2.03	-0.47613			-2.03	1.0853
	-2.02	-0.48659			-2.02	1.09518
	-2.01	-0.49934			-2.01	1.10491
	-2	-0.51453			-2	1.11116
	-1.99	-0.53192			-1.99	1.11727
	-1.98	-0.55101			-1.98	1.1232
	-1.97	-0.57141			-1.97	1.13555
	-1.96	-0.59282			-1.96	1.14769
	-1.95	-0.6149			-1.95	1.15966
	-1.94	-0.6371			-1.94	1.17079
	-1.93	-0.65867			-1.93	1.18199
	-1.92	-0.67877			-1.92	1.19345
	-1.91	-0.69651			-1.91	1.20545
	-1.9	-0.71102			-1.9	1.21785
	-1.89	-0.72145			-1.89	1.23059
	-1.88	-0.72714			-1.88	1.24762
	-1.87	-0.72767			-1.87	1.26509
	-1.86	-0.7226			-1.86	1.28288
	-1.85	-0.71141			-1.85	1.29596
	-1.84	-0.69371			-1.84	1.3088
	-1.83	-0.66932			-1.83	1.32121
	-1.82	-0.63834			-1.82	1.33662
	-1.81	-0.6013			-1.81	1.35147
	-1.8	-0.55913			-1.8	1.36584
	-1.79	-0.51309			-1.79	1.38125
	-1.78	-0.46479			-1.78	1.39659
	-1.77	-0.41597			-1.77	1.41193
	-1.76	-0.36841			-1.76	1.42385
	-1.75	-0.32384			-1.75	1.43538
	-1.74	-0.28366			-1.74	1.44649
	-1.73	-0.24873			-1.73	1.46157
	-1.72	-0.21959			-1.72	1.4764
	-1.71	-0.19671			-1.71	1.49117
	-1.7	-0.18034			-1.7	1.50424
	-1.69	-0.17048			-1.69	1.51727
	-1.68	-0.16687			-1.68	1.53005
	-1.67	-0.16893			-1.67	1.54008
	-1.66	-0.17594			-1.66	1.54931
	-1.65	-0.18698			-1.65	1.55771
	-1.64	-0.20103			-1.64	1.57376
	-1.63	-0.21704			-1.63	1.58929
	-1.62	-0.23418			-1.62	1.60438
	-1.61	-0.25176			-1.61	1.61473
	-1.6	-0.26904			-1.6	1.62462
	-1.59	-0.28525			-1.59	1.63406
	-1.58	-0.29956			-1.58	1.64029
	-1.57	-0.3111			-1.57	1.64602
	-1.56	-0.31914			-1.56	1.65121
	-1.55	-0.32316			-1.55	1.66185
	-1.54	-0.32291			-1.54	1.67233
	-1.53	-0.31852			-1.53	1.68284
	-1.52	-0.31057			-1.52	1.69349
	-1.51	-0.29973			-1.51	1.70438
	-1.5	-0.28669			-1.5	1.71546
	-1.49	-0.27214			-1.49	1.72335
	-1.48	-0.2567			-1.48	1.73138
	-1.47	-0.24082			-1.47	1.73973
	-1.46	-0.22493			-1.46	1.75086
	-1.45	-0.20929			-1.45	1.76249
	-1.44	-0.19395			-1.44	1.77447
	-1.43	-0.17909			-1.43	1.78685
	-1.42	-0.16486			-1.42	1.79916
	-1.41	-0.15132			-1.41	1.81124
	-1.4	-0.13846			-1.4	1.82161
	-1.39	-0.12634			-1.39	1.83194
	-1.38	-0.1151			-1.38	1.84252
	-1.37	-0.10479			-1.37	1.85697
	-1.36	-0.09541			-1.36	1.87223
	-1.35	-0.08688			-1.35	1.88839
	-1.34	-0.07935			-1.34	1.90508
	-1.33	-0.07319			-1.33	1.92275
	-1.32	-0.06846			-1.32	1.94145
	-1.31	-0.06491			-1.31	1.95787
	-1.3	-0.06195			-1.3	1.97525
	-1.29	-0.05875			-1.29	1.99359
	-1.28	-0.05429			-1.28	2.01619
	-1.27	-0.04749			-1.27	2.03981
	-1.26	-0.03752			-1.26	2.06443
	-1.25	-0.02394			-1.25	2.09153
	-1.24	-0.00644			-1.24	2.11964
	-1.23	0.0154			-1.23	2.14878
	-1.22	0.04199			-1.22	2.17696
	-1.21	0.07367			-1.21	2.20608
	-1.2	0.11065			-1.2	2.23618
	-1.19	0.15292			-1.19	2.2645
	-1.18	0.19991			-1.18	2.29374
	-1.17	0.25064			-1.17	2.32391
	-1.16	0.30388			-1.16	2.3588
	-1.15	0.35847			-1.15	2.39474
	-1.14	0.4135			-1.14	2.43172
	-1.13	0.46814			-1.13	2.47194
	-1.12	0.52134			-1.12	2.5133
	-1.11	0.57218			-1.11	2.55577
	-1.1	0.61997			-1.1	2.59405
	-1.09	0.66403			-1.09	2.63306
	-1.08	0.70369			-1.08	2.67271
	-1.07	0.73846			-1.07	2.71242
	-1.06	0.76809			-1.06	2.7526
	-1.05	0.79255			-1.05	2.79317
	-1.04	0.81205			-1.04	2.8391
	-1.03	0.82686			-1.03	2.88551
	-1.02	0.83724			-1.02	2.93231
	-1.01	0.84361			-1.01	2.97107
	-1	0.84646			-1	3.00965
	-0.99	0.84631			-0.99	3.04795
	-0.98	0.84364			-0.98	3.08485
	-0.97	0.83908			-0.97	3.12138
	-0.96	0.83346			-0.96	3.15754
	-0.95	0.82792			-0.95	3.16802
	-0.94	0.82394			-0.94	3.17697
	-0.93	0.82291			-0.93	3.18434
	-0.92	0.8255			-0.92	3.22887
	-0.91	0.8321			-0.91	3.27359
	-0.9	0.84305			-0.9	3.31848
	-0.89	0.85866			-0.89	3.38355
	-0.88	0.87936			-0.88	3.44964
	-0.87	0.9057			-0.87	3.5167
	-0.86	0.93807			-0.86	3.59239
	-0.85	0.97671			-0.85	3.66934
	-0.84	1.02147			-0.84	3.74752
	-0.83	1.07178			-0.83	3.8262
	-0.82	1.12702			-0.82	3.90598
	-0.81	1.187			-0.81	3.9868
	-0.8	1.25163			-0.8	4.09056
	-0.79	1.32058			-0.79	4.19633
	-0.78	1.39306			-0.78	4.30413
	-0.77	1.46794			-0.77	4.42538
	-0.76	1.54384			-0.76	4.54926
	-0.75	1.6192			-0.75	4.67581
	-0.74	1.69225			-0.74	4.73443
	-0.73	1.76147			-0.73	4.79258
	-0.72	1.82551			-0.72	4.85019
	-0.71	1.88314			-0.71	4.90821
	-0.7	1.93358			-0.7	4.96561
	-0.69	1.97652			-0.69	5.02234
	-0.68	2.01228			-0.68	5.08441
	-0.67	2.04184			-0.67	4.77639
	-0.66	2.06624			-0.66	4.96462
	-0.65	2.08653			-0.65	5.10154
	-0.64	2.10403			-0.64	5.20361
	-0.63	2.12052			-0.63	5.13881
	-0.62	2.13809			-0.62	4.98006
	-0.61	2.15891			-0.61	4.79775
	-0.6	2.18485			-0.6	4.67482
	-0.59	2.21739			-0.59	4.7176
	-0.58	2.25769			-0.58	4.7654
	-0.57	2.30666			-0.57	4.81607
	-0.56	2.36501			-0.56	4.67453
	-0.55	2.43347			-0.55	4.5036
	-0.54	2.51288			-0.54	4.29291
	-0.53	2.60377			-0.53	4.09229
	-0.52	2.70576			-0.52	3.9769
	-0.51	2.81766			-0.51	3.87477
	-0.5	2.93789			-0.5	3.78956
	-0.49	3.06465			-0.49	3.68541
	-0.48	3.19567			-0.48	3.56527
	-0.47	3.32823			-0.47	3.50441
	-0.46	3.45909			-0.46	3.46515
	-0.45	3.58432			-0.45	3.47535
	-0.44	3.69946			-0.44	3.4799
	-0.43	3.79992			-0.43	3.44358
	-0.42	3.88154			-0.42	3.38923
	-0.41	3.9413			-0.41	3.27978
	-0.4	3.97711			-0.4	3.13658
	-0.39	3.98743			-0.39	2.97514
	-0.38	3.97122			-0.38	2.80349
	-0.37	3.92822			-0.37	2.63544
	-0.36	3.85878			-0.36	2.47677
	-0.35	3.7639			-0.35	2.37585
	-0.34	3.64548			-0.34	2.32542
	-0.33	3.50591			-0.33	2.37279
	-0.32	3.34796			-0.32	2.44062
	-0.31	3.17452			-0.31	2.5637
	-0.3	2.98801			-0.3	2.68795
	-0.29	2.7903			-0.29	2.85372
	-0.28	2.58318			-0.28	2.98924
	-0.27	2.3686			-0.27	3.04895
	-0.26	2.14861			-0.26	3.09473
	-0.25	1.92515			-0.25	3.12259
	-0.24	1.69996			-0.24	3.37005
	-0.23	1.47472			-0.23	3.60576
	-0.22	1.25133			-0.22	3.83351
	-0.21	1.0316			-0.21	3.99853
	-0.2	0.81697			-0.2	4.05836
	-0.19	0.60844			-0.19	4.08691
	-0.18	0.40652			-0.18	4.07293
	-0.17	0.21137			-0.17	3.99966
	-0.16	0.0229			-0.16	3.90126
	-0.15	-0.15904			-0.15	3.78866
	-0.14	-0.33451			-0.14	3.64221
	-0.13	-0.50348			-0.13	3.46451
	-0.12	-0.66615			-0.12	3.25459
	-0.11	-0.82296			-0.11	3.01324
	-0.1	-0.97464			-0.1	2.80234
	-0.09	-1.12193			-0.09	2.59901
	-0.08	-1.26493			-0.08	2.26245
	-0.07	-1.40298			-0.07	1.93522
	-0.06	-1.53516			-0.06	1.56307
	-0.05	-1.66063			-0.05	1.19247
	-0.04	-1.77853			-0.04	0.86438
	-0.03	-1.88827			-0.03	0.56505
	-0.02	-1.98894			-0.02	0.24529
	-0.01	-2.07905			-0.01	0.04962
	-1.74083e-13	-2.15658			-1.74083e-13	-7.58376e-13
	0.01	-2.21938			0.01	-0.10246
	0.02	-2.26537			0.02	-0.36298
	0.03	-2.29277			0.03	-0.78451
	0.04	-2.30011			0.04	-1.15043
	0.05	-2.2863			0.05	-1.55802
	0.06	-2.25061			0.06	-2.00661
	0.07	-2.19249			0.07	-2.44112
	0.08	-2.11129			0.08	-2.87499
	0.09	-2.00661			0.09	-3.33131
	0.1	-1.87893			0.1	-3.74115
	0.11	-1.72956			0.11	-4.15833
	0.12	-1.56021			0.12	-4.55649
	0.13	-1.37268			0.13	-4.91564
	0.14	-1.16922			0.14	-5.26673
	0.15	-0.95225			0.15	-5.61209
	0.16	-0.72424			0.16	-5.92516
	0.17	-0.48831			0.17	-6.20352
	0.18	-0.24844			0.18	-6.45829
	0.19	-0.00925			0.19	-6.64643
	0.2	0.22405			0.2	-6.83771
	0.21	0.44579			0.21	-7.03585
	0.22	0.65031			0.22	-7.22864
	0.23	0.83194			0.23	-7.42034
	0.24	0.98566			0.24	-7.40388
	0.25	1.10776			0.25	-7.34109
	0.26	1.1953			0.26	-7.26818
	0.27	1.24606			0.27	-7.26466
	0.28	1.25922			0.28	-7.34072
	0.29	1.2355			0.29	-7.26256
	0.3	1.1765			0.3	-7.14977
	0.31	1.08453			0.31	-6.92478
	0.32	0.96285			0.32	-6.68966
	0.33	0.81549			0.33	-6.55134
	0.34	0.64701			0.34	-6.41112
	0.35	0.46196			0.35	-6.23087
	0.36	0.26396			0.36	-5.92036
	0.37	0.05603			0.37	-5.50351
	0.38	-0.159			0.38	-5.14146
	0.39	-0.37861			0.39	-4.79805
	0.4	-0.6007			0.4	-4.55594
	0.41	-0.82346			0.41	-4.37602
	0.42	-1.04493			0.42	-4.25431
	0.43	-1.26331			0.43	-4.13699
	0.44	-1.4772			0.44	-4.03804
	0.45	-1.68539			0.45	-3.99567
	0.46	-1.88687			0.46	-3.99564
	0.47	-2.08096			0.47	-4.03164
	0.48	-2.26736			0.48	-4.05766
	0.49	-2.44632			0.49	-4.03038
	0.5	-2.61847			0.5	-4.01046
	0.51	-2.7846			0.51	-3.99721
	0.52	-2.9457			0.52	-3.94577
	0.53	-3.10293			0.53	-4.35099
	0.54	-3.2573			0.54	-4.30838
	0.55	-3.40945			0.55	-4.27987
	0.56	-3.55995			0.56	-4.25023
	0.57	-3.70909			0.57	-4.21951
	0.58	-3.85627			0.58	-4.17373
	0.59	-4			0.59	-4.12742
	0.6	-4.13833			0.6	-4.08062
	0.61	-4.26898			0.61	-4.0413
	0.62	-4.38956			0.62	-4.00124
	0.63	-4.49757			0.63	-3.9605
	0.64	-4.59047			0.64	-3.91564
	0.65	-4.66596			0.65	-3.87039
	0.66	-4.72212			0.66	-3.82482
	0.67	-4.75758			0.67	-3.77419
	0.68	-4.77142			0.68	-3.72346
	0.69	-4.76328			0.69	-3.67262
	0.7	-4.7331			0.7	-3.62647
	0.71	-4.68093			0.71	-3.58007
	0.72	-4.60713			0.72	-3.53345
	0.73	-4.51271			0.73	-3.48856
	0.74	-4.39916			0.74	-3.44347
	0.75	-4.26827			0.75	-3.39821
	0.76	-4.12214			0.76	-3.3457
	0.77	-3.96325			0.77	-3.2934
	0.78	-3.79403			0.78	-3.24131
	0.79	-3.61692			0.79	-3.14207
	0.8	-3.43444			0.8	-3.04518
	0.81	-3.24927			0.81	-2.95062
	0.82	-3.06437			0.82	-2.87889
	0.83	-2.88256			0.83	-2.80846
	0.84	-2.70607			0.84	-2.73933
	0.85	-2.53673			0.85	-2.67532
	0.86	-2.37633			0.86	-2.61245
	0.87	-2.22642			0.87	-2.55075
	0.88	-2.08805			0.88	-2.49636
	0.89	-1.96167			0.89	-2.44291
	0.9	-1.84739			0.9	-2.39043
	0.91	-1.74503			0.91	-2.3426
	0.92	-1.65427			0.92	-2.29559
	0.93	-1.57449			0.93	-2.24937
	0.94	-1.50488			0.94	-2.20858
	0.95	-1.44449			0.95	-2.16837
	0.96	-1.39217			0.96	-2.12877
	0.97	-1.34649			0.97	-2.12538
	0.98	-1.30588			0.98	-2.12088
	0.99	-1.26892			0.99	-2.1153
	1	-1.23452			1	-2.0879
	1.01	-1.2018			1.01	-2.06053
	1.02	-1.17004			1.02	-2.03318
	1.03	-1.13865			1.03	-2.0016
	1.04	-1.10714			1.04	-1.9703
	1.05	-1.07518			1.05	-1.93931
	1.06	-1.04251			1.06	-1.91223
	1.07	-1.00886			1.07	-1.88531
	1.08	-0.97414			1.08	-1.85857
	1.09	-0.9383			1.09	-1.82912
	1.1	-0.90122			1.1	-1.80005
	1.11	-0.86263			1.11	-1.77139
	1.12	-0.82239			1.12	-1.74004
	1.13	-0.7805			1.13	-1.70936
	1.14	-0.73696			1.14	-1.67936
	1.15	-0.69192			1.15	-1.65473
	1.16	-0.64572			1.16	-1.63058
	1.17	-0.59895			1.17	-1.60689
	1.18	-0.55252			1.18	-1.58066
	1.19	-0.50755			1.19	-1.55495
	1.2	-0.4652			1.2	-1.52972
	1.21	-0.42652			1.21	-1.50382
	1.22	-0.39251			1.22	-1.4784
	1.23	-0.36376			1.23	-1.45344
	1.24	-0.34056			1.24	-1.43213
	1.25	-0.32298			1.25	-1.41114
	1.26	-0.31083			1.26	-1.39048
	1.27	-0.30362			1.27	-1.36917
	1.28	-0.30051			1.28	-1.34822
	1.29	-0.30047			1.29	-1.32769
	1.3	-0.30225			1.3	-1.30396
	1.31	-0.3045			1.31	-1.2809
	1.32	-0.30598			1.32	-1.25849
	1.33	-0.30551			1.33	-1.24159
	1.34	-0.30228			1.34	-1.22504
	1.35	-0.29571			1.35	-1.20887
	1.36	-0.28554			1.36	-1.19234
	1.37	-0.27145			1.37	-1.17624
	1.38	-0.25331			1.38	-1.1605
	1.39	-0.23116			1.39	-1.14373
	1.4	-0.2052			1.4	-1.12718
	1.41	-0.17581			1.41	-1.11072
	1.42	-0.14352			1.42	-1.09462
	1.43	-0.10901			1.43	-1.0784
	1.44	-0.07304			1.44	-1.06201
	1.45	-0.03635			1.45	-1.04694
	1.46	0.00031879			1.46	-1.03165
	1.47	0.03636			1.47	-1.01622
	1.48	0.07118			1.48	-0.99936
	1.49	0.10442			1.49	-0.98243
	1.5	0.13581			1.5	-0.96543
	1.51	0.16525			1.51	-0.94767
	1.52	0.19278			1.52	-0.92997
	1.53	0.21865			1.53	-0.9124
	1.54	0.24324			1.54	-0.89721
	1.55	0.26699			1.55	-0.88216
	1.56	0.29028			1.56	-0.86729
	1.57	0.31363			1.57	-0.85304
	1.58	0.33748			1.58	-0.83896
	1.59	0.36207			1.59	-0.82504
	1.6	0.38725			1.6	-0.80846
	1.61	0.41262			1.61	-0.79219
	1.62	0.43765			1.62	-0.77622
	1.63	0.4618			1.63	-0.76403
	1.64	0.48438			1.64	-0.75192
	1.65	0.50465			1.65	-0.73988
	1.66	0.52192			1.66	-0.72697
	1.67	0.5356			1.67	-0.71414
	1.68	0.54532			1.68	-0.70137
	1.69	0.55094			1.69	-0.68764
	1.7	0.55261			1.7	-0.67395
	1.71	0.55077			1.71	-0.66026
	1.72	0.54599			1.72	-0.64885
	1.73	0.53899			1.73	-0.63735
	1.74	0.53053			1.74	-0.62576
	1.75	0.52143			1.75	-0.6129
	1.76	0.51273			1.76	-0.60003
	1.77	0.50555			1.77	-0.5871
	1.78	0.50096			1.78	-0.57261
	1.79	0.4997			1.79	-0.5581
	1.8	0.50218			1.8	-0.54353
	1.81	0.50854			1.81	-0.53196
	1.82	0.51867			1.82	-0.52012
	1.83	0.5323			1.83	-0.50805
	1.84	0.54919			1.84	-0.49559
	1.85	0.56901			1.85	-0.48305
	1.86	0.59142			1.86	-0.4705
	1.87	0.61566			1.87	-0.45647
	1.88	0.64083			1.88	-0.4426
	1.89	0.66612			1.89	-0.42894
	1.9	0.6908			1.9	-0.41805
	1.91	0.71428			1.91	-0.40719
	1.92	0.73614			1.92	-0.39635
	1.93	0.75614			1.93	-0.38413
	1.94	0.77425			1.94	-0.37214
	1.95	0.79059			1.95	-0.36047
	1.96	0.80538			1.96	-0.34899
	1.97	0.81884			1.97	-0.33802
	1.98	0.83133			1.98	-0.32758
	1.99	0.84313			1.99	-0.31968
	2	0.85437			2	-0.31186
	2.01	0.86519			2.01	-0.30397
	2.02	0.8759			2.02	-0.29412
	2.03	0.88689			2.03	-0.28422
	2.04	0.89845			2.04	-0.27427
	2.05	0.91069			2.05	-0.26622
	2.06	0.92346			2.06	-0.25807
	2.07	0.93643			2.07	-0.24991
	2.08	0.94912			2.08	-0.24111
	2.09	0.961			2.09	-0.23241
	2.1	0.97162			2.1	-0.22377
	2.11	0.98067			2.11	-0.21601
	2.12	0.98815			2.12	-0.20814
	2.13	0.99378			2.13	-0.20013
	2.14	0.99721			2.14	-0.1925
	2.15	0.9982			2.15	-0.18471
	2.16	0.99674			2.16	-0.17675
	2.17	0.99287			2.17	-0.16859
	2.18	0.9867			2.18	-0.1605
	2.19	0.97845			2.19	-0.15259
	2.2	0.96839			2.2	-0.14576
	2.21	0.95683			2.21	-0.13922
	2.22	0.94402			2.22	-0.13296
	2.23	0.9301			2.23	-0.12751
	2.24	0.91538			2.24	-0.12218
	2.25	0.90008			2.25	-0.11684
	2.26	0.88436			2.26	-0.11314
	2.27	0.86838			2.27	-0.10896
	2.28	0.85235			2.28	-0.10438
	2.29	0.83653			2.29	-0.10287
	2.3	0.82117			2.3	-0.10056
	2.31	0.80653			2.31	-0.0975
	2.32	0.79291			2.32	-0.09283
	2.33	0.78052			2.33	-0.0874
	2.34	0.76933			2.34	-0.08111
	2.35	0.75916			2.35	-0.06463
	2.36	0.74982			2.36	-0.04945
	2.37	0.74114			2.37	-0.03562
	2.38	0.73309			2.38	-0.02543
	2.39	0.72564			2.39	-0.01555
	2.4	0.71888			2.4	-0.00622
	2.41	0.71301			2.41	0.00241
	2.42	0.7083			2.42	0.0105
	2.43	0.70499			2.43	0.01797
	2.44	0.70336			2.44	0.02515
	2.45	0.70365			2.45	0.03192
	2.46	0.70609			2.46	0.0382
	2.47	0.71075			2.47	0.04418
	2.48	0.71762			2.48	0.0498
	2.49	0.72653			2.49	0.05523
	2.5	0.73725			2.5	0.06062
	2.51	0.74951			2.51	0.06599
	2.52	0.76296			2.52	0.07132
	2.53	0.77726			2.53	0.07674
	2.54	0.79214			2.54	0.082
	2.55	0.8072			2.55	0.08696
	2.56	0.82205			2.56	0.09189
	2.57	0.83645			2.57	0.09624
	2.58	0.85026			2.58	0.09995
	2.59	0.86338			2.59	0.10217
	2.6	0.87574			2.6	0.10365
	2.61	0.88722			2.61	0.10431
	2.62	0.89771			2.62	0.10472
	2.63	0.90719			2.63	0.10437
	2.64	0.91584			2.64	0.10341
	2.65	0.92383			2.65	0.10252
	2.66	0.93134			2.66	0.1013
	2.67	0.93852			2.67	0.09976
	2.68	0.94541			2.68	0.09813
	2.69	0.95202			2.69	0.09615
	2.7	0.95841			2.7	0.09385
	2.71	0.96455			2.71	0.09028
	2.72	0.97037			2.72	0.08653
	2.73	0.97585			2.73	0.08266
	2.74	0.98093			2.74	0.07924
	2.75	0.98541			2.75	0.07568
	2.76	0.98917			2.76	0.07197
	2.77	0.99237			2.77	0.071
	2.78	0.9953			2.78	0.06958
	2.79	0.99831			2.79	0.0677
	2.8	1.00176			2.8	0.06045
	2.81	1.00583			2.81	0.05361
	2.82	1.01053			2.82	0.04727
	2.83	1.01575			2.83	0.0442
	2.84	1.0211			2.84	0.04132
	2.85	1.02596			2.85	0.03863
	2.86	1.02964			2.86	0.03593
	2.87	1.03139			2.87	0.03344
	2.88	1.03048			2.88	0.03114
	2.89	1.02635			2.89	0.02912
	2.9	1.01888			2.9	0.02735
	2.91	1.00814			2.91	0.02585
	2.92	0.99433			2.92	0.02466
	2.93	0.97778			2.93	0.02366
	2.94	0.95894			2.94	0.02276
	2.95	0.93835			2.95	0.02195
	2.96	0.91668			2.96	0.02105
	2.97	0.89456			2.97	0.01999
	2.98	0.87253			2.98	0.01853
	2.99	0.85093			2.99	0.01691
	3	0.82994			3	0.01515
	3.01	0.80936			3.01	0.01326
	3.02	0.78893			3.02	0.01134
	3.03	0.76848			3.03	0.00947
	3.04	0.748			3.04	0.00769
	3.05	0.72758			3.05	0.00605
	3.06	0.70745			3.06	0.00458
	3.07	0.68794			3.07	0.00329
	3.08	0.66935			3.08	0.00218
	3.09	0.65206			3.09	0.00128
	3.1	0.63639			3.1	0.000608343
	3.11	0.62258			3.11	0.000174076
	3.12	0.61076			3.12	-2.10248e-05
	3.13	0.60107			3.13	-1.87986e-06
	3.14	0.59364			3.14	0.00024947
	3.15	0.58863			3.15	0.000742688
	3.16	0.58613			3.16	0.00146
	3.17	0.58612			3.17	0.00234
	3.18	0.58853			3.18	0.00336
	3.19	0.59335			3.19	0.00447
	3.2	0.60055			3.2	0.00561
	3.21	0.60994			3.21	0.0067
	3.22	0.62143			3.22	0.00763
	3.23	0.63505			3.23	0.0083
	3.24	0.65067			3.24	0.00861
	3.25	0.66791			3.25	0.00851
	3.26	0.68628			3.26	0.00799
	3.27	0.70518			3.27	0.00705
	3.28	0.72395			3.28	0.00575
	3.29	0.74185			3.29	0.00408
	3.3	0.75818			3.3	0.00211
	3.31	0.77237			3.31	-5.92137e-05
	3.32	0.78406			3.32	-0.00234
	3.33	0.79292			3.33	-0.00463
	3.34	0.79859			3.34	-0.0069
	3.35	0.80084			3.35	-0.00912
	3.36	0.79957			3.36	-0.01135
	3.37	0.79475			3.37	-0.01373
	3.38	0.78644			3.38	-0.01636
	3.39	0.77504			3.39	-0.01932
	3.4	0.7612			3.4	-0.02264
	3.41	0.74573			3.41	-0.02637
	3.42	0.72937			3.42	-0.0305
	3.43	0.71293			3.43	-0.03495
	3.44	0.69726			3.44	-0.03969
	3.45	0.68321			3.45	-0.04467
	3.46	0.67163			3.46	-0.04991
	3.47	0.66311			3.47	-0.05529
	3.48	0.65806			3.48	-0.06076
	3.49	0.65666			3.49	-0.06633
	3.5	0.65869			3.5	-0.07199
	3.51	0.6635			3.51	-0.07774
	3.52	0.67011			3.52	-0.08352
	3.53	0.67744			3.53	-0.08936
	3.54	0.68436			3.54	-0.09523
	3.55	0.68978			3.55	-0.10122
	3.56	0.69279			3.56	-0.10725
	3.57	0.69275			3.57	-0.11333
	3.58	0.68938			3.58	-0.11928
	3.59	0.6827			3.59	-0.12518
	3.6	0.67296			3.6	-0.13103
	3.61	0.66062			3.61	-0.13703
	3.62	0.64624			3.62	-0.14306
	3.63	0.63037			3.63	-0.14912
	3.64	0.61346			3.64	-0.15526
	3.65	0.59597			3.65	-0.16138
	3.66	0.57835			3.66	-0.16748
	3.67	0.56085			3.67	-0.17374
	3.68	0.54355			3.68	-0.1799
	3.69	0.52651			3.69	-0.18592
	3.7	0.50976			3.7	-0.19153
	3.71	0.49335			3.71	-0.19712
	3.72	0.47742			3.72	-0.20281
	3.73	0.46225			3.73	-0.2086
	3.74	0.44832			3.74	-0.21455
	3.75	0.43626			3.75	-0.22061
	3.76	0.42663			3.76	-0.22694
	3.77	0.41985			3.77	-0.23319
	3.78	0.41626			3.78	-0.23931
	3.79	0.41614			3.79	-0.24523
	3.8	0.41965			3.8	-0.25093
	3.81	0.4268			3.81	-0.25635
	3.82	0.43758			3.82	-0.26131
	3.83	0.45192			3.83	-0.26598
	3.84	0.46974			3.84	-0.27039
	3.85	0.49086			3.85	-0.27429
	3.86	0.51493			3.86	-0.2781
	3.87	0.54145			3.87	-0.2819
	3.88	0.56987			3.88	-0.28624
	3.89	0.59957			3.89	-0.29067
	3.9	0.62982			3.9	-0.29518
	3.91	0.65978			3.91	-0.30022
	3.92	0.6887			3.92	-0.30533
	3.93	0.71573			3.93	-0.31052
	3.94	0.74			3.94	-0.3153
	3.95	0.76064			3.95	-0.32011
	3.96	0.77669			3.96	-0.32492
	3.97	0.78725			3.97	-0.32965
	3.98	0.79164			3.98	-0.3343
	3.99	0.78937			3.99	-0.33881
	4	0.78014			4	-0.34299
	4.01	0.76395			4.01	-0.34703
	4.02	0.74106			4.02	-0.35099
	4.03	0.71199			4.03	-0.35541
	4.04	0.67752			4.04	-0.3598
	4.05	0.63853			4.05	-0.36415
	4.06	0.59612			4.06	-0.36844
	4.07	0.55158			4.07	-0.37272
	4.08	0.50649			4.08	-0.37702
	4.09	0.46259			4.09	-0.38013
	4.1	0.42173			4.1	-0.38321
	4.11	0.38563			4.11	-0.38623
	4.12	0.35555			4.12	-0.39038
	4.13	0.33226			4.13	-0.39441
	4.14	0.31605			4.14	-0.39827
	4.15	0.30696			4.15	-0.40272
	4.16	0.30469			4.16	-0.40691
	4.17	0.30856			4.17	-0.41082
	4.18	0.3176			4.18	-0.41322
	4.19	0.3305			4.19	-0.41537
	4.2	0.34577			4.2	-0.41729
	4.21	0.36185			4.21	-0.41928
	4.22	0.37713			4.22	-0.42109
	4.23	0.39031			4.23	-0.42273
	4.24	0.40057			4.24	-0.42424
	4.25	0.40735			4.25	-0.42565
	4.26	0.4101			4.26	-0.42698
	4.27	0.4085			4.27	-0.42828
	4.28	0.40243			4.28	-0.42959
	4.29	0.39222			4.29	-0.43094
	4.3	0.37849			4.3	-0.43272
	4.31	0.36178			4.31	-0.43459
	4.32	0.34264			4.32	-0.43654
	4.33	0.32173			4.33	-0.43712
	4.34	0.29991			4.34	-0.43779
	4.35	0.27808			4.35	-0.43853
	4.36	0.25718			4.36	-0.44038
	4.37	0.23809			4.37	-0.44224
	4.38	0.22138			4.38	-0.44405
	4.39	0.20744			4.39	-0.44716
	4.4	0.19647			4.4	-0.4502
	4.41	0.18858			4.41	-0.45315
	4.42	0.18403			4.42	-0.45447
	4.43	0.18299			4.43	-0.45561
	4.44	0.18535			4.44	-0.45655
	4.45	0.1906			4.45	-0.45738
	4.46	0.1979			4.46	-0.45801
	4.47	0.20633			4.47	-0.45843
	4.48	0.21494			4.48	-0.45921
	4.49	0.22303			4.49	-0.45979
	4.5	0.23015			4.5	-0.46013
	4.51	0.23579			4.51	-0.45993
	4.52	0.23929			4.52	-0.45949
	4.53	0.23995			4.53	-0.45879
	4.54	0.23695			4.54	-0.45661
	4.55	0.22981			4.55	-0.45422
	4.56	0.21839			4.56	-0.45165
	4.57	0.20279			4.57	-0.45023
	4.58	0.18314			4.58	-0.44872
	4.59	0.1597			4.59	-0.4471
	4.6	0.13286			4.6	-0.44637
	4.61	0.103			4.61	-0.44557
	4.62	0.07056			4.62	-0.44469
	4.63	0.03581			4.63	-0.44261
	4.64	-0.00111			4.64	-0.44048
	4.65	-0.03997			4.65	-0.43826
	4.66	-0.08054			4.66	-0.43602
	4.67	-0.12264			4.67	-0.43368
	4.68	-0.16606			4.68	-0.43126
	4.69	-0.21036			4.69	-0.42918
	4.7	-0.25504			4.7	-0.42709
	4.71	-0.29978			4.71	-0.42502
	4.72	-0.34436			4.72	-0.42154
	4.73	-0.38847			4.73	-0.41812
	4.74	-0.43163			4.74	-0.41473
	4.75	-0.47322			4.75	-0.41234
	4.76	-0.5126			4.76	-0.40991
	4.77	-0.54918			4.77	-0.40737
	4.78	-0.58236			4.78	-0.40619
	4.79	-0.61172			4.79	-0.4048
	4.8	-0.63718			4.8	-0.40316
	4.81	-0.65874			4.81	-0.39946
	4.82	-0.67633			4.82	-0.39548
	4.83	-0.68987			4.83	-0.3912
	4.84	-0.69944			4.84	-0.38711
	4.85	-0.70534			4.85	-0.38271
	4.86	-0.70801			4.86	-0.37801
	4.87	-0.70803			4.87	-0.37332
	4.88	-0.70608			4.88	-0.36839
	4.89	-0.70308			4.89	-0.36324
	4.9	-0.69991			4.9	-0.35645
	4.91	-0.69723			4.91	-0.34953
	4.92	-0.69556			4.92	-0.34245
	4.93	-0.69547			4.93	-0.33647
	4.94	-0.69755			4.94	-0.33032
	4.95	-0.70221			4.95	-0.32398
	4.96	-0.70956			4.96	-0.31824
	4.97	-0.71943			4.97	-0.31226
	4.98	-0.73156			4.98	-0.30605
	4.99	-0.74558			4.99	-0.29862
	5	-0.76097			5	-0.29101
	5.01	-0.77723			5.01	-0.28323
	5.02	-0.79397			5.02	-0.27537
	5.03	-0.8109			5.03	-0.26739
	5.04	-0.82768			5.04	-0.25932
	5.05	-0.84392			5.05	-0.25153
	5.06	-0.85927			5.06	-0.24361
	5.07	-0.8734			5.07	-0.23553
	5.08	-0.88603			5.08	-0.22598
	5.09	-0.89692			5.09	-0.21626
	5.1	-0.90587			5.1	-0.20633
	5.11	-0.91282			5.11	-0.19779
	5.12	-0.91784			5.12	-0.18885
	5.13	-0.92107			5.13	-0.17948
	5.14	-0.92273			5.14	-0.16878
	5.15	-0.9231			5.15	-0.15773
	5.16	-0.92252			5.16	-0.14634
	5.17	-0.92137			5.17	-0.13479
	5.18	-0.92001			5.18	-0.1229
	5.19	-0.91897			5.19	-0.1107
	5.2	-0.91879			5.2	-0.09825
	5.21	-0.92005			5.21	-0.08543
	5.22	-0.92318			5.22	-0.07226
	5.23	-0.92832			5.23	-0.05844
	5.24	-0.93545			5.24	-0.04439
	5.25	-0.94438			5.25	-0.03011
	5.26	-0.95493			5.26	-0.01572
	5.27	-0.96681			5.27	-0.000889592
	5.28	-0.97957			5.28	0.01437
	5.29	-0.9928			5.29	0.02993
	5.3	-1.00616			5.3	0.04581
	5.31	-1.01926			5.31	0.06202
	5.32	-1.03159			5.32	0.0786
	5.33	-1.04263			5.33	0.09553
	5.34	-1.05198			5.34	0.11281
	5.35	-1.05938			5.35	0.13051
	5.36	-1.06462			5.36	0.14858
	5.37	-1.06747			5.37	0.16701
	5.38	-1.06777			5.38	0.185
	5.39	-1.06548			5.39	0.2032
	5.4	-1.0606			5.4	0.22158
	5.41	-1.05303			5.41	0.24204
	5.42	-1.04263			5.42	0.263
	5.43	-1.02931			5.43	0.28448
	5.44	-1.01302			5.44	0.30501
	5.45	-0.99376			5.45	0.32583
	5.46	-0.97154			5.46	0.34694
	5.47	-0.94642			5.47	0.36899
	5.48	-0.91854			5.48	0.39141
	5.49	-0.88804			5.49	0.41417
	5.5	-0.85501			5.5	0.43483
	5.51	-0.81943			5.51	0.45549
	5.52	-0.78137			5.52	0.47611
	5.53	-0.74095			5.53	0.50065
	5.54	-0.69832			5.54	0.52555
	5.55	-0.65372			5.55	0.55079
	5.56	-0.60742			5.56	0.57394
	5.57	-0.55967			5.57	0.59717
	5.58	-0.51074			5.58	0.62046
	5.59	-0.46091			5.59	0.64292
	5.6	-0.41045			5.6	0.66532
	5.61	-0.35966			5.61	0.68763
	5.62	-0.30882			5.62	0.713
	5.63	-0.25799			5.63	0.73851
	5.64	-0.20697			5.64	0.76416
	5.65	-0.15544			5.65	0.78578
	5.66	-0.10303			5.66	0.80714
	5.67	-0.04932			5.67	0.82821
	5.68	0.00614			5.68	0.85208
	5.69	0.0639			5.69	0.87586
	5.7	0.12458			5.7	0.89954
	5.71	0.18876			5.71	0.9166
	5.72	0.25692			5.72	0.93306
	5.73	0.32954			5.73	0.94888
	5.74	0.40687			5.74	0.97285
	5.75	0.48894			5.75	0.99673
	5.76	0.57562			5.76	1.0205
	5.77	0.66668			5.77	1.04072
	5.78	0.76182			5.78	1.06057
	5.79	0.86063			5.79	1.08004
	5.8	0.96253			5.8	1.09754
	5.81	1.0668			5.81	1.11453
	5.82	1.17269			5.82	1.13097
	5.83	1.27951			5.83	1.14442
	5.84	1.3866			5.84	1.15713
	5.85	1.49336			5.85	1.16908
	5.86	1.59947			5.86	1.17612
	5.87	1.70499			5.87	1.18211
	5.88	1.81055			5.88	1.18699
	5.89	1.91747			5.89	1.20167
	5.9	2.02776			5.9	1.21576
	5.91	2.14409			5.91	1.22924
	5.92	2.26959			5.92	1.22809
	5.93	2.40758			5.93	1.22552
	5.94	2.5613			5.94	1.22151
	5.95	2.73397			5.95	1.05021
	5.96	2.92902			5.96	1.0742
	5.97	3.15018			5.97	1.10521
	5.98	3.40179			5.98	1.12675
	5.99	3.68885			5.99	1.12705
	6	4.01663			6	1.11986
	6.01	4.38984			6.01	1.08373
	6.02	4.81161			6.02	1.05393
	6.03	5.28293			6.03	1.0603
	6.04	5.80218			6.04	2.25122
	6.05	6.3651			6.05	3.61557
	6.06	6.9649			6.06	5.16083
	6.07	7.59267			6.07	5.82406
	6.08	8.23847			6.08	6.67125
	6.09	8.8926			6.09	7.55378
	6.1	9.54638			6.1	7.90228
	6.11	10.1931			6.11	8.21986
	6.12	10.8296			6.12	8.47452
	6.13	11.4572			6.13	8.86117
	6.14	12.0817			6.14	9.26152
	6.15	12.7127			6.15	9.67609
	6.16	13.3615			6.16	10.2237
	6.17	14.0384			6.17	11.1156
	6.18	14.7512			6.18	11.984
	6.19	15.5018			6.19	12.7456
	6.2	16.2846			6.2	13.636
	6.21	17.087			6.21	14.6345
	6.22	17.8916			6.22	15.8327
	6.23	18.6774			6.23	17.1778
	6.24	19.4211			6.24	18.1327
	6.25	20.1003			6.25	19.0647
	6.26	20.6947			6.26	19.9151
	6.27	21.1875			6.27	20.9859
	6.28	21.5666			6.28	22.098
	6.29	21.8243			6.29	23.2284
	6.3	21.957			6.3	24.359
	6.31	21.9645			6.31	25.7708
	6.32	21.8467			6.32	27.2049
	6.33	21.6017			6.33	29.333
	6.34	21.2265			6.34	31.8383
	6.35	20.7173			6.35	35.005
	6.36	20.0709			6.36	37.8402
	6.37	19.2863			6.37	40.2751
	6.38	18.3679			6.38	40.8304
	6.39	17.3268			6.39	41.2419
	6.4	16.182			6.4	41.8025
	6.41	14.9605			6.41	43.1372
	6.42	13.6954			6.42	46.446
	6.43	12.4234			6.43	50.4231
	6.44	11.1823			6.44	55.4478
	6.45	10.0062			6.45	55.855
	6.46	8.92177			6.46	53.89
	6.47	7.94727			6.47	46.3366
	6.48	7.09237			6.48	39.4973
	6.49	6.35735			6.49	33.9056
	6.5	5.73395			6.5	28.6591
	6.51	5.20709			6.51	23.8704
	6.52	4.75787			6.52	18.4367
	6.53	4.36691			6.53	11.9666
	6.54	4.01717			6.54	10.0771
	6.55	3.69547			6.55	10.1053
	6.56	3.39386			6.56	13.4353
	6.57	3.10948			6.57	15.0102
	6.58	2.84196			6.58	14.9237
	6.59	2.59107			6.59	13.8486
	6.6	2.35762			6.6	11.8584
	6.61	2.14303			6.61	9.24776
	6.62	1.94969			6.62	6.40221
	6.63	1.78239			6.63	3.98673
	6.64	1.64838			6.64	2.20611
	6.65	1.55616			6.65	2.02915
	6.66	1.51552			6.66	2.67837
	6.67	1.53606			6.67	4.17516
	6.68	1.62479			6.68	5.3816
	6.69	1.78562			6.69	6.14951
	6.7	2.01783			6.7	5.45277
	6.71	2.3143			6.71	4.32814
	6.72	2.66235			6.72	2.06215
	6.73	3.04396			6.73	-0.37491
	6.74	3.43537			6.74	-2.74777
	6.75	3.81046			6.75	-4.44081
	6.76	4.14438			6.76	-6.07678
	6.77	4.41542			6.77	-7.14633
	6.78	4.60848			6.78	-7.91869
	6.79	4.71821			6.79	-7.66211
	6.8	4.74767			6.8	-7.61373
	6.81	4.70702			6.81	-7.69448
	6.82	4.61085			6.82	-8.72072
	6.83	4.47403			6.83	-10.16
	6.84	4.30813			6.84	-11.8462
	6.85	4.11958			6.85	-12.567
	6.86	3.90941			6.86	-13.0921
	6.87	3.67404			6.87	-13.7105
	6.88	3.40647			6.88	-15.2015
	6.89	3.09937			6.89	-16.5261
	6.9	2.74659			6.9	-17.7515
	6.91	2.34521			6.91	-17.7377
	6.92	1.89805			6.92	-17.3791
	6.93	1.41386			6.93	-16.8027
	6.94	0.9052			6.94	-16.6467
	6.95	0.38717			6.95	-17.9517
	6.96	-0.12531			6.96	-19.5191
	6.97	-0.62152			6.97	-21.8412
	6.98	-1.09667			6.98	-24.22
	6.99	-1.55222			6.99	-26.4981
	7	-1.99771			7	-26.9301
	7.01	-2.44819			7.01	-27.3425
	7.02	-2.91958			7.02	-27.8349
	7.03	-3.42641			7.03	-29.0849
	7.04	-3.97822			7.04	-30.9786
	7.05	-4.57529			7.05	-31.3955
	7.06	-5.20857			7.06	-30.69
	7.07	-5.86013			7.07	-25.9054
	7.08	-6.50618			7.08	-20.7564
	7.09	-7.12094			7.09	-16.3594
	7.1	-7.6802			7.1	-13.1292
	7.11	-8.16523			7.11	-13.2243
	7.12	-8.56589			7.12	-14.1012
	7.13	-8.88142			7.13	-16.5128
	7.14	-9.12056			7.14	-19.0316
	7.15	-9.3002			7.15	-21.0627
	7.16	-9.44298			7.16	-23.113
	7.17	-9.57403			7.17	-24.7404
	7.18	-9.7179			7.18	-25.8528
	7.19	-9.89459			7.19	-26.1786
	7.2	-10.118			7.2	-25.946
	7.21	-10.3954			7.21	-26.0399
	7.22	-10.7261			7.22	-26.0686
	7.23	-11.1033			7.23	-26.3422
	7.24	-11.5164			7.24	-26.545
	7.25	-11.9528			7.25	-26.4965
	7.26	-12.3995			7.26	-26.3381
	7.27	-12.8443			7.27	-25.0876
	7.28	-13.2752			7.28	-23.8535
	7.29	-13.6796			7.29	-22.6462
	7.3	-14.0453			7.3	-22.2079
	7.31	-14.36			7.31	-21.7665
	7.32	-14.6121			7.32	-21.3311
	7.33	-14.7916			7.33	-20.8622
	7.34	-14.8914			7.34	-20.4765
	7.35	-14.9081			7.35	-20.0897
	7.36	-14.8414			7.36	-19.9097
	7.37	-14.6957			7.37	-19.3194
	7.38	-14.481			7.38	-18.3942
	7.39	-14.2129			7.39	-16.9141
	7.4	-13.9115			7.4	-15.4782
	7.41	-13.5992			7.41	-14.3285
	7.42	-13.2988			7.42	-13.4525
	7.43	-13.0305			7.43	-12.7098
	7.44	-12.8109			7.44	-11.9078
	7.45	-12.6502			7.45	-11.0766
	7.46	-12.5522			7.46	-10.2209
	7.47	-12.5151			7.47	-9.38328
	7.48	-12.5313			7.48	-8.71688
	7.49	-12.5887			7.49	-8.05482
	7.5	-12.672			7.5	-7.41821
	7.51	-12.7647			7.51	-7.04048
	7.52	-12.8511			7.52	-6.77316
	7.53	-12.9165			7.53	-6.54226
	7.54	-12.9471			7.54	-6.10527
	7.55	-12.93			7.55	-5.69491
	7.56	-12.8532			7.56	-5.32805
	7.57	-12.7057			7.57	-5.11044
	7.58	-12.479			7.58	-4.89233
	7.59	-12.1671			7.59	-4.67375
	7.6	-11.7672			7.6	-4.46253
	7.61	-11.28			7.61	-4.25985
	7.62	-10.7097			7.62	-4.03668
	7.63	-10.0641			7.63	-3.81244
	7.64	-9.35536			7.64	-3.61927
	7.65	-8.60014			7.65	-3.4217
	7.66	-7.81909			7.66	-3.22074
	7.67	-7.03552			7.67	-3.07815
	7.68	-6.27374			7.68	-2.95302
	7.69	-5.55698			7.69	-2.85765
	7.7	-4.90518			7.7	-2.76886
	7.71	-4.33351			7.71	-2.65612
	7.72	-3.85139			7.72	-2.5574
	7.73	-3.46258			7.73	-2.52208
	7.74	-3.16566			7.74	-2.45228
	7.75	-2.95483			7.75	-2.35223
	7.76	-2.82074			7.76	-2.23534
	7.77	-2.75158			7.77	-2.11701
	7.78	-2.73428			7.78	-2.0124
	7.79	-2.75552			7.79	-1.9071
	7.8	-2.80256			7.8	-1.76929
	7.81	-2.86393			7.81	-1.66184
	7.82	-2.92993			7.82	-1.62752
	7.83	-2.99288			7.83	-1.5583
	7.84	-3.04698			7.84	-1.46264
	7.85	-3.08787			7.85	-1.35014
	7.86	-3.11225			7.86	-1.25198
	7.87	-3.11766			7.87	-1.19654
	7.88	-3.10239			7.88	-1.10341
	7.89	-3.06554			7.89	-0.98659
	7.9	-3.0071			7.9	-0.88617
	7.91	-2.92786			7.91	-0.79374
	7.92	-2.82931			7.92	-0.74828
	7.93	-2.71348			7.93	-0.72293
	7.94	-2.58276			7.94	-0.72434
	7.95	-2.43958			7.95	-0.6988
	7.96	-2.28624			7.96	-0.63584
	7.97	-2.12484			7.97	-0.60695
	7.98	-1.95716			7.98	-0.58848
	7.99	-1.7847			7.99	-0.59721
	8	-1.60873			8	-0.61201
	8.01	-1.43037			8.01	-0.60801
	8.02	-1.25078			8.02	-0.59611
	8.03	-1.0712			8.03	-0.56585
	8.04	-0.89304			8.04	-0.53076
	8.05	-0.71786			8.05	-0.49993
	8.06	-0.54737			8.06	-0.42953
	8.07	-0.38325			8.07	-0.34291
	8.08	-0.22704			8.08	-0.23268
	8.09	-0.08011			8.09	-0.1322
	8.1	0.05639			8.1	-0.06242
	8.11	0.18156			8.11	0.02678
	8.12	0.2949			8.12	0.18141
	8.13	0.3962			8.13	0.31954
	8.14	0.48552			8.14	0.44606
	8.15	0.56317			8.15	0.60766
	8.16	0.62967			8.16	0.75641
	8.17	0.6857			8.17	0.85802
	8.18	0.73206			8.18	0.92175
	8.19	0.76968			8.19	0.90688
	8.2	0.7996			8.2	0.89875
	8.21	0.82311			8.21	0.90073
	8.22	0.84169			8.22	0.7979
	8.23	0.85691			8.23	0.63923
	8.24	0.87042			8.24	0.11382
	8.25	0.88387			8.25	-0.41299
	8.26	0.8989			8.26	-0.95363
	8.27	0.91695			8.27	-1.2467
	8.28	0.9392			8.28	-1.45129
	8.29	0.96643			8.29	-1.46322
	8.3	0.99895			8.3	-1.41705
	8.31	1.03658			8.31	-1.14931
	8.32	1.07859			8.32	-0.84427
	8.33	1.12383			8.33	-0.55847
	8.34	1.17085			8.34	-0.29048
	8.35	1.21806			8.35	-0.04006
	8.36	1.26373			8.36	0.08002
	8.37	1.30613			8.37	0.16682
	8.38	1.34379			8.38	0.01375
	8.39	1.37553			8.39	-0.18725
	8.4	1.40058			8.4	-0.43948
	8.41	1.41866			8.41	-0.6576
	8.42	1.42996			8.42	-0.7352
	8.43	1.43508			8.43	-0.85077
	8.44	1.43502			8.44	-0.99593
	8.45	1.43112			8.45	-1.21227
	8.46	1.42503			8.46	-1.43811
	8.47	1.41857			8.47	-1.60235
	8.48	1.41362			8.48	-1.76444
	8.49	1.41187			8.49	-1.84521
	8.5	1.41482			8.5	-1.84522
	8.51	1.42365			8.51	-1.74463
	8.52	1.4392			8.52	-1.67249
	8.53	1.46192			8.53	-1.62372
	8.54	1.49183			8.54	-1.68944
	8.55	1.52862			8.55	-1.74657
	8.56	1.57161			8.56	-1.71711
	8.57	1.61975			8.57	-1.68467
	8.58	1.6718			8.58	-1.63355
	8.59	1.72642			8.59	-1.63378
	8.6	1.78232			8.6	-1.68296
	8.61	1.83844			8.61	-1.67476
	8.62	1.89395			8.62	-1.64206
	8.63	1.94841			8.63	-1.5086
	8.64	2.00176			8.64	-1.40106
	8.65	2.05425			8.65	-1.32588
	8.66	2.10625			8.66	-1.27764
	8.67	2.15821			8.67	-1.25494
	8.68	2.21057			8.68	-1.20081
	8.69	2.26375			8.69	-1.12099
	8.7	2.31807			8.7	-1.15616
	8.71	2.37372			8.71	-1.20623
	8.72	2.43072			8.72	-1.27375
	8.73	2.48886			8.73	-1.3075
	8.74	2.54767			8.74	-1.32022
	8.75	2.60647			8.75	-1.37558
	8.76	2.66443			8.76	-1.45532
	8.77	2.7207			8.77	-1.48704
	8.78	2.77434			8.78	-1.4986
	8.79	2.82438			8.79	-1.59314
	8.8	2.86982			8.8	-1.66244
	8.81	2.9097			8.81	-1.7127
	8.82	2.94313			8.82	-1.6619
	8.83	2.96927			8.83	-1.58348
	8.84	2.98736			8.84	-1.53724
	8.85	2.99683			8.85	-1.50057
	8.86	2.99731			8.86	-1.48858
	8.87	2.98873			8.87	-1.47525
	8.88	2.97136			8.88	-1.41188
	8.89	2.94597			8.89	-1.38557
	8.9	2.91373			8.9	-1.39548
	8.91	2.87615			8.91	-1.45889
	8.92	2.83485			8.92	-1.53056
	8.93	2.79153			8.93	-1.53504
	8.94	2.74784			8.94	-1.53365
	8.95	2.70541			8.95	-1.57585
	8.96	2.66571			8.96	-1.60448
	8.97	2.62997			8.97	-1.59869
	8.98	2.5991			8.98	-1.57018
	8.99	2.57366			8.99	-1.52312
	9	2.55385			9	-1.53255
	9.01	2.53961			9.01	-1.53372
	9.02	2.53065			9.02	-1.54624
	9.03	2.52663			9.03	-1.52388
	9.04	2.52714			9.04	-1.48695
	9.05	2.53178			9.05	-1.46075
	9.06	2.54016			9.06	-1.44329
	9.07	2.55189			9.07	-1.39181
	9.08	2.56672			9.08	-1.33489
	9.09	2.58452			9.09	-1.19237
	9.1	2.60517			9.1	-1.05465
	9.11	2.6286			9.11	-0.90818
	9.12	2.65467			9.12	-0.81717
	9.13	2.68323			9.13	-0.76402
	9.14	2.71406			9.14	-0.74005
	9.15	2.74695			9.15	-0.71783
	9.16	2.78172			9.16	-0.68393
	9.17	2.81818			9.17	-0.65625
	9.18	2.85607			9.18	-0.74035
	9.19	2.89501			9.19	-0.79126
	9.2	2.93457			9.2	-0.791
	9.21	2.97431			9.21	-0.78402
	9.22	3.01377			9.22	-0.777
	9.23	3.05256			9.23	-0.78797
	9.24	3.09034			9.24	-0.80154
	9.25	3.12674			9.25	-0.83612
	9.26	3.16144			9.26	-0.87486
	9.27	3.19422			9.27	-0.92907
	9.28	3.22495			9.28	-0.9201
	9.29	3.25356			9.29	-0.86199
	9.3	3.2801			9.3	-0.87256
	9.31	3.30466			9.31	-0.95204
	9.32	3.32742			9.32	-1.22195
	9.33	3.34854			9.33	-1.54452
	9.34	3.36829			9.34	-1.9854
	9.35	3.38699			9.35	-2.42108
	9.36	3.40495			9.36	-2.85154
	9.37	3.42245			9.37	-3.30492
	9.38	3.43974			9.38	-3.76068
	9.39	3.457			9.39	-4.21882
	9.4	3.47434			9.4	-4.70051

## Sheet: Fig_3b
	5 K				10 K				40 K
n x 10^12 (cm^-2)	Exp	Mott		n x 10^12 (cm^-2)	Exp	Mott		n x 10^12 (cm^-2)	Exp	Mott
-7.98	4.9877	5.58995		-7.98	4.35733	5.01925		-7.98	5.17964	4.46072
-7.95	5.10932	5.58715		-7.95	4.33739	5.20665		-7.95	5.15606	4.53321
-7.92	5.29093	5.61221		-7.92	4.36674	5.38206		-7.92	5.16804	4.61645
-7.89	5.48622	5.71274		-7.89	4.47054	5.53045		-7.89	5.21344	4.73523
-7.86	5.62784	5.92162		-7.86	4.72599	5.62226		-7.86	5.27098	4.90648
-7.83	5.71496	6.19278		-7.83	4.92448	5.6935		-7.83	5.34293	5.10479
-7.8	5.82269	6.41238		-7.8	4.91944	5.80479		-7.8	5.43849	5.2542
-7.77	5.99078	6.52714		-7.77	4.88489	5.9454		-7.77	5.54983	5.3229
-7.74	6.18902	6.56565		-7.74	4.88951	6.06228		-7.74	5.70315	5.34364
-7.71	6.35658	6.58213		-7.71	4.91671	6.13715		-7.71	5.86312	5.37403
-7.68	6.4103	6.62953		-7.68	4.94657	6.1681		-7.68	5.96435	5.40963
-7.65	6.45687	6.72677		-7.65	4.99696	6.16027		-7.65	5.99348	5.40775
-7.62	6.53707	6.81804		-7.62	5.07265	6.128		-7.62	5.9456	5.3876
-7.59	6.38391	6.85164		-7.59	5.14816	6.1052		-7.59	5.83554	5.37891
-7.56	6.12113	6.8714		-7.56	5.22845	6.13541		-7.56	5.73195	5.38858
-7.53	5.96389	6.92013		-7.53	5.3251	6.18105		-7.53	5.71103	5.40233
-7.5	5.88011	6.988		-7.5	5.34511	6.20111		-7.5	5.79412	5.4313
-7.47	5.78432	7.00001		-7.47	5.24624	6.1589		-7.47	5.92415	5.46876
-7.44	5.62212	6.97218		-7.44	5.05728	6.07591		-7.44	5.9583	5.50624
-7.41	5.46729	6.98965		-7.41	4.9357	5.99367		-7.41	5.93835	5.53828
-7.38	5.36211	7.05108		-7.38	4.97597	5.93403		-7.38	5.88264	5.51728
-7.35	5.23111	7.08574		-7.35	4.8871	5.88978		-7.35	5.85069	5.45937
-7.32	5.11261	7.04313		-7.32	4.65539	5.83082		-7.32	5.82306	5.43983
-7.29	5.11451	6.93415		-7.29	4.41791	5.77668		-7.29	5.79728	5.4578
-7.26	5.0853	6.80093		-7.26	4.25499	5.74587		-7.26	5.74016	5.4966
-7.23	4.8041	6.64643		-7.23	4.18321	5.71606		-7.23	5.63264	5.52347
-7.2	4.52709	6.45493		-7.2	4.18755	5.63461		-7.2	5.50231	5.44958
-7.17	4.39128	6.27605		-7.17	4.19391	5.51258		-7.17	5.38711	5.29426
-7.14	4.33167	6.09711		-7.14	4.14825	5.31576		-7.14	5.28531	5.07924
-7.11	4.32625	5.94562		-7.11	4.04621	5.08986		-7.11	5.1493	4.88766
-7.08	4.31451	5.79327		-7.08	3.96901	4.82906		-7.08	5.00015	4.72249
-7.05	4.2654	5.62337		-7.05	3.85379	4.56122		-7.05	4.87198	4.58531
-7.02	4.14312	5.44816		-7.02	3.62875	4.34614		-7.02	4.75102	4.50955
-6.99	3.94891	5.27117		-6.99	3.29833	4.18871		-6.99	4.62149	4.47158
-6.96	3.73926	5.06287		-6.96	3.03493	4.05925		-6.96	4.35	4.41697
-6.93	3.55736	4.78149		-6.93	2.90147	3.94781		-6.93	3.97495	4.32757
-6.9	3.42358	4.4471		-6.9	2.8725	3.83164		-6.9	3.76368	4.22307
-6.87	3.40803	4.14563		-6.87	2.91402	3.6795		-6.87	3.73264	4.13457
-6.84	3.35179	3.94076		-6.84	2.9771	3.49916		-6.84	3.66701	4.06302
-6.81	3.07694	3.818		-6.81	2.95875	3.32345		-6.81	3.40141	3.98565
-6.78	2.74461	3.72		-6.78	2.76237	3.18044		-6.78	3.04421	3.89302
-6.75	2.52341	3.60956		-6.75	2.38	3.08012		-6.75	2.83275	3.811
-6.72	2.32645	3.48629		-6.72	1.98984	3.00253		-6.72	2.79368	3.75377
-6.69	2.01417	3.35842		-6.69	1.75929	2.90898		-6.69	2.77344	3.68954
-6.66	1.6445	3.19777		-6.66	1.78904	2.76222		-6.66	2.75167	3.60975
-6.63	1.36888	2.95845		-6.63	1.81664	2.5259		-6.63	2.75376	3.53951
-6.6	1.24058	2.65438		-6.6	1.6476	2.24221		-6.6	2.70416	3.47026
-6.57	1.13933	2.34711		-6.57	1.4413	1.98094		-6.57	2.53304	3.36346
-6.54	0.89442	2.11805		-6.54	1.30081	1.79291		-6.54	2.38502	3.22079
-6.51	0.69152	1.93746		-6.51	1.21243	1.65244		-6.51	2.23219	3.05278
-6.48	0.51229	1.71575		-6.48	1.13997	1.51828		-6.48	2.14284	2.86593
-6.45	0.3361	1.46445		-6.45	1.04027	1.38032		-6.45	2.14967	2.70146
-6.42	0.26956	1.25458		-6.42	0.84973	1.24983		-6.42	2.17692	2.5703
-6.39	0.2133	1.09229		-6.39	0.56217	1.12187		-6.39	2.13695	2.40853
-6.36	0.19263	0.96508		-6.36	0.2598	0.99189		-6.36	2.03374	2.20599
-6.33	0.1966	0.82996		-6.33	0.17453	0.82622		-6.33	1.83167	1.9557
-6.3	0.30908	0.67136		-6.3	0.34343	0.62713		-6.3	1.71489	1.7138
-6.27	0.44242	0.52607		-6.27	0.58437	0.48149		-6.27	1.65054	1.58255
-6.24	0.47146	0.40809		-6.24	0.49325	0.40532		-6.24	1.50071	1.5275
-6.21	0.47015	0.35412		-6.21	0.23201	0.39049		-6.21	1.46727	1.50502
-6.18	0.52941	0.33142		-6.18	0.01127	0.3794		-6.18	1.56023	1.46225
-6.15	0.53125	0.29004		-6.15	-0.16033	0.35102		-6.15	1.74286	1.38677
-6.12	0.57689	0.21982		-6.12	-0.16714	0.30103		-6.12	1.89921	1.28934
-6.09	0.77764	0.13693		-6.09	0.01486	0.19966		-6.09	1.97469	1.15243
-6.06	0.84629	0.06182		-6.06	0.23843	0.05367		-6.06	1.93246	0.99236
-6.03	0.79512	-0.01501		-6.03	0.43289	-0.0936		-6.03	1.80488	0.83472
-6	0.71096	-0.12151		-6	0.62484	-0.20611		-6	1.74948	0.68028
-5.97	0.6083	-0.27744		-5.97	0.72415	-0.29414		-5.97	1.92005	0.5202
-5.94	0.46563	-0.45909		-5.94	0.71171	-0.38446		-5.94	2.11963	0.35222
-5.91	0.27831	-0.6593		-5.91	0.80668	-0.48827		-5.91	2.20248	0.18366
-5.88	0.15556	-0.86086		-5.88	0.96184	-0.61148		-5.88	2.14361	0.03432
-5.85	0.17349	-1.02729		-5.85	0.99962	-0.75005		-5.85	2.05713	-0.11742
-5.82	0.27313	-1.15873		-5.82	0.912	-0.90458		-5.82	2.01566	-0.28952
-5.79	0.38809	-1.27078		-5.79	0.8143	-1.07592		-5.79	1.99092	-0.45883
-5.76	0.51406	-1.36867		-5.76	0.79721	-1.24124		-5.76	1.97873	-0.57923
-5.73	0.60147	-1.44983		-5.73	0.82499	-1.36312		-5.73	1.97939	-0.66507
-5.7	0.75637	-1.54914		-5.7	0.8396	-1.42157		-5.7	1.9443	-0.77441
-5.67	0.92398	-1.69697		-5.67	0.8538	-1.45658		-5.67	1.82913	-0.90816
-5.64	0.96768	-1.86984		-5.64	0.87453	-1.49977		-5.64	1.67995	-1.02982
-5.61	0.91926	-2.0275		-5.61	0.83188	-1.54149		-5.61	1.60685	-1.12523
-5.58	0.83769	-2.14149		-5.58	0.73221	-1.58893		-5.58	1.64955	-1.1944
-5.55	0.7247	-2.21505		-5.55	0.80146	-1.66388		-5.55	1.71179	-1.23431
-5.52	0.58166	-2.27552		-5.52	0.97285	-1.74081		-5.52	1.72971	-1.25607
-5.49	0.42415	-2.32403		-5.49	0.96738	-1.79478		-5.49	1.72254	-1.27966
-5.46	0.28594	-2.34993		-5.46	0.8556	-1.82932		-5.46	1.62977	-1.30667
-5.43	0.19549	-2.35699		-5.43	0.73535	-1.85277		-5.43	1.4543	-1.32633
-5.4	0.13794	-2.39758		-5.4	0.60056	-1.90754		-5.4	1.40661	-1.34649
-5.37	0.06229	-2.48595		-5.37	0.43444	-2.0078		-5.37	1.5164	-1.39576
-5.34	-0.01477	-2.58154		-5.34	0.28018	-2.12218		-5.34	1.6181	-1.47603
-5.31	-0.02911	-2.65744		-5.31	0.25982	-2.23165		-5.31	1.64472	-1.5692
-5.28	0.03505	-2.70835		-5.28	0.41494	-2.31244		-5.28	1.57559	-1.67151
-5.25	0.07255	-2.72129		-5.25	0.63509	-2.33201		-5.25	1.45661	-1.76924
-5.22	0.14016	-2.69928		-5.22	0.80463	-2.29382		-5.22	1.36591	-1.83127
-5.19	0.13832	-2.66677		-5.19	0.79925	-2.25061		-5.19	1.32248	-1.85185
-5.16	0.07476	-2.65713		-5.16	0.76281	-2.22936		-5.16	1.30627	-1.86159
-5.13	0.02334	-2.71282		-5.13	0.9516	-2.19252		-5.13	1.28775	-1.88274
-5.1	-0.13964	-2.81232		-5.1	1.06667	-2.12561		-5.1	1.25601	-1.89154
-5.07	-0.48553	-2.88996		-5.07	1.02214	-2.06023		-5.07	1.20449	-1.84853
-5.04	-0.84621	-2.87106		-5.04	0.84005	-2.02013		-5.04	1.16398	-1.79294
-5.01	-1.02405	-2.75223		-5.01	0.57635	-2.00524		-5.01	1.1942	-1.75914
-4.98	-0.95701	-2.57015		-4.98	0.3083	-1.9886		-4.98	1.28387	-1.73597
-4.95	-0.66932	-2.37158		-4.95	0.17371	-1.92694		-4.95	1.33218	-1.72908
-4.92	-0.34869	-2.23433		-4.92	0.23313	-1.81233		-4.92	1.29484	-1.73444
-4.89	-0.11367	-2.19296		-4.89	0.37381	-1.70393		-4.89	1.16606	-1.73091
-4.86	-0.01997	-2.2257		-4.86	0.44798	-1.67547		-4.86	0.99758	-1.70816
-4.83	-0.0799	-2.28902		-4.83	0.46495	-1.75081		-4.83	0.90478	-1.69794
-4.8	-0.25949	-2.32171		-4.8	0.53846	-1.85444		-4.8	0.89922	-1.69973
-4.77	-0.40422	-2.26992		-4.77	0.55204	-1.91532		-4.77	0.91437	-1.6708
-4.74	-0.50197	-2.1306		-4.74	0.39325	-1.91764		-4.74	0.87629	-1.59615
-4.71	-0.68705	-1.92856		-4.71	0.18377	-1.85683		-4.71	0.77113	-1.50514
-4.68	-1.01077	-1.74821		-4.68	-0.07999	-1.782		-4.68	0.65326	-1.45637
-4.65	-1.35141	-1.65054		-4.65	-0.35696	-1.71342		-4.65	0.58937	-1.47306
-4.62	-1.60796	-1.61376		-4.62	-0.57384	-1.6509		-4.62	0.70645	-1.5272
-4.59	-1.86114	-1.62441		-4.59	-0.75303	-1.61018		-4.59	0.96411	-1.57398
-4.56	-2.05534	-1.66851		-4.56	-0.9248	-1.59196		-4.56	1.19495	-1.58722
-4.53	-2.064	-1.70873		-4.53	-1.08817	-1.58557		-4.53	1.28973	-1.57726
-4.5	-1.88216	-1.72733		-4.5	-1.23662	-1.6043		-4.5	1.2386	-1.58206
-4.47	-1.71474	-1.72159		-4.47	-1.33897	-1.61403		-4.47	1.11356	-1.61718
-4.44	-1.68252	-1.70706		-4.44	-1.35056	-1.5574		-4.44	1.03605	-1.64103
-4.41	-1.78169	-1.66127		-4.41	-1.33432	-1.43483		-4.41	1.05295	-1.6303
-4.38	-1.9244	-1.57318		-4.38	-1.46457	-1.28652		-4.38	1.09352	-1.60461
-4.35	-2.12718	-1.51971		-4.35	-1.6655	-1.16178		-4.35	1.07968	-1.54006
-4.32	-2.38242	-1.54709		-4.32	-1.86465	-1.1177		-4.32	1.00472	-1.41775
-4.29	-2.62715	-1.58628		-4.29	-2.00554	-1.11902		-4.29	0.93588	-1.28779
-4.26	-2.8614	-1.58363		-4.26	-2.15088	-1.10055		-4.26	0.86399	-1.15971
-4.23	-3.15458	-1.53703		-4.23	-2.24082	-1.06346		-4.23	0.78009	-1.02527
-4.2	-3.42547	-1.42458		-4.2	-2.2675	-1.06993		-4.2	0.69996	-0.92862
-4.17	-3.53246	-1.26218		-4.17	-2.30572	-1.13244		-4.17	0.64985	-0.90104
-4.14	-3.51182	-1.11325		-4.14	-2.39941	-1.20617		-4.14	0.63159	-0.91825
-4.11	-3.61634	-1.0435		-4.11	-2.5128	-1.23109		-4.11	0.60104	-0.90014
-4.08	-3.9595	-1.04634		-4.08	-2.66908	-1.1685		-4.08	0.54457	-0.83149
-4.05	-4.40562	-1.03137		-4.05	-2.96048	-1.05348		-4.05	0.47692	-0.77414
-4.02	-4.76462	-0.98797		-4.02	-3.23835	-1.00499		-4.02	0.41251	-0.74393
-3.99	-5.02286	-0.95031		-3.99	-3.41698	-1.04376		-3.99	0.39072	-0.68603
-3.96	-5.25561	-0.88813		-3.96	-3.66274	-1.06618		-3.96	0.32987	-0.59615
-3.93	-5.42021	-0.76205		-3.93	-3.90557	-0.90991		-3.93	0.16923	-0.53365
-3.9	-5.5601	-0.61872		-3.9	-4.15142	-0.57799		-3.9	0.03111	-0.51945
-3.87	-5.77229	-0.59486		-3.87	-4.48393	-0.32192		-3.87	-0.01669	-0.55627
-3.84	-6.01808	-0.69459		-3.84	-4.8141	-0.27514		-3.84	-0.06577	-0.64319
-3.81	-6.27219	-0.78401		-3.81	-4.95873	-0.35094		-3.81	-0.11957	-0.71758
-3.78	-6.5467	-0.82005		-3.78	-4.90361	-0.45921		-3.78	-0.14978	-0.70751
-3.75	-6.68923	-0.81929		-3.75	-4.74784	-0.55372		-3.75	-0.1727	-0.58945
-3.72	-6.64932	-0.78942		-3.72	-4.677	-0.63728		-3.72	-0.26703	-0.41563
-3.69	-6.51432	-0.72989		-3.69	-4.80002	-0.69943		-3.69	-0.4107	-0.28686
-3.66	-6.3832	-0.61306		-3.66	-4.99545	-0.71019		-3.66	-0.48999	-0.23358
-3.63	-6.37787	-0.44207		-3.63	-5.07379	-0.67196		-3.63	-0.45772	-0.19443
-3.6	-6.48728	-0.32744		-3.6	-4.93701	-0.60212		-3.6	-0.34851	-0.12859
-3.57	-6.55224	-0.29754		-3.57	-4.77336	-0.47209		-3.57	-0.24036	-0.06247
-3.54	-6.42778	-0.21393		-3.54	-4.78275	-0.30345		-3.54	-0.16027	-0.00603
-3.51	-6.21434	-0.04568		-3.51	-4.87868	-0.18861		-3.51	-0.12848	0.0319
-3.48	-6.11741	0.13444		-3.48	-5.08975	-0.16511		-3.48	-0.19584	0.04648
-3.45	-6.23083	0.22146		-3.45	-5.31576	-0.2386		-3.45	-0.29719	0.12431
-3.42	-6.41161	0.23196		-3.42	-5.47467	-0.39471		-3.42	-0.34634	0.28339
-3.39	-6.40795	0.27876		-3.39	-5.57623	-0.52668		-3.39	-0.33513	0.43366
-3.36	-6.20874	0.37257		-3.36	-5.63997	-0.56949		-3.36	-0.30605	0.51697
-3.33	-5.87933	0.48967		-3.33	-5.66046	-0.54356		-3.33	-0.29175	0.50035
-3.3	-5.61788	0.64835		-3.3	-5.64548	-0.48626		-3.3	-0.27293	0.41153
-3.27	-5.50561	0.85078		-3.27	-5.60945	-0.37809		-3.27	-0.20887	0.34137
-3.24	-5.49307	1.03514		-3.24	-5.52608	-0.17476		-3.24	-0.09254	0.32998
-3.21	-5.47344	1.14294		-3.21	-5.35863	0.12496		-3.21	0.0234	0.30878
-3.18	-5.4457	1.14745		-3.18	-5.23877	0.45383		-3.18	0.16483	0.22078
-3.15	-5.38877	1.05838		-3.15	-5.30568	0.73852		-3.15	0.30879	0.12202
-3.12	-5.29	0.95782		-3.12	-5.41462	0.91143		-3.12	0.38009	0.12665
-3.09	-5.13775	0.94367		-3.09	-5.35692	0.96048		-3.09	0.36934	0.31075
-3.06	-4.93597	1.0136		-3.06	-5.23988	0.94606		-3.06	0.372	0.57666
-3.03	-4.78944	1.08412		-3.03	-5.15162	0.90544		-3.03	0.45963	0.74775
-3	-4.85577	1.04638		-3	-5.01909	0.74717		-3	0.58933	0.80085
-2.97	-4.99326	0.91082		-2.97	-4.81859	0.47129		-2.97	0.69288	0.82792
-2.94	-4.99381	0.89812		-2.94	-4.64848	0.28144		-2.94	0.69072	0.89314
-2.91	-4.97336	1.1247		-2.91	-4.56987	0.31377		-2.91	0.58705	1.01298
-2.88	-4.87939	1.44912		-2.88	-4.55126	0.53803		-2.88	0.49628	1.21026
-2.85	-4.68269	1.69662		-2.85	-4.49276	0.87989		-2.85	0.49997	1.47594
-2.82	-4.47167	1.78429		-2.82	-4.33164	1.23302		-2.82	0.6042	1.69728
-2.79	-4.29902	1.85553		-2.79	-4.1097	1.47112		-2.79	0.73964	1.76802
-2.76	-4.16641	2.1039		-2.76	-3.93235	1.61316		-2.76	0.79918	1.73045
-2.73	-4.00412	2.46537		-2.73	-3.78472	1.76528		-2.73	0.81691	1.63585
-2.7	-3.81394	2.77602		-2.7	-3.63118	1.95183		-2.7	0.82448	1.56522
-2.67	-3.70366	3.02185		-2.67	-3.5199	2.17343		-2.67	0.87925	1.62733
-2.64	-3.67191	3.20169		-2.64	-3.44	2.39355		-2.64	1.00607	1.84632
-2.61	-3.65551	3.26676		-2.61	-3.28106	2.53972		-2.61	1.13756	2.12208
-2.58	-3.62313	3.36181		-2.58	-3.04202	2.63259		-2.58	1.26879	2.38088
-2.55	-3.42278	3.62063		-2.55	-2.83994	2.76571		-2.55	1.40121	2.60783
-2.52	-3.14659	4.03896		-2.52	-2.74954	3.04463		-2.52	1.48831	2.73113
-2.49	-2.91537	4.46072		-2.49	-2.66747	3.45216		-2.49	1.50174	2.71952
-2.46	-2.81759	4.69983		-2.46	-2.58044	3.82868		-2.46	1.48081	2.66021
-2.43	-2.7743	4.69332		-2.43	-2.56034	4.08488		-2.43	1.46315	2.64057
-2.4	-2.66842	4.55915		-2.4	-2.44943	4.32778		-2.4	1.45642	2.67437
-2.37	-2.52079	4.42521		-2.37	-2.22321	4.53979		-2.37	1.4609	2.75414
-2.34	-2.3406	4.4061		-2.34	-1.96583	4.57986		-2.34	1.54362	2.85209
-2.31	-2.13918	4.55603		-2.31	-1.72485	4.41282		-2.31	1.6767	2.91751
-2.28	-1.95133	4.81587		-2.28	-1.62408	4.13583		-2.28	1.79072	2.96691
-2.25	-1.74205	5.11524		-2.25	-1.62533	3.89815		-2.25	1.87384	3.059
-2.22	-1.5734	5.40028		-2.22	-1.61462	3.79099		-2.22	1.99178	3.19959
-2.19	-1.35561	5.58		-2.19	-1.56201	3.89139		-2.19	2.15069	3.32845
-2.16	-1.074	5.6064		-2.16	-1.53623	4.25777		-2.16	2.2505	3.36137
-2.13	-0.9249	5.55497		-2.13	-1.57055	4.75914		-2.13	2.23921	3.31959
-2.1	-0.81966	5.58725		-2.1	-1.55589	5.23182		-2.1	2.16405	3.3221
-2.07	-0.66719	5.8272		-2.07	-1.3496	5.62705		-2.07	2.10033	3.41178
-2.04	-0.47396	6.15208		-2.04	-1.06773	5.90001		-2.04	2.12256	3.51079
-2.01	-0.34587	6.4653		-2.01	-0.81606	6.08536		-2.01	2.24672	3.57273
-1.98	-0.27866	6.77178		-1.98	-0.6073	6.26454		-1.98	2.34985	3.65613
-1.95	-0.17766	7.01331		-1.95	-0.48274	6.38803		-1.95	2.39158	3.71018
-1.92	0.00954	7.18778		-1.92	-0.3211	6.41519		-1.92	2.38867	3.63176
-1.89	0.21642	7.37518		-1.89	-0.1051	6.4254		-1.89	2.43451	3.49599
-1.86	0.38208	7.48707		-1.86	0.06812	6.53705		-1.86	2.5221	3.44041
-1.83	0.54718	7.38342		-1.83	0.13342	6.71638		-1.83	2.61086	3.50379
-1.8	0.67948	7.16225		-1.8	0.18131	6.83277		-1.8	2.65679	3.69595
-1.77	0.88496	6.98727		-1.77	0.33775	6.85083		-1.77	2.67478	3.91036
-1.74	1.13624	6.91762		-1.74	0.54738	6.78796		-1.74	2.71996	4.0016
-1.71	1.39611	6.9679		-1.71	0.69545	6.69405		-1.71	2.83669	3.95858
-1.68	1.65286	7.11154		-1.68	0.72345	6.68766		-1.68	3.02337	3.88991
-1.65	1.87929	7.22822		-1.65	0.66482	6.8167		-1.65	3.20831	3.86538
-1.62	2.07816	7.16364		-1.62	0.6021	6.99284		-1.62	3.30076	3.86276
-1.59	2.25518	6.96851		-1.59	0.64785	7.08218		-1.59	3.36895	3.88495
-1.56	2.46325	6.91272		-1.56	0.81909	7.06454		-1.56	3.47292	3.98914
-1.53	2.77979	7.08198		-1.53	1.09846	7.02349		-1.53	3.5786	4.15742
-1.5	3.18425	7.40739		-1.5	1.41809	6.9981		-1.5	3.58578	4.32408
-1.47	3.54526	7.7683		-1.47	1.66368	6.93584		-1.47	3.5991	4.44925
-1.44	3.73502	8.06792		-1.44	1.79048	6.93366		-1.44	3.69942	4.52067
-1.41	3.81325	8.21529		-1.41	1.87433	7.10617		-1.41	3.84148	4.57628
-1.38	3.77885	8.21723		-1.38	1.958	7.40285		-1.38	3.95295	4.67686
-1.35	3.81979	8.21811		-1.35	2.00304	7.71791		-1.35	4.00232	4.8424
-1.32	3.9844	8.31648		-1.32	2.0739	7.95241		-1.32	4.01996	5.0266
-1.29	4.20411	8.50266		-1.29	2.3575	8.04259		-1.29	4.05818	5.16685
-1.26	4.51219	8.71263		-1.26	2.74631	7.97544		-1.26	4.15456	5.23808
-1.23	4.89687	8.94991		-1.23	2.96549	7.82315		-1.23	4.28282	5.26239
-1.2	5.30304	9.24456		-1.2	3.03446	7.67693		-1.2	4.34019	5.30353
-1.17	5.65015	9.50668		-1.17	3.08241	7.59533		-1.17	4.33787	5.38458
-1.14	5.92074	9.68541		-1.14	3.24092	7.63842		-1.14	4.3174	5.48431
-1.11	6.1516	9.89118		-1.11	3.5675	7.85366		-1.11	4.29991	5.61608
-1.08	6.35927	10.0885		-1.08	3.96672	8.15027		-1.08	4.3328	5.79361
-1.05	6.60709	10.1547		-1.05	4.38203	8.37674		-1.05	4.40545	5.93854
-1.02	6.99211	10.155		-1.02	4.79158	8.53313		-1.02	4.51064	6.0169
-0.99	7.36329	10.1939		-0.99	5.17118	8.64371		-0.99	4.62405	6.08068
-0.96	7.63839	10.3315		-0.96	5.55103	8.73004		-0.96	4.73304	6.18099
-0.93	7.90924	10.5641		-0.93	5.95514	8.8222		-0.93	4.86104	6.34751
-0.9	8.22753	10.8293		-0.9	6.34555	8.92939		-0.9	5.03009	6.55783
-0.87	8.52352	11.0827		-0.87	6.79709	9.06668		-0.87	5.20655	6.74056
-0.84	8.79066	11.31		-0.84	7.20069	9.23129		-0.84	5.38323	6.83498
-0.81	9.05129	11.5257		-0.81	7.48183	9.39948		-0.81	5.56856	6.86223
-0.78	9.31486	11.6991		-0.78	7.7018	9.53391		-0.78	5.63163	6.86907
-0.75	9.60986	11.8185		-0.75	8.0222	9.61533		-0.75	5.60231	6.87168
-0.72	9.95195	11.8665		-0.72	8.38529	9.6318		-0.72	5.49815	6.85221
-0.69	10.2983	11.8862		-0.69	8.65155	9.59008		-0.69	5.40138	6.83874
-0.66	10.6068	11.8811		-0.66	8.82288	9.51028		-0.66	5.38004	6.83419
-0.63	10.8355	11.772		-0.63	8.87899	9.4315		-0.63	5.44072	6.77316
-0.6	11.0218	11.5707		-0.6	8.7779	9.36945		-0.6	5.55867	6.63906
-0.57	11.2926	11.3347		-0.57	8.59788	9.29921		-0.57	5.685	6.4772
-0.54	11.4999	11.0746		-0.54	8.53358	9.17495		-0.54	5.78967	6.33581
-0.51	11.6043	10.7844		-0.51	8.64526	8.97239		-0.51	5.92139	6.21406
-0.48	11.698	10.4633		-0.48	8.98383	8.71814		-0.48	6.07849	6.07935
-0.45	11.8473	10.1355		-0.45	9.51806	8.46052		-0.45	6.21379	5.9172
-0.42	12.025	9.78346		-0.42	9.99935	8.17413		-0.42	6.36296	5.70248
-0.39	12.11	9.38532		-0.39	10.2759	7.84297		-0.39	6.47303	5.43429
-0.36	12.0006	8.94344		-0.36	10.2617	7.48872		-0.36	6.41013	5.14126
-0.33	11.6899	8.48616		-0.33	10.1045	7.13159		-0.33	6.19828	4.84699
-0.3	11.199	8.00659		-0.3	9.89727	6.74107		-0.3	5.93465	4.54515
-0.27	10.599	7.47164		-0.27	9.69035	6.29843		-0.27	5.70052	4.19978
-0.24	9.89748	6.87601		-0.24	9.45678	5.80855		-0.24	5.477	3.8249
-0.21	9.10091	6.20983		-0.21	9.11104	5.26542		-0.21	5.21234	3.45366
-0.18	8.18223	5.50833		-0.18	8.56615	4.69099		-0.18	4.898	3.08467
-0.15	6.95961	4.81592		-0.15	7.83945	4.10624		-0.15	4.52772	2.69952
-0.12	5.5223	4.15291		-0.12	6.95195	3.5208		-0.12	4.02972	2.30726
-0.09	4.01769	3.50347		-0.09	5.85624	2.93481		-0.09	3.33665	1.91911
-0.06	2.5499	2.83048		-0.06	4.60854	2.35797		-0.06	2.43692	1.53698
-0.03	1.18037	2.13892		-0.03	3.15279	1.78564		-0.03	1.33104	1.1463
-3.19744e-13	0.04571	1.46819		-3.19744e-13	1.5475	1.23731		-3.19744e-13	0.00232	0.73115
0.03	-0.80816	0.80935		0.03	0.00156	0.71493		0.03	-1.40374	0.28006
0.06	-1.50391	0.14569		0.06	-1.31668	0.17473		0.06	-2.72154	-0.18101
0.09	-2.09131	-0.52968		0.09	-2.33013	-0.38807		0.09	-3.82693	-0.59553
0.12	-2.56026	-1.21967		0.12	-3.12027	-0.94477		0.12	-4.69125	-0.96103
0.15	-3.002	-1.87822		0.15	-3.74151	-1.47561		0.15	-5.31742	-1.3006
0.18	-3.20741	-2.49813		0.18	-4.16628	-1.99662		0.18	-5.70675	-1.63551
0.21	-3.22095	-3.08926		0.21	-4.32603	-2.5178		0.21	-5.8333	-1.96472
0.24	-3.30749	-3.66396		0.24	-4.2324	-3.03544		0.24	-5.7259	-2.2912
0.27	-3.52431	-4.19902		0.27	-4.03391	-3.50654		0.27	-5.51729	-2.61574
0.3	-3.75313	-4.67597		0.3	-3.918	-3.92061		0.3	-5.29902	-2.93537
0.33	-4.00246	-5.10256		0.33	-3.93621	-4.30086		0.33	-5.08368	-3.22473
0.36	-4.31274	-5.44629		0.36	-4.13801	-4.62231		0.36	-4.97582	-3.44936
0.39	-4.64925	-5.71134		0.39	-4.47703	-4.88867		0.39	-5.02155	-3.62391
0.42	-5.03401	-5.96018		0.42	-4.89672	-5.13468		0.42	-5.12252	-3.77245
0.45	-5.60069	-6.24492		0.45	-5.45286	-5.36608		0.45	-5.19505	-3.90756
0.48	-6.39319	-6.55977		0.48	-6.0772	-5.572		0.48	-5.2329	-4.04159
0.51	-7.16873	-6.84049		0.51	-6.71624	-5.72225		0.51	-5.24044	-4.16344
0.54	-7.67074	-7.04695		0.54	-7.34147	-5.83213		0.54	-5.25098	-4.2722
0.57	-7.72965	-7.17357		0.57	-7.87182	-5.92837		0.57	-5.2998	-4.36352
0.6	-7.43052	-7.26308		0.6	-8.19474	-6.03653		0.6	-5.38671	-4.42503
0.63	-7.0452	-7.34541		0.63	-8.26576	-6.1653		0.63	-5.4972	-4.456
0.66	-6.78593	-7.42099		0.66	-8.15137	-6.29684		0.66	-5.61348	-4.48811
0.69	-6.72836	-7.47836		0.69	-7.95559	-6.40364		0.69	-5.68588	-4.5378
0.72	-6.8052	-7.49939		0.72	-7.7547	-6.48144		0.72	-5.7303	-4.57796
0.75	-6.86462	-7.47184		0.75	-7.53498	-6.51237		0.75	-5.72073	-4.58522
0.78	-6.84405	-7.4085		0.78	-7.39896	-6.47565		0.78	-5.68234	-4.54786
0.81	-6.7333	-7.36056		0.81	-7.30718	-6.38188		0.81	-5.67556	-4.48838
0.84	-6.55388	-7.34768		0.84	-7.21677	-6.27247		0.84	-5.6081	-4.44097
0.87	-6.4122	-7.33963		0.87	-7.09526	-6.20111		0.87	-5.45958	-4.41122
0.9	-6.36622	-7.34698		0.9	-6.86772	-6.18121		0.9	-5.32212	-4.40169
0.93	-6.27309	-7.38026		0.93	-6.49415	-6.19705		0.93	-5.25293	-4.41808
0.96	-6.09684	-7.39378		0.96	-6.10041	-6.22149		0.96	-5.24327	-4.43788
0.99	-5.8416	-7.38039		0.99	-5.84706	-6.23568		0.99	-5.21894	-4.43145
1.02	-5.52993	-7.31919		1.02	-5.6882	-6.22591		1.02	-5.127	-4.39957
1.05	-5.22439	-7.15427		1.05	-5.60953	-6.17805		1.05	-4.98769	-4.35919
1.08	-4.98016	-6.95404		1.08	-5.60962	-6.11463		1.08	-4.81139	-4.32402
1.11	-4.73307	-6.83207		1.11	-5.50433	-6.04728		1.11	-4.59939	-4.29856
1.14	-4.54498	-6.79803		1.14	-5.4171	-5.97477		1.14	-4.40089	-4.26235
1.17	-4.53175	-6.79056		1.17	-5.28036	-5.89894		1.17	-4.27145	-4.2067
1.2	-4.65206	-6.77857		1.2	-5.09429	-5.8187		1.2	-4.26858	-4.15384
1.23	-4.71144	-6.74579		1.23	-4.97131	-5.72342		1.23	-4.3087	-4.08412
1.26	-4.64373	-6.67294		1.26	-4.95308	-5.5803		1.26	-4.20427	-4.00052
1.29	-4.53156	-6.58594		1.29	-4.90237	-5.42863		1.29	-3.97438	-3.94558
1.32	-4.31606	-6.4767		1.32	-4.7017	-5.29217		1.32	-3.80872	-3.89732
1.35	-3.75039	-6.3166		1.35	-4.43458	-5.13903		1.35	-3.77119	-3.79981
1.38	-3.04412	-6.12009		1.38	-4.18244	-4.96448		1.38	-3.75082	-3.64746
1.41	-2.39366	-5.92135		1.41	-3.81696	-4.81923		1.41	-3.65347	-3.47597
1.44	-1.82302	-5.70571		1.44	-3.32537	-4.74683		1.44	-3.51065	-3.30766
1.47	-1.4656	-5.47418		1.47	-2.87239	-4.7277		1.47	-3.46389	-3.14189
1.5	-1.37346	-5.3114		1.5	-2.58274	-4.7327		1.5	-3.45444	-3.01265
1.53	-1.37186	-5.17098		1.53	-2.42265	-4.70616		1.53	-3.3869	-2.9468
1.56	-1.24031	-4.95749		1.56	-2.29942	-4.60336		1.56	-3.2575	-2.93653
1.59	-0.93743	-4.69117		1.59	-2.18448	-4.44381		1.59	-3.22318	-2.93124
1.62	-0.55292	-4.4471		1.62	-1.95299	-4.23886		1.62	-3.23034	-2.91314
1.65	-0.22373	-4.25698		1.65	-1.59514	-3.99503		1.65	-3.06362	-2.8981
1.68	0.01501	-4.08947		1.68	-1.19008	-3.78405		1.68	-2.77319	-2.88026
1.71	0.17751	-3.9244		1.71	-0.80187	-3.6418		1.71	-2.60391	-2.85786
1.74	0.26823	-3.76353		1.74	-0.48289	-3.55377		1.74	-2.57829	-2.86173
1.77	0.32457	-3.62451		1.77	-0.25972	-3.52441		1.77	-2.502	-2.90923
1.8	0.55309	-3.50765		1.8	-0.05451	-3.54727		1.8	-2.33436	-2.95102
1.83	0.92651	-3.37487		1.83	0.24672	-3.5532		1.83	-2.18083	-2.87129
1.86	1.25048	-3.16181		1.86	0.4881	-3.51829		1.86	-2.1279	-2.63666
1.89	1.53587	-2.73212		1.89	0.59369	-3.44651		1.89	-2.16869	-2.31258
1.92	1.85441	-2.32279		1.92	0.70852	-3.24502		1.92	-2.24202	-2.07032
1.95	2.21185	-2.08208		1.95	0.81241	-2.97802		1.95	-2.27678	-1.95864
1.98	2.59675	-1.97346		1.98	0.90912	-2.82612		1.98	-2.1555	-1.87668
2.01	2.97896	-1.88381		2.01	0.99236	-2.77157		2.01	-1.99559	-1.74932
2.04	3.22304	-1.70611		2.04	1.06481	-2.68751		2.04	-1.87836	-1.61262
2.07	3.38966	-1.43332		2.07	1.16455	-2.49714		2.07	-1.80966	-1.54548
2.1	3.53932	-1.14346		2.1	1.36464	-2.22223		2.1	-1.78966	-1.55028
2.13	3.68774	-0.88644		2.13	1.65232	-1.93691		2.13	-1.77645	-1.53093
2.16	3.80708	-0.64595		2.16	1.87055	-1.69831		2.16	-1.72444	-1.46409
2.19	3.86265	-0.38634		2.19	2.02174	-1.55349		2.19	-1.63288	-1.4088
2.22	3.91128	-0.12411		2.22	2.11533	-1.51881		2.22	-1.52755	-1.40056
2.25	3.89171	0.02277		2.25	2.17059	-1.50211		2.25	-1.43497	-1.39687
2.28	3.78402	0.01997		2.28	2.27059	-1.46259		2.28	-1.34428	-1.38231
2.31	3.72997	0.03315		2.31	2.43621	-1.42176		2.31	-1.18082	-1.37693
2.34	3.87237	0.18664		2.34	2.60162	-1.32555		2.34	-0.99754	-1.36803
2.37	4.18783	0.39905		2.37	2.60039	-1.19842		2.37	-0.80355	-1.35093
2.4	4.52968	0.55227		2.4	2.44841	-1.08037		2.4	-0.66107	-1.31753
2.43	4.81311	0.66216		2.43	2.33939	-0.95179		2.43	-0.60405	-1.27472
2.46	5.05508	0.72919		2.46	2.37999	-0.78997		2.46	-0.60716	-1.22369
2.49	5.19596	0.70583		2.49	2.54137	-0.62785		2.49	-0.67823	-1.15834
2.52	5.21585	0.62403		2.52	2.74736	-0.50829		2.52	-0.74895	-1.07859
2.55	5.22617	0.57238		2.55	2.98844	-0.47268		2.55	-0.74812	-0.96866
2.58	5.23414	0.59926		2.58	3.29548	-0.50095		2.58	-0.69322	-0.8262
2.61	5.22061	0.67385		2.61	3.60444	-0.51733		2.61	-0.63359	-0.67773
2.64	5.19059	0.76601		2.64	3.84701	-0.48589		2.64	-0.57812	-0.55823
2.67	5.17057	0.89312		2.67	3.94696	-0.3936		2.67	-0.57476	-0.47861
2.7	5.21384	1.06817		2.7	3.83055	-0.22199		2.7	-0.60943	-0.39507
2.73	5.41482	1.23734		2.73	3.72141	-0.00696		2.73	-0.63967	-0.30876
2.76	5.72199	1.31695		2.76	3.69214	0.20902		2.76	-0.62052	-0.29816
2.79	5.98795	1.26174		2.79	3.69486	0.4233		2.79	-0.53852	-0.37146
2.82	6.17983	1.02066		2.82	3.71709	0.62784		2.82	-0.45952	-0.48213
2.85	6.28172	0.87062		2.85	3.78252	0.717		2.85	-0.35481	-0.50192
2.88	6.25614	0.88195		2.88	3.86313	0.7195		2.88	-0.23582	-0.40974
2.91	6.30513	0.89792		2.91	3.92871	0.76193		2.91	-0.17043	-0.30679
2.94	6.34331	0.86598		2.94	4.04152	0.83623		2.94	-0.17398	-0.24899
2.97	6.34323	0.84506		2.97	4.27687	0.86832		2.97	-0.16608	-0.18447
3	6.34591	0.88191		3	4.50435	0.80922		3	-0.11317	-0.07612
3.03	6.41051	0.95274		3.03	4.52373	0.69871		3.03	-0.04932	0.03651
3.06	6.59391	0.98526		3.06	4.35105	0.61337		3.06	-0.05869	0.1028
3.09	6.79206	0.93585		3.09	4.2052	0.56616		3.09	-0.08309	0.12798
3.12	6.85652	0.83039		3.12	4.14564	0.54818		3.12	0.0025	0.14968
3.15	6.76544	0.72534		3.15	4.21615	0.58221		3.15	0.18648	0.21373
3.18	6.59253	0.70874		3.18	4.36684	0.62247		3.18	0.34192	0.29077
3.21	6.40427	0.79692		3.21	4.53531	0.64898		3.21	0.42414	0.34226
3.24	6.31789	0.86835		3.24	4.68422	0.6734		3.24	0.47113	0.38098
3.27	6.30961	0.82905		3.27	4.72123	0.64271		3.27	0.52344	0.41199
3.3	6.30483	0.70575		3.3	4.61758	0.60557		3.3	0.55844	0.43149
3.33	6.13985	0.58902		3.33	4.49642	0.63093		3.33	0.5468	0.42525
3.36	6.14051	0.54389		3.36	4.43594	0.71946		3.36	0.51329	0.42234
3.39	6.27569	0.56303		3.39	4.45742	0.80503		3.39	0.49464	0.43371
3.42	6.43529	0.59108		3.42	4.53277	0.83881		3.42	0.50097	0.46428
3.45	6.57009	0.62042		3.45	4.5317	0.83873		3.45	0.51768	0.53334
3.48	6.60262	0.66455		3.48	4.48046	0.85694		3.48	0.5227	0.60663
3.51	6.49757	0.71463		3.51	4.36442	0.92802		3.51	0.61313	0.62024
3.54	6.32066	0.75612		3.54	4.17889	1.02074		3.54	0.66238	0.55965
3.57	6.14858	0.77375		3.57	3.98179	1.07198		3.57	0.64837	0.48023
3.6	6.02803	0.75611		3.6	3.85614	1.04715		3.6	0.62716	0.47827
3.63	5.97811	0.73592		3.63	3.76163	1.00374		3.63	0.63756	0.56677
3.66	5.97798	0.78812		3.66	3.66052	1.03167		3.66	0.70563	0.68523
3.69	5.96388	0.9366		3.69	3.57986	1.0791		3.69	0.82326	0.78307
3.72	5.75566	1.08868		3.72	3.56658	1.05685		3.72	0.9347	0.83796
3.75	5.56917	1.14587		3.75	3.64289	0.96532		3.75	1.00054	0.85461
3.78	5.46562	1.13673		3.78	3.81032	0.87332		3.78	1.05489	0.83187
3.81	5.47931	1.14479		3.81	4.10724	0.83972		3.81	1.10165	0.76135
3.84	5.5076	1.20899		3.84	4.29819	0.87121		3.84	1.1709	0.66194
3.87	5.45285	1.25906		3.87	4.2708	0.94653		3.87	1.21105	0.57907
3.9	5.35608	1.23275		3.9	4.10456	1.02942		3.9	1.17092	0.5146
3.93	5.31251	1.14858		3.93	3.89164	1.0966		3.93	1.13793	0.48169
3.96	5.27522	1.07807		3.96	3.72755	1.12691		3.96	1.13222	0.51258
3.99	5.2274	1.09355		3.99	3.54775	1.10459		3.99	1.10791	0.57451
4.02	5.21294	1.19235		4.02	3.36179	1.0808		4.02	1.04526	0.61137
4.05	5.26001	1.32273		4.05	3.25136	1.09589		4.05	0.98459	0.63327
4.08	5.24539	1.43779		4.08	3.26068	1.12758		4.08	0.93738	0.65591
4.11	5.11338	1.51442		4.11	3.28355	1.15421		4.11	0.89505	0.66837
4.14	5.14743	1.55042		4.14	3.15451	1.18866		4.14	0.89051	0.65413
4.17	5.096	1.56541		4.17	2.87507	1.23977		4.17	0.93319	0.60032
4.2	4.70598	1.56923		4.2	2.65406	1.31099		4.2	0.89315	0.52655
4.23	4.16759	1.57513		4.23	2.55755	1.38157		4.23	0.77426	0.47378
4.26	3.70687	1.61169		4.26	2.48367	1.40946		4.26	0.60526	0.4494
4.29	3.43246	1.66143		4.29	2.39914	1.38907		4.29	0.58171	0.45278
4.32	3.29166	1.69171		4.32	2.28358	1.35036		4.32	0.58101	0.50186
4.35	3.15609	1.7276		4.35	2.15185	1.33707		4.35	0.5608	0.5698
4.38	2.99297	1.77387		4.38	2.09178	1.36423		4.38	0.54406	0.59376
4.41	2.98015	1.80587		4.41	2.11314	1.39415		4.41	0.57531	0.58067
4.44	3.09754	1.80969		4.44	2.13265	1.36645		4.44	0.62387	0.58772
4.47	3.04948	1.77662		4.47	2.12066	1.2949		4.47	0.62374	0.63396
4.5	2.7787	1.70678		4.5	2.13083	1.25034		4.5	0.58364	0.68349
4.53	2.58779	1.60515		4.53	2.15807	1.2657		4.53	0.54055	0.6899
4.56	2.5529	1.51277		4.56	2.09117	1.29554		4.56	0.46445	0.65656
4.59	2.60279	1.44623		4.59	1.96064	1.29538		4.59	0.35828	0.62579
4.62	2.69812	1.39948		4.62	1.83003	1.27521		4.62	0.2588	0.62381
4.65	2.74645	1.42829		4.65	1.79678	1.27309		4.65	0.27453	0.63721
4.68	2.55428	1.54038		4.68	1.71372	1.31692		4.68	0.41245	0.65314
4.71	2.12404	1.63465		4.71	1.53369	1.36711		4.71	0.51396	0.6677
4.74	1.78738	1.65877		4.74	1.36173	1.38028		4.74	0.55001	0.69044
4.77	1.74415	1.62842		4.77	1.26994	1.37656		4.77	0.57974	0.72582
4.8	1.73239	1.61904		4.8	1.25185	1.38181		4.8	0.63433	0.75206
4.83	1.65248	1.6589		4.83	1.18581	1.39738		4.83	0.6758	0.77823
4.86	1.69975	1.71273		4.86	1.05649	1.42348		4.86	0.6411	0.8064
4.89	1.80878	1.75771		4.89	1.01763	1.4592		4.89	0.53609	0.82413
4.92	1.86205	1.78124		4.92	1.10452	1.4905		4.92	0.43805	0.83832
4.95	1.86257	1.77237		4.95	1.17466	1.49595		4.95	0.42857	0.86492
4.98	1.96103	1.72999		4.98	1.12902	1.4842		4.98	0.43065	0.89783
5.01	2.12786	1.67597		5.01	1.0452	1.48829		5.01	0.40705	0.92346
5.04	2.22629	1.64202		5.04	0.86703	1.51292		5.04	0.4116	0.93621
5.07	2.23763	1.63251		5.07	0.58041	1.52707		5.07	0.43359	0.94116
5.1	2.21653	1.64485		5.1	0.35394	1.51604		5.1	0.45751	0.96551
5.13	2.13887	1.68182		5.13	0.37996	1.48607		5.13	0.48279	1.00565
5.16	2.00657	1.72454		5.16	0.63336	1.46093		5.16	0.50426	1.03224
5.19	1.85593	1.73704		5.19	0.89631	1.46245		5.19	0.5758	1.04424
5.22	1.69935	1.723		5.22	0.97173	1.47415		5.22	0.69147	1.04688
5.25	1.60946	1.70445		5.25	0.9442	1.47603		5.25	0.80407	1.03515
5.28	1.70842	1.69223		5.28	1.04087	1.46419		5.28	0.8866	1.02171
5.31	1.83655	1.69367		5.31	1.23172	1.45132		5.31	0.93391	1.02425
5.34	1.83217	1.7087		5.34	1.26244	1.45248		5.34	0.95449	1.03657
5.37	1.86896	1.72457		5.37	1.18192	1.47842		5.37	0.96495	1.05167
5.4	2.03229	1.72859		5.4	1.02481	1.51709		5.4	1.0236	1.07845
5.43	2.29503	1.73602		5.43	0.94088	1.53769		5.43	1.13435	1.11412
5.46	2.51546	1.77853		5.46	1.09197	1.53056		5.46	1.33917	1.14561
5.49	2.59693	1.82086		5.49	1.3554	1.50258		5.49	1.5214	1.15809
5.52	2.60671	1.83193		5.52	1.64713	1.46854		5.52	1.63763	1.13844
5.55	2.56365	1.82727		5.55	1.8696	1.44819		5.55	1.66785	1.09285
5.58	2.67264	1.79104		5.58	1.96558	1.44807		5.58	1.58832	1.0513
5.61	2.77524	1.80422		5.61	1.97845	1.52038		5.61	1.46817	1.09267
5.64	2.6333	1.83676		5.64	1.95137	1.57192		5.64	1.36781	1.12788
5.67	2.37695	1.87724		5.67	1.81802	1.60141		5.67	1.24972	1.13763
5.7	2.25399	1.92298		5.7	1.53817	1.62689		5.7	1.1334	1.14414
5.73	2.35232	1.97244		5.73	1.25388	1.63878		5.73	1.17324	1.17001
5.76	2.53057	2.01442		5.76	1.17441	1.62863		5.76	1.27809	1.21251
5.79	2.61133	2.02489		5.79	1.29882	1.63635		5.79	1.28749	1.25026
5.82	2.63333	2.00388		5.82	1.32404	1.69796		5.82	1.28871	1.2632
5.85	2.69331	1.97129		5.85	1.11912	1.76732		5.85	1.29948	1.26065
5.88	2.77507	1.94266		5.88	0.91596	1.81011		5.88	1.30584	1.26983
5.91	2.7529	1.92857		5.91	0.88164	1.82351		5.91	1.34875	1.3019
5.94	2.61016	1.92425		5.94	1.11181	1.81674		5.94	1.42349	1.34035
5.97	2.53424	1.92298		5.97	1.49157	1.81672		5.97	1.47118	1.37195
6	2.56967	1.93781		6	1.79045	1.84299		6	1.50394	1.40693
6.03	2.69897	1.96726		6.03	1.94684	1.89133		6.03	1.50627	1.44931
6.06	2.81259	1.99636		6.06	2.10457	1.95594		6.06	1.47132	1.4982
6.09	2.91661	2.02509		6.09	2.2237	2.04413		6.09	1.45754	1.54863
6.12	3.01313	2.06534		6.12	2.20587	2.14868		6.12	1.4817	1.59279
6.15	3.08068	2.12621		6.15	2.12343	2.2492		6.15	1.48088	1.6156
6.18	3.08012	2.18398		6.18	2.03842	2.29608		6.18	1.5067	1.59738
6.21	2.98279	2.2389		6.21	1.85961	2.29814		6.21	1.5555	1.58079
6.24	2.82382	2.29175		6.24	1.77759	2.30204		6.24	1.68129	1.6
6.27	2.69327	2.3233		6.27	1.80323	2.3256		6.27	1.81479	1.64556
6.3	2.64428	2.31941		6.3	1.9159	2.35239		6.3	1.92518	1.67316
6.33	2.68608	2.31923		6.33	2.01405	2.37283		6.33	1.99405	1.66486
6.36	2.81038	2.33603		6.36	2.11573	2.36898		6.36	2.05623	1.61539
6.39	2.93284	2.35797		6.39	2.26545	2.33258		6.39	2.06493	1.53603
6.42	2.90279	2.3413		6.42	2.39107	2.2601		6.42	1.97083	1.44812
6.45	2.72074	2.26848		6.45	2.43228	2.16572		6.45	1.80043	1.33988
6.48	2.57702	2.14222		6.48	2.43342	2.07484		6.48	1.6659	1.21422
6.51	2.49959	2.0094		6.51	2.4045	1.99308		6.51	1.69454	1.08913
6.54	2.46874	1.80135		6.54	2.33711	1.84527		6.54	1.83186	0.89148
6.57	2.58173	1.56143		6.57	2.18924	1.73148		6.57	1.97756	0.72033
6.6	2.90885	1.33349		6.6	2.13353	1.6521		6.6	2.10269	0.60013
6.63	3.29994	1.15651		6.63	2.17989	1.57695		6.63	2.17581	0.48716
6.66	3.55216	0.98976		6.66	2.28451	1.48006		6.66	2.17215	0.32946
6.69	3.54203	0.80896		6.69	2.38393	1.34473		6.69	2.21096	0.11435
6.72	3.31063	0.63752		6.72	2.48299	1.14526		6.72	2.33394	-0.11935
6.75	3.0827	0.46928		6.75	2.52541	0.86266		6.75	2.43573	-0.33358
6.78	2.85874	0.27261		6.78	2.47971	0.55837		6.78	2.47827	-0.51572
6.81	2.61865	0.03068		6.81	2.42197	0.29529		6.81	2.44559	-0.67634
6.84	2.3234	-0.22138		6.84	2.41027	0.10402		6.84	2.32496	-0.81702
6.87	1.98281	-0.45531		6.87	2.42478	-0.05055		6.87	2.15906	-0.9606
6.9	1.6	-0.65587		6.9	2.49072	-0.21734		6.9	1.98125	-1.13203
6.93	1.24374	-0.8677		6.93	2.47637	-0.41969		6.93	1.75561	-1.34725
6.96	0.98486	-1.10181		6.96	2.32996	-0.61594		6.96	1.49286	-1.55832
6.99	0.79351	-1.33071		6.99	2.14775	-0.81013		6.99	1.23454	-1.74356
7.02	0.57364	-1.52752		7.02	2.00932	-1.07215		7.02	0.98229	-1.93638
7.05	0.27429	-1.73422		7.05	1.79949	-1.40813		7.05	0.74211	-2.13626
7.08	-0.09418	-1.98969		7.08	1.46322	-1.77047		7.08	0.47496	-2.32128
7.11	-0.54129	-2.24219		7.11	1.07026	-2.05582		7.11	0.25202	-2.46392
7.14	-1.01589	-2.48941		7.14	0.66793	-2.26396		7.14	0.06888	-2.62461
7.17	-1.43549	-2.73335		7.17	0.24643	-2.44216		7.17	-0.12447	-2.82482
7.2	-1.69184	-2.93947		7.2	-0.17587	-2.6248		7.2	-0.34287	-3.02143
7.23	-1.90986	-3.07187		7.23	-0.57184	-2.80891		7.23	-0.57812	-3.16507
7.26	-2.13385	-3.17153		7.26	-0.96669	-2.9766		7.26	-0.81969	-3.26354
7.29	-2.40175	-3.2768		7.29	-1.31703	-3.09966		7.29	-1.02669	-3.31284
7.32	-2.6309	-3.42196		7.32	-1.52842	-3.17414		7.32	-1.18326	-3.32091
7.35	-2.73547	-3.57885		7.35	-1.6224	-3.20157		7.35	-1.31037	-3.33697
7.38	-2.79638	-3.68915		7.38	-1.64174	-3.22484		7.38	-1.43725	-3.36398
7.41	-2.96575	-3.71379		7.41	-1.64677	-3.27106		7.41	-1.61908	-3.40103
7.44	-3.32277	-3.6764		7.44	-1.76983	-3.30296		7.44	-1.81902	-3.43159
7.47	-3.77023	-3.63314		7.47	-2.01553	-3.32081		7.47	-1.9475	-3.39646
7.5	-4.1752	-3.58615		7.5	-2.29786	-3.37978		7.5	-1.94039	-3.31984
7.53	-4.46103	-3.56398		7.53	-2.48325	-3.48215		7.53	-1.90595	-3.27482
7.56	-4.57779	-3.61613		7.56	-2.5352	-3.59309		7.56	-1.935	-3.27692
7.59	-4.54057	-3.68931		7.59	-2.58202	-3.66252		7.59	-2.0351	-3.27513
7.62	-4.52477	-3.71673		7.62	-2.67527	-3.65468		7.62	-2.15209	-3.21435
7.65	-4.51797	-3.67303		7.65	-2.74208	-3.55973		7.65	-2.22073	-3.09517
7.68	-4.54094	-3.57299		7.68	-2.82467	-3.42094		7.68	-2.24926	-2.96768
7.71	-4.4695	-3.41461		7.71	-2.89317	-3.28656		7.71	-2.27561	-2.86129
7.74	-4.34312	-3.24951		7.74	-2.86873	-3.17227		7.74	-2.34642	-2.77668
7.77	-4.30963	-3.14946		7.77	-2.84546	-3.08975		7.77	-2.43353	-2.74246
7.8	-4.3904	-3.10881		7.8	-2.85719	-3.01893		7.8	-2.49089	-2.7419
7.83	-4.50764	-3.10345		7.83	-2.87031	-2.95011		7.83	-2.54156	-2.73418
7.86	-4.59712	-3.04703		7.86	-2.91717	-2.87321		7.86	-2.6046	-2.68866
7.89	-4.60251	-2.91426		7.89	-2.921	-2.81721		7.89	-2.75158	-2.64003
7.92	-4.61846	-2.77799		7.92	-2.86099	-2.77735		7.92	-2.92364	-2.60116
7.95	-4.57616	-2.73095		7.95	-2.79358	-2.69652		7.95	-3.01764	-2.53813
7.98	-4.49407	-2.74688		7.98	-2.77584	-2.55277		7.98	-3.00494	-2.45418
8.01	-4.50582	-2.74313		8.01	-2.75613	-2.35937		8.01	-2.94829	-2.3594
