# Supplementary material for: Breakdown of semiclassical description of thermoelectricity in near-magic angle twisted bilayer graphene
Source: Nat Commun. 2022 Mar 21;13:1522. doi: 10.1038/s41467-022-29198-4 (PMC8938509; doi:10.1038/s41467-022-29198-4)
Supplement: Supplementary file 3 — Source Data [file 41467_2022_29198_MOESM3_ESM.zip › Fig_4_data.xlsx]

## Sheet: Fig_4e
	S (\micro V/K)	S (\micro V/K)	S (\micro V/K)
\nu	2 K	14 K	26 K
-3.75	-3.87571	-22.1296	-40.8832
-3.5	-2.12349	-11.094	-20.366
-3.25	-1.04138	-6.74814	-12.5105
-3	-0.58279	-4.31644	-8.45033
-2.75	-0.35828	-2.79702	-5.98723
-2.5	0.0804	-1.65052	-4.02421
-2.25	0.05732	-0.20538	-2.24304
-2	1.64736	0.8333	-1.36112
-1.75	0.48629	-0.41131	-2.12182
-1.5	-0.27785	-3.39493	-3.9019
-1.25	0.06857	-4.75853	-4.71747
-1	0.95526	-1.49772	-2.58591
-0.75	1.63959	4.59375	2.84417
-0.5	0.01916	7.70095	11.8076
-0.25	2.27957	19.0507	32.2011
0	-79.7329	-36.1581	-12.0563
0.25	-3.75516	-20.7363	-35.4748
0.5	-1.55054	-9.05522	-15.6214
0.75	-2.19897	-7.70542	-7.4491
1	-0.95026	-1.71125	-1.1345
1.25	-0.26192	2.6649	2.32035
1.5	0.38625	1.92088	1.81844
1.75	-0.12511	-1.3943	-0.28841
2	-0.69164	-2.0549	-1.05442
2.25	-0.21803	-0.65634	-0.0352
2.5	0.05964	0.41918	1.5591
2.75	-0.01434	1.48158	3.29537
3	0.52945	2.8832	5.55475
3.25	0.772	4.87591	8.9984
3.5	1.0823	8.16293	15.0478
3.75	2.88711	16.7714	31.121

## Sheet: Fig_4c,d
	1.6 degree					1.7 degree				4 degree
\nu	dp/dT	C			\nu	dp/dT	C		\nu	dp/dT	C
-1.47727	1.5								-0.07847	0.14392	0.02571
-1.32955	2.6				-0.68182	3.19803			-0.05231	0.14971	0.02183
-1.23106	4				-0.64394	3.87005			-0.03662	0.15449	0.01885
-1.18182	4.5				-0.60606	5.61252			-0.02616	0.1756	0.01811
-1.13258	6.1				-0.57576	7.48332			-0.02092	0.21288	0.01964
-1.05871	7				-0.5303	9.32663			-0.01569	0.27101	0.02165
-1.03409	8.4				-0.45455	9.36733	0.49436		-0.01046	0.37355	0.02436
-0.98485	8.7				-0.37879	8.78073	0.26361		-0.00523	0.3607	0.01664
-0.96023	9.9				-0.24242	9.53966	0.42203		0.01046	0.27783	0.01812
-0.93561	11.1				-0.18182	8.9927	0.39548		0.01569	0.31732	0.02535
-0.88636	11.7				-0.12121	8.35049	0.31516		0.02092	0.31175	0.02876
-0.78788	11.4				0.06061	9.84668	0.31483		0.02616	0.29216	0.03013
-0.73864	10.5				0.07576	10.2548	0.36471		0.03662	0.22593	0.02868
-0.69924	10.6				0.09091	10.2048	0.39448		0.04708	0.19268	0.02757
-0.66477	11				0.10606	9.87386	0.40656		0.05754	0.17231	0.02636
-0.59091	10.15				0.12121	9.36791	0.40734
-0.52936	10				0.15152	8.83805	0.46931
-0.44318	10	0.593			0.21212	7.55624	0.40689
-0.41515	10.2	0.48424			0.27273	6.61905	0.36103
-0.39394	9.7	0.39191			0.30303	6.45503	0.34442
-0.32008	10.4	0.31878			0.39394	5.54579	0.13963
-0.26098	9.5	0.34658			0.45455	5.47438	0.38332
-0.21212	9.5	0.35404			0.5303	4.8412
-0.14773	9.6	0.36921			0.60606	4.56185
-0.09848	9.1	0.27988			0.68182	3.20753
-0.07386	9	0.25343			0.75758	3.17457
-0.05909	8.5	0.21815
-0.04924	7.8	0.18415
-0.03447	7.1	0.13917
-0.02462	6.1	0.11044
-0.00985	5.5	0.06466
0	4.5	--
0.02462	5.9	0.11447
0.04924	6.9	0.17969
0.07386	8	0.25439
0.09848	8	0.28343
0.14773	7.8	0.37373
0.20455	7.8	0.36154
0.25852	7.5	0.34345
0.30303	7.5	0.31212
0.36932	7.6	0.28717
0.39394	7.2	0.38043
0.41667	7.1	0.47174
0.44318	7	0.53856
0.46288	7	0.55839
0.51705	8
0.59091	6.8
0.64015	7.3
0.68939	6.7
0.73864	7
0.78788	6.7
0.88636	6.3	--
0.93561	6	--
1.03409	5.9	--
1.13258	5.7	--
1.23106	4.6	--
1.25568	3	--
1.2803	2	--
1.47727	1.2	--

## Sheet: Fig_4a
							(S-S_Mott)/S_max
T (K)	\nu	3	5	7	10	13	16	20	25	32	35	40	45	50	60
	-4	0.04396	-0.05923	0.00213	-0.06454	-0.09486	-0.06359	-0.07354	0.02655	0.01296	-0.07146	-0.02661	-0.01205	-0.15252	-0.00973
	-3.98113	0.06749	-0.04838	-0.000647407	-0.05782	-0.08386	-0.06438	-0.06765	0.04108	0.03222	-0.05602	-0.01916	0.02112	-0.13209	0.07327
	-3.96226	0.09264	-0.02675	-0.00934	-0.02344	-0.06602	-0.06108	-0.04086	0.04761	0.04252	-0.04566	0.000169105	0.05313	-0.09025	0.11985
	-3.9434	0.11369	-0.00442	-0.01096	0.01308	-0.06332	-0.05637	-0.01923	0.0359	0.03987	-0.04066	0.0105	0.07663	-0.05299	0.14396
	-3.92453	0.13237	0.00716	0.00585	0.01114	-0.07288	-0.04495	-0.00252	0.02498	0.03568	-0.03125	-0.00414	0.0867	-0.02136	0.18329
	-3.90566	0.14523	0.01125	0.04269	-0.01284	-0.06624	-0.03011	0.01498	0.01975	0.04101	-0.02417	-0.00583	0.08165	-0.00408	0.22516
	-3.88679	0.15057	0.01791	0.073	-0.03323	-0.03815	-0.0142	0.04067	0.01572	0.06346	-0.0127	0.01514	0.06945	0.00936	0.2582
	-3.86792	0.15922	0.02129	0.0837	-0.04729	-0.02084	0.00188	0.0767	0.01986	0.08863	0.00473	0.05501	0.06145	0.01901	0.28426
	-3.84906	0.17438	0.03052	0.07927	-0.04343	-0.00942	0.01735	0.09941	0.0474	0.11166	0.02583	0.09422	0.06563	0.02751	0.30483
	-3.83019	0.19819	0.05355	0.07289	-0.01662	0.00677	0.03094	0.10599	0.08339	0.13415	0.04694	0.12703	0.07654	0.04185	0.32345
	-3.81132	0.22483	0.06507	0.07868	0.01825	0.03298	0.05172	0.11233	0.10249	0.1563	0.06924	0.14523	0.0844	0.06794	0.32962
	-3.79245	0.24433	0.06683	0.0974	0.05042	0.06229	0.08009	0.12733	0.11991	0.16524	0.08873	0.14988	0.09612	0.11058	0.32569
	-3.77358	0.25147	0.06817	0.11317	0.0792	0.07846	0.09887	0.1514	0.13278	0.16385	0.10304	0.16518	0.10634	0.15091	0.32798
	-3.75472	0.24973	0.07183	0.12073	0.09679	0.07491	0.10217	0.17663	0.14545	0.16917	0.13003	0.21626	0.11918	0.17779	0.34535
	-3.73585	0.25096	0.07419	0.13365	0.10375	0.06409	0.0932	0.19098	0.14593	0.19782	0.17474	0.27304	0.13207	0.20898	0.36702
	-3.71698	0.26163	0.07431	0.16245	0.12234	0.06643	0.0962	0.19239	0.13774	0.24247	0.22153	0.31188	0.15589	0.22812	0.38575
	-3.69811	0.27936	0.07987	0.18741	0.14853	0.08754	0.11892	0.19091	0.13985	0.27951	0.25743	0.32586	0.18453	0.23765	0.39608
	-3.67925	0.29801	0.09431	0.20036	0.16472	0.12147	0.15487	0.18507	0.16393	0.29854	0.28047	0.33594	0.21694	0.25313	0.39418
	-3.66038	0.31818	0.11277	0.20109	0.17021	0.15311	0.19204	0.18609	0.20246	0.31176	0.29714	0.35612	0.25196	0.28362	0.41115
	-3.64151	0.34482	0.13099	0.19334	0.17624	0.19024	0.22258	0.1996	0.23715	0.32823	0.31152	0.37846	0.28248	0.32613	0.44933
	-3.62264	0.35694	0.14901	0.18342	0.18954	0.2366	0.24224	0.23375	0.2611	0.34044	0.32361	0.39517	0.3089	0.36386	0.47723
	-3.60377	0.3525	0.16255	0.17894	0.20325	0.29156	0.25131	0.27376	0.28155	0.35505	0.33732	0.40854	0.34225	0.38414	0.48978
	-3.58491	0.35513	0.18307	0.1825	0.20995	0.33192	0.25094	0.31625	0.30414	0.37463	0.35971	0.42001	0.37618	0.39119	0.49656
	-3.56604	0.36565	0.20842	0.1988	0.2145	0.34602	0.25159	0.35199	0.33844	0.39076	0.38609	0.42288	0.3924	0.39821	0.50413
	-3.54717	0.37781	0.22549	0.23435	0.22041	0.34818	0.25281	0.36947	0.35926	0.41456	0.41388	0.41862	0.39662	0.40968	0.51452
	-3.5283	0.38445	0.23377	0.27878	0.22005	0.34499	0.25408	0.37007	0.36995	0.4323	0.4347	0.42207	0.40199	0.42241	0.52144
	-3.50943	0.38769	0.2359	0.30905	0.21469	0.33218	0.27113	0.3675	0.37236	0.44314	0.44011	0.43935	0.40332	0.43508	0.51624
	-3.49057	0.39027	0.2323	0.322	0.22818	0.31455	0.29112	0.37475	0.37257	0.44578	0.43112	0.45514	0.39432	0.44639	0.50641
	-3.4717	0.38795	0.2252	0.32277	0.25174	0.30181	0.30646	0.38673	0.37538	0.44514	0.42016	0.46126	0.38549	0.46114	0.51467
	-3.45283	0.38319	0.21597	0.30913	0.2561	0.30039	0.31724	0.39585	0.37666	0.44911	0.41633	0.4638	0.37946	0.467	0.54118
	-3.43396	0.3817	0.20657	0.29311	0.24839	0.30449	0.3272	0.4042	0.3824	0.46436	0.42453	0.45364	0.37724	0.46378	0.55366
	-3.41509	0.38261	0.19965	0.28441	0.23885	0.31058	0.32776	0.42248	0.38903	0.4859	0.44044	0.42957	0.37963	0.46062	0.55378
	-3.39623	0.38606	0.19806	0.27904	0.23075	0.31546	0.31992	0.456	0.38405	0.50152	0.45528	0.42532	0.38295	0.46204	0.56988
	-3.37736	0.39179	0.19869	0.27174	0.22371	0.32301	0.31674	0.4717	0.36877	0.5058	0.46404	0.44989	0.3833	0.4656	0.58828
	-3.35849	0.40375	0.19977	0.26467	0.21911	0.32755	0.31735	0.45594	0.35563	0.51169	0.46153	0.478	0.3867	0.46753	0.60097
	-3.33962	0.41864	0.2045	0.26506	0.22704	0.32988	0.3157	0.42961	0.35161	0.51562	0.45702	0.49651	0.40324	0.46512	0.601
	-3.32075	0.42999	0.21376	0.27009	0.24938	0.33406	0.31761	0.41452	0.35413	0.49952	0.45528	0.50164	0.41907	0.4599	0.59719
	-3.30189	0.43162	0.21786	0.27337	0.27249	0.33437	0.32161	0.41332	0.35973	0.47345	0.45121	0.49835	0.41543	0.45616	0.60107
	-3.28302	0.4244	0.22173	0.2759	0.28546	0.32984	0.31408	0.41498	0.36524	0.44898	0.44176	0.49392	0.39754	0.45101	0.60854
	-3.26415	0.41608	0.21905	0.2784	0.28103	0.32146	0.29111	0.41359	0.37511	0.43634	0.42808	0.49039	0.38384	0.44256	0.60711
	-3.24528	0.41435	0.21305	0.27109	0.27558	0.31064	0.27635	0.41887	0.38959	0.42876	0.41337	0.48939	0.38682	0.43158	0.59653
	-3.22642	0.41675	0.21314	0.2565	0.29054	0.29758	0.26219	0.43687	0.40192	0.42	0.407	0.4898	0.39556	0.42427	0.58001
	-3.20755	0.41636	0.20743	0.23954	0.29564	0.28356	0.24838	0.45325	0.40261	0.41556	0.41598	0.48626	0.39695	0.41832	0.5532
	-3.18868	0.41555	0.18491	0.22086	0.28541	0.27775	0.23979	0.45047	0.40082	0.42211	0.43034	0.47165	0.38739	0.41405	0.52301
	-3.16981	0.41043	0.15366	0.20594	0.26414	0.28549	0.24164	0.42621	0.40478	0.43067	0.43081	0.45681	0.36531	0.4093	0.49279
	-3.15094	0.40108	0.12972	0.20167	0.23724	0.31096	0.25716	0.39251	0.40354	0.4303	0.41628	0.45625	0.3368	0.41043	0.47391
	-3.13208	0.38432	0.12108	0.20645	0.20975	0.32474	0.28006	0.37733	0.38426	0.42405	0.38986	0.46653	0.3131	0.41729	0.47178
	-3.11321	0.37072	0.12938	0.21304	0.19113	0.31119	0.29733	0.37973	0.3525	0.41466	0.36928	0.47293	0.29884	0.41935	0.47442
	-3.09434	0.36781	0.14517	0.22023	0.18653	0.28693	0.30079	0.37719	0.32905	0.41153	0.35883	0.46799	0.29108	0.4093	0.46851
	-3.07547	0.36874	0.16135	0.22988	0.19035	0.28087	0.29868	0.3654	0.32206	0.41865	0.35686	0.44754	0.29182	0.39337	0.45263
	-3.0566	0.36581	0.17164	0.23188	0.19497	0.28789	0.29104	0.34467	0.31898	0.42341	0.35652	0.418	0.29388	0.38555	0.43417
	-3.03774	0.35468	0.17162	0.21338	0.20343	0.29261	0.28918	0.33005	0.32429	0.42283	0.35465	0.40209	0.29147	0.38323	0.41716
	-3.01887	0.34056	0.15933	0.18328	0.21992	0.28716	0.27924	0.33168	0.32117	0.42616	0.348	0.4015	0.28632	0.37459	0.39351
	-3	0.33114	0.14335	0.15817	0.22675	0.27107	0.25765	0.34253	0.30376	0.43328	0.33349	0.39938	0.28723	0.35875	0.35985
	-2.98113	0.32296	0.12443	0.14932	0.21157	0.25178	0.23196	0.34628	0.28162	0.42716	0.318	0.38196	0.29022	0.34452	0.33361
	-2.96226	0.31098	0.09342	0.1479	0.18577	0.24076	0.20518	0.33879	0.2637	0.40292	0.31991	0.35166	0.28684	0.33569	0.31828
	-2.9434	0.29645	0.05265	0.14408	0.15344	0.23422	0.18248	0.31882	0.26242	0.37489	0.33984	0.32591	0.28047	0.32157	0.30099
	-2.92453	0.28363	0.01691	0.14039	0.12039	0.22107	0.16665	0.301	0.27565	0.35835	0.35219	0.31862	0.27842	0.30249	0.2884
	-2.90566	0.27511	-0.00714	0.13134	0.09372	0.21571	0.14914	0.28747	0.28573	0.35952	0.35355	0.34507	0.28133	0.28911	0.29816
	-2.88679	0.26558	-0.02721	0.11027	0.07267	0.19848	0.12502	0.28721	0.27909	0.36704	0.35945	0.3921	0.28155	0.28262	0.3137
	-2.86792	0.25282	-0.03982	0.08313	0.05437	0.18246	0.10976	0.2922	0.26207	0.36621	0.3621	0.42981	0.27112	0.27997	0.31303
	-2.84906	0.23718	-0.0374	0.06415	0.03796	0.17338	0.11225	0.28686	0.24808	0.35461	0.35343	0.44291	0.25348	0.2789	0.30131
	-2.83019	0.21818	-0.02094	0.05779	0.02527	0.16447	0.12599	0.27561	0.23405	0.33613	0.32761	0.43576	0.24308	0.27368	0.28416
	-2.81132	0.1975	-0.00756	0.05494	0.01623	0.15602	0.13346	0.26732	0.22884	0.31748	0.29884	0.42186	0.24532	0.26362	0.26504
	-2.79245	0.17673	-0.00603	0.04457	0.00998	0.14781	0.12871	0.26636	0.24156	0.30515	0.28308	0.41357	0.25894	0.25058	0.24914
	-2.77358	0.15572	-0.01778	0.02157	0.000471051	0.13369	0.11349	0.27577	0.25683	0.3008	0.27598	0.41453	0.26523	0.23578	0.23632
	-2.75472	0.13196	-0.03643	0.00135	-0.02557	0.10845	0.08824	0.28865	0.26316	0.29971	0.26529	0.41683	0.25008	0.21979	0.22172
	-2.73585	0.10319	-0.05733	-0.01313	-0.05632	0.07788	0.07095	0.28849	0.25254	0.30329	0.25119	0.40472	0.22044	0.20811	0.21001
	-2.71698	0.08181	-0.07628	-0.02987	-0.07961	0.05267	0.06857	0.2706	0.23547	0.3075	0.23649	0.37424	0.18838	0.19851	0.20507
	-2.69811	0.07325	-0.09344	-0.04333	-0.09315	0.02482	0.06904	0.25119	0.21201	0.30584	0.21627	0.34353	0.15527	0.18787	0.19915
	-2.67925	0.05412	-0.11299	-0.06234	-0.1089	0.00023084	0.06593	0.23769	0.17691	0.29433	0.19504	0.31264	0.12472	0.18341	0.19115
	-2.66038	0.0203	-0.14082	-0.09071	-0.12097	-0.00337	0.06167	0.23523	0.13595	0.27889	0.18582	0.27891	0.10601	0.18385	0.1757
	-2.64151	-0.01324	-0.17195	-0.11508	-0.12297	0.00727	0.06137	0.23466	0.10679	0.25945	0.19157	0.25159	0.0997	0.18223	0.13882
	-2.62264	-0.03936	-0.19343	-0.1284	-0.12102	0.01504	0.05814	0.21834	0.0918	0.23879	0.20172	0.23959	0.09863	0.17551	0.08417
	-2.60377	-0.05873	-0.20332	-0.13862	-0.12343	0.00271	0.04102	0.17625	0.07567	0.2257	0.21385	0.23943	0.09866	0.16421	0.03263
	-2.58491	-0.07512	-0.21738	-0.15468	-0.13217	-0.02514	0.0157	0.12867	0.05924	0.20585	0.22229	0.23191	0.09768	0.1477	-0.00862
	-2.56604	-0.09295	-0.2455	-0.17697	-0.15298	-0.05344	-0.00527	0.10225	0.03959	0.1757	0.2196	0.21258	0.08799	0.12857	-0.03411
	-2.54717	-0.11079	-0.2835	-0.20399	-0.19162	-0.07392	-0.03019	0.09587	0.01645	0.14784	0.2005	0.19327	0.07185	0.10865	-0.04867
	-2.5283	-0.12795	-0.31652	-0.23633	-0.22294	-0.0898	-0.06714	0.08492	-0.00441	0.13111	0.17238	0.17866	0.06312	0.09536	-0.0612
	-2.50943	-0.1439	-0.34078	-0.27756	-0.23674	-0.10188	-0.09709	0.06212	-0.01246	0.11725	0.14517	0.16634	0.05952	0.09816	-0.07346
	-2.49057	-0.15684	-0.36484	-0.31989	-0.25853	-0.11051	-0.10706	0.04492	-0.0099	0.09644	0.12126	0.14306	0.05033	0.09791	-0.08651
	-2.4717	-0.17429	-0.38825	-0.3373	-0.2962	-0.12973	-0.10908	0.04178	-0.00505	0.06775	0.10184	0.10859	0.02859	0.0799	-0.09315
	-2.45283	-0.19803	-0.41096	-0.33142	-0.35005	-0.17074	-0.12777	0.03091	-0.01332	0.03199	0.08873	0.08505	0.00304	0.04172	-0.09024
	-2.43396	-0.22099	-0.43034	-0.31031	-0.40544	-0.20883	-0.16106	0.01226	-0.03045	-0.00178	0.08309	0.08336	-0.01451	-0.00315	-0.08321
	-2.41509	-0.23993	-0.44287	-0.28838	-0.44167	-0.23887	-0.19785	-0.00892	-0.0488	-0.02075	0.07386	0.0892	-0.02237	-0.03723	-0.08712
	-2.39623	-0.25258	-0.45689	-0.28644	-0.44883	-0.25263	-0.22856	-0.02373	-0.06955	-0.01691	0.06191	0.09239	-0.0267	-0.05337	-0.09933
	-2.37736	-0.26769	-0.47676	-0.30807	-0.43369	-0.24478	-0.24818	-0.02756	-0.08994	-0.00464	0.05031	0.08616	-0.0384	-0.05116	-0.1066
	-2.35849	-0.28873	-0.48858	-0.33566	-0.41005	-0.24464	-0.25348	-0.0327	-0.10738	-0.00657	0.04406	0.06438	-0.05769	-0.03678	-0.1058
	-2.33962	-0.31296	-0.48761	-0.35634	-0.39562	-0.25618	-0.23557	-0.05062	-0.11591	-0.01248	0.03497	0.02296	-0.07315	-0.02752	-0.10847
	-2.32075	-0.33257	-0.4811	-0.37072	-0.40192	-0.2718	-0.20305	-0.07244	-0.10741	-0.0138	0.02487	-0.01913	-0.07856	-0.0307	-0.12406
	-2.30189	-0.34449	-0.47937	-0.38312	-0.41989	-0.2883	-0.1845	-0.081	-0.09355	-0.000470011	0.01892	-0.03961	-0.07383	-0.0278	-0.14671
	-2.28302	-0.35257	-0.49224	-0.3949	-0.43094	-0.3026	-0.1897	-0.07551	-0.1041	0.01359	0.02034	-0.04068	-0.06741	-0.00513	-0.16154
	-2.26415	-0.35831	-0.5102	-0.40814	-0.424	-0.31038	-0.20703	-0.06798	-0.13796	0.01779	0.02693	-0.03398	-0.05703	0.02807	-0.15617
	-2.24528	-0.36039	-0.51789	-0.42418	-0.4199	-0.31739	-0.23057	-0.0682	-0.16832	0.01563	0.03595	-0.02748	-0.05386	0.04847	-0.13644
	-2.22642	-0.35851	-0.51413	-0.43477	-0.43607	-0.32408	-0.24407	-0.08317	-0.18623	0.01293	0.0468	-0.02383	-0.06202	0.04901	-0.12665
	-2.20755	-0.34711	-0.5096	-0.42662	-0.45575	-0.32906	-0.25208	-0.10126	-0.20175	0.01379	0.05047	-0.02478	-0.08412	0.03631	-0.13208
	-2.18868	-0.32877	-0.51562	-0.41696	-0.47833	-0.3341	-0.26808	-0.12601	-0.21042	0.01203	0.04068	-0.03744	-0.10897	0.02634	-0.15518
	-2.16981	-0.31993	-0.53176	-0.405	-0.49359	-0.34504	-0.28685	-0.1505	-0.20117	0.0005245	0.0266	-0.06512	-0.11885	0.02286	-0.18084
	-2.15094	-0.31692	-0.54751	-0.39702	-0.49487	-0.35491	-0.29925	-0.17624	-0.182	-0.01829	0.02866	-0.09729	-0.10415	0.02354	-0.1887
	-2.13208	-0.31594	-0.55085	-0.40655	-0.49278	-0.35866	-0.30612	-0.20546	-0.17663	-0.0413	0.04508	-0.11877	-0.08274	0.02404	-0.18369
	-2.11321	-0.3223	-0.5417	-0.43409	-0.49508	-0.35313	-0.31226	-0.22837	-0.18853	-0.04622	0.07665	-0.12715	-0.07315	0.02559	-0.16882
	-2.09434	-0.3239	-0.52362	-0.46059	-0.49941	-0.33817	-0.31193	-0.23973	-0.20445	-0.02799	0.09705	-0.12237	-0.07245	0.03502	-0.1492
	-2.07547	-0.31368	-0.51438	-0.4758	-0.50314	-0.32769	-0.31512	-0.23782	-0.21517	-0.00725	0.09397	-0.10574	-0.07422	0.05001	-0.13487
	-2.0566	-0.29981	-0.52087	-0.48411	-0.50944	-0.33044	-0.32941	-0.2141	-0.2196	-0.00167	0.06907	-0.085	-0.08147	0.05465	-0.12676
	-2.03774	-0.29499	-0.53419	-0.48603	-0.51975	-0.3404	-0.34035	-0.17178	-0.22192	-0.0038	0.03206	-0.06527	-0.10788	0.04	-0.11833
	-2.01887	-0.30224	-0.54096	-0.48033	-0.53063	-0.34411	-0.33457	-0.13945	-0.22868	-0.00409	-0.00447	-0.04409	-0.13947	0.02128	-0.11162
	-2	-0.31078	-0.53902	-0.47302	-0.54876	-0.3439	-0.32372	-0.12808	-0.23684	-0.00663	-0.03012	-0.00864	-0.14673	-0.00479	-0.11514
	-1.98113	-0.31555	-0.52739	-0.47057	-0.581	-0.35713	-0.31412	-0.13573	-0.2534	-0.01722	-0.04602	0.02885	-0.13154	-0.03196	-0.10859
	-1.96226	-0.31622	-0.5114	-0.4619	-0.60719	-0.37904	-0.31573	-0.16306	-0.27729	-0.02272	-0.05279	0.03915	-0.11914	-0.05561	-0.08559
	-1.9434	-0.31583	-0.49773	-0.44474	-0.60604	-0.38337	-0.32111	-0.19366	-0.29683	-0.01777	-0.04931	0.00905	-0.1232	-0.0728	-0.05988
	-1.92453	-0.31852	-0.48651	-0.43127	-0.59339	-0.37782	-0.32279	-0.21386	-0.30417	-0.0101	-0.03483	-0.03162	-0.1419	-0.07959	-0.0332
	-1.90566	-0.32305	-0.4799	-0.43587	-0.58116	-0.37766	-0.3293	-0.20804	-0.30587	4.4261e-06	-0.02485	-0.04451	-0.15561	-0.07374	-0.01308
	-1.88679	-0.32669	-0.48244	-0.45046	-0.55401	-0.38324	-0.34444	-0.19412	-0.30981	0.00845	-0.02981	-0.03268	-0.14559	-0.05899	-0.01794
	-1.86792	-0.3227	-0.48324	-0.46512	-0.50962	-0.39118	-0.34496	-0.19399	-0.305	0.00872	-0.04914	-0.02086	-0.12844	-0.0386	-0.03357
	-1.84906	-0.31959	-0.4823	-0.47789	-0.47596	-0.39367	-0.32246	-0.20738	-0.29462	-0.00209	-0.08443	-0.03127	-0.13765	-0.01144	-0.04202
	-1.83019	-0.32022	-0.49825	-0.48479	-0.47127	-0.38845	-0.29983	-0.21112	-0.29175	-0.0323	-0.11625	-0.0658	-0.17634	0.01601	-0.03857
	-1.81132	-0.31904	-0.51575	-0.47957	-0.48975	-0.38357	-0.30081	-0.19736	-0.28558	-0.0594	-0.13783	-0.1103	-0.21904	0.03378	-0.0316
	-1.79245	-0.30238	-0.51877	-0.4628	-0.515	-0.38729	-0.32782	-0.19322	-0.27704	-0.087	-0.15725	-0.15078	-0.23515	0.04306	-0.02569
	-1.77358	-0.27086	-0.50817	-0.43721	-0.53133	-0.40075	-0.34816	-0.21174	-0.2847	-0.1018	-0.17599	-0.16887	-0.2206	0.03815	-0.02277
	-1.75472	-0.24915	-0.49946	-0.41311	-0.53136	-0.41559	-0.35766	-0.24105	-0.31976	-0.10849	-0.18835	-0.15887	-0.20765	0.03925	-0.03057
	-1.73585	-0.2611	-0.50785	-0.4035	-0.52702	-0.42043	-0.37007	-0.27319	-0.38019	-0.11962	-0.18758	-0.14387	-0.20213	0.04907	-0.04797
	-1.71698	-0.3172	-0.52259	-0.40006	-0.52647	-0.42665	-0.38667	-0.30221	-0.43339	-0.13467	-0.18382	-0.12652	-0.19991	0.04325	-0.06264
	-1.69811	-0.38936	-0.53108	-0.40876	-0.52846	-0.44127	-0.40391	-0.32159	-0.44634	-0.14957	-0.17816	-0.11443	-0.20571	0.02116	-0.0736
	-1.67925	-0.44066	-0.54111	-0.4336	-0.53772	-0.45468	-0.42363	-0.3405	-0.42305	-0.15748	-0.16743	-0.11557	-0.22259	-0.00379	-0.09465
	-1.66038	-0.45422	-0.55249	-0.45549	-0.54989	-0.4627	-0.4377	-0.3606	-0.38751	-0.1563	-0.15294	-0.12981	-0.24272	-0.02017	-0.12329
	-1.64151	-0.44045	-0.5562	-0.46976	-0.54771	-0.47355	-0.43862	-0.35992	-0.36228	-0.1537	-0.15039	-0.1521	-0.25926	-0.0245	-0.14196
	-1.62264	-0.42326	-0.56093	-0.48262	-0.53294	-0.49099	-0.43269	-0.34923	-0.34201	-0.15898	-0.17534	-0.1718	-0.26722	-0.02043	-0.13282
	-1.60377	-0.4141	-0.56453	-0.50302	-0.5254	-0.5093	-0.43064	-0.34705	-0.32717	-0.16637	-0.20865	-0.18641	-0.26679	-0.01915	-0.1023
	-1.58491	-0.41209	-0.5743	-0.5364	-0.54187	-0.52234	-0.43734	-0.35388	-0.32866	-0.17686	-0.23365	-0.192	-0.2559	-0.02495	-0.07245
	-1.56604	-0.41514	-0.58804	-0.56642	-0.57077	-0.52441	-0.44778	-0.36248	-0.3447	-0.19481	-0.25076	-0.18813	-0.22852	-0.02819	-0.06512
	-1.54717	-0.41462	-0.59858	-0.56709	-0.5964	-0.51503	-0.44843	-0.36212	-0.35249	-0.2125	-0.26669	-0.1822	-0.20153	-0.02435	-0.08248
	-1.5283	-0.40631	-0.5945	-0.53852	-0.61762	-0.49909	-0.42905	-0.34465	-0.34655	-0.21224	-0.28303	-0.1819	-0.17653	-0.01654	-0.10578
	-1.50943	-0.39688	-0.57531	-0.51456	-0.62885	-0.48489	-0.40139	-0.31188	-0.3417	-0.18741	-0.29557	-0.18816	-0.14927	-0.01871	-0.12391
	-1.49057	-0.39284	-0.55269	-0.51724	-0.6261	-0.47755	-0.37837	-0.29565	-0.34741	-0.16206	-0.30359	-0.19979	-0.13018	-0.02577	-0.13473
	-1.4717	-0.39252	-0.53633	-0.53248	-0.60478	-0.47965	-0.36755	-0.31782	-0.35786	-0.15836	-0.30361	-0.20214	-0.1218	-0.02449	-0.13583
	-1.45283	-0.39145	-0.53137	-0.53289	-0.56632	-0.48472	-0.35709	-0.35212	-0.35816	-0.17145	-0.2892	-0.19169	-0.11576	-0.01545	-0.12378
	-1.43396	-0.38919	-0.53609	-0.52121	-0.5315	-0.49487	-0.3485	-0.36422	-0.35021	-0.19303	-0.26795	-0.18171	-0.11159	-0.00354	-0.09988
	-1.41509	-0.38711	-0.54211	-0.50448	-0.51012	-0.51477	-0.35833	-0.35072	-0.34278	-0.21233	-0.26092	-0.18309	-0.11951	0.01014	-0.06904
	-1.39623	-0.38684	-0.55038	-0.48476	-0.49939	-0.52427	-0.39073	-0.32402	-0.33083	-0.21564	-0.26647	-0.18659	-0.14595	0.02077	-0.04116
	-1.37736	-0.39342	-0.54639	-0.46909	-0.50337	-0.51306	-0.42272	-0.3	-0.30505	-0.21747	-0.26792	-0.18195	-0.1758	0.02655	-0.03537
	-1.35849	-0.41077	-0.52519	-0.46053	-0.53401	-0.50556	-0.44054	-0.29334	-0.28016	-0.23758	-0.26239	-0.17162	-0.1923	0.03165	-0.05862
	-1.33962	-0.42422	-0.50887	-0.45582	-0.58269	-0.50841	-0.44473	-0.30721	-0.28133	-0.25906	-0.25392	-0.16691	-0.20172	0.03529	-0.09987
	-1.32075	-0.42131	-0.50269	-0.44926	-0.62402	-0.50689	-0.4357	-0.34413	-0.31441	-0.26144	-0.25445	-0.1789	-0.20994	0.03451	-0.14007
	-1.30189	-0.40705	-0.50879	-0.43211	-0.63978	-0.49177	-0.41853	-0.38437	-0.37022	-0.2568	-0.26985	-0.2026	-0.21663	0.03442	-0.17048
	-1.28302	-0.38979	-0.51812	-0.39778	-0.63715	-0.46379	-0.40485	-0.39594	-0.40208	-0.24891	-0.28791	-0.21446	-0.22228	0.0298	-0.18948
	-1.26415	-0.3766	-0.53193	-0.37419	-0.62953	-0.43771	-0.40381	-0.37899	-0.39468	-0.23926	-0.28927	-0.20485	-0.21901	0.02004	-0.19967
	-1.24528	-0.37135	-0.55024	-0.37972	-0.6255	-0.42999	-0.40529	-0.35706	-0.3774	-0.23779	-0.26776	-0.2018	-0.19871	-0.00569	-0.19917
	-1.22642	-0.37988	-0.56071	-0.39693	-0.6246	-0.42538	-0.3926	-0.34268	-0.37679	-0.24019	-0.23956	-0.20371	-0.16393	-0.04126	-0.18351
	-1.20755	-0.40394	-0.55884	-0.41273	-0.61139	-0.41416	-0.36925	-0.33738	-0.39386	-0.2293	-0.22712	-0.19204	-0.13712	-0.06712	-0.17326
	-1.18868	-0.42815	-0.55634	-0.41646	-0.59138	-0.41547	-0.35402	-0.32597	-0.41011	-0.20988	-0.22754	-0.16399	-0.12807	-0.0725	-0.15954
	-1.16981	-0.43546	-0.55137	-0.41688	-0.58469	-0.42429	-0.35535	-0.30463	-0.40151	-0.18677	-0.22376	-0.14187	-0.12365	-0.0717	-0.11157
	-1.15094	-0.41731	-0.52967	-0.42075	-0.59459	-0.43266	-0.35451	-0.29253	-0.36241	-0.16015	-0.22259	-0.13795	-0.11802	-0.08355	-0.05282
	-1.13208	-0.36255	-0.50153	-0.42194	-0.60047	-0.43287	-0.33349	-0.29006	-0.31242	-0.14844	-0.22757	-0.16054	-0.12621	-0.10285	-0.01681
	-1.11321	-0.29209	-0.47094	-0.40657	-0.58695	-0.4231	-0.3065	-0.27744	-0.2708	-0.14152	-0.2209	-0.19088	-0.14547	-0.11015	-0.00489
	-1.09434	-0.23164	-0.44476	-0.37831	-0.56094	-0.4173	-0.28947	-0.24634	-0.24653	-0.1319	-0.20598	-0.198	-0.15637	-0.09701	0.000943373
	-1.07547	-0.20155	-0.42722	-0.35585	-0.5381	-0.42035	-0.29255	-0.21032	-0.23356	-0.12087	-0.18902	-0.17332	-0.15519	-0.0756	0.01165
	-1.0566	-0.20582	-0.4172	-0.33615	-0.53481	-0.4226	-0.31196	-0.18973	-0.23153	-0.10911	-0.16889	-0.13387	-0.14552	-0.06356	0.01211
	-1.03774	-0.23536	-0.40759	-0.31593	-0.55216	-0.41311	-0.33322	-0.1919	-0.24954	-0.09274	-0.14882	-0.10151	-0.12099	-0.05779	-0.00698
	-1.01887	-0.27368	-0.38614	-0.29712	-0.57417	-0.39686	-0.33878	-0.20365	-0.28028	-0.07804	-0.13707	-0.08682	-0.09178	-0.04325	-0.0293
	-1	-0.30122	-0.35633	-0.28175	-0.57782	-0.38848	-0.32212	-0.20109	-0.30042	-0.06876	-0.13415	-0.07972	-0.08292	-0.02932	-0.03873
	-0.98113	-0.31162	-0.3348	-0.27063	-0.55963	-0.3923	-0.29571	-0.18594	-0.29664	-0.06394	-0.13765	-0.07975	-0.09645	-0.02354	-0.03069
	-0.96226	-0.30916	-0.32184	-0.27203	-0.52884	-0.3894	-0.27646	-0.17713	-0.27036	-0.06335	-0.14075	-0.08942	-0.11578	-0.0225	-0.01775
	-0.9434	-0.29786	-0.31378	-0.29094	-0.49557	-0.38208	-0.26672	-0.18145	-0.22869	-0.06922	-0.12679	-0.11406	-0.13079	-0.02058	-0.00442
	-0.92453	-0.2901	-0.31207	-0.30499	-0.46613	-0.37989	-0.2635	-0.18645	-0.18864	-0.0881	-0.10978	-0.13134	-0.14266	-0.0132	0.02274
	-0.90566	-0.2844	-0.31973	-0.29884	-0.45365	-0.37653	-0.26419	-0.18313	-0.17093	-0.10448	-0.11158	-0.12687	-0.1471	-0.00534	0.04663
	-0.88679	-0.2697	-0.32474	-0.28087	-0.46113	-0.37448	-0.26172	-0.17995	-0.17456	-0.10047	-0.13089	-0.11352	-0.14273	-0.0022	0.05193
	-0.86792	-0.24538	-0.32773	-0.2696	-0.47985	-0.37203	-0.25698	-0.18353	-0.1892	-0.08427	-0.14807	-0.11183	-0.12497	0.000233687	0.04157
	-0.84906	-0.22185	-0.32442	-0.27676	-0.50399	-0.36805	-0.24822	-0.19722	-0.20556	-0.05497	-0.15729	-0.12978	-0.10085	0.00488	0.02658
	-0.83019	-0.2074	-0.31848	-0.29027	-0.51833	-0.36241	-0.23073	-0.21193	-0.22781	-0.01781	-0.15494	-0.15551	-0.07957	0.00771	0.0137
	-0.81132	-0.19623	-0.31484	-0.28408	-0.499	-0.35279	-0.22112	-0.22139	-0.26354	0.00181	-0.13527	-0.17127	-0.06348	0.00968	-0.00201
	-0.79245	-0.18135	-0.30574	-0.26488	-0.45525	-0.33787	-0.22282	-0.22616	-0.27969	0.00276	-0.10393	-0.16739	-0.05108	0.000691045	-0.022
	-0.77358	-0.16403	-0.29245	-0.249	-0.42023	-0.32642	-0.22296	-0.22257	-0.27046	-0.00371	-0.07563	-0.15133	-0.04819	-0.0192	-0.03502
	-0.75472	-0.15091	-0.28185	-0.2312	-0.40032	-0.32601	-0.22166	-0.21628	-0.2512	-0.0107	-0.06621	-0.14882	-0.05746	-0.04339	-0.03627
	-0.73585	-0.1451	-0.2736	-0.20884	-0.38829	-0.33018	-0.22355	-0.21414	-0.23512	-0.01194	-0.07235	-0.1617	-0.06238	-0.06055	-0.02984
	-0.71698	-0.1485	-0.26517	-0.19277	-0.37683	-0.33589	-0.22363	-0.2053	-0.22307	-0.01571	-0.08936	-0.18027	-0.05894	-0.06069	-0.02021
	-0.69811	-0.15411	-0.26213	-0.19136	-0.36465	-0.34455	-0.21534	-0.19788	-0.21602	-0.02388	-0.112	-0.20333	-0.06309	-0.04156	-0.02412
	-0.67925	-0.1565	-0.26034	-0.19223	-0.35279	-0.35258	-0.19612	-0.19905	-0.2136	-0.02222	-0.13552	-0.22568	-0.07779	-0.01329	-0.04707
	-0.66038	-0.15587	-0.24504	-0.18071	-0.33302	-0.34547	-0.17713	-0.20178	-0.2099	-0.02317	-0.13958	-0.23684	-0.09113	0.0118	-0.0612
	-0.64151	-0.14733	-0.21327	-0.15782	-0.30748	-0.32229	-0.1686	-0.20443	-0.20901	-0.05036	-0.13022	-0.2327	-0.09828	0.0233	-0.0584
	-0.62264	-0.13196	-0.18564	-0.13237	-0.28069	-0.29184	-0.16317	-0.2117	-0.21851	-0.083	-0.12567	-0.22503	-0.10441	0.01848	-0.05219
	-0.60377	-0.11489	-0.17364	-0.1115	-0.25169	-0.26227	-0.1537	-0.21489	-0.22865	-0.09313	-0.12836	-0.22369	-0.11314	0.00269	-0.05951
	-0.58491	-0.09982	-0.16938	-0.09507	-0.22086	-0.23597	-0.14859	-0.20047	-0.23503	-0.09926	-0.12911	-0.22964	-0.1226	-0.01713	-0.06742
	-0.56604	-0.08684	-0.16374	-0.07502	-0.19272	-0.21567	-0.15182	-0.1702	-0.24354	-0.10239	-0.12103	-0.23602	-0.12991	-0.03635	-0.06116
	-0.54717	-0.07244	-0.15903	-0.05229	-0.16138	-0.20067	-0.14384	-0.14471	-0.25668	-0.10891	-0.11179	-0.23698	-0.13204	-0.03907	-0.04584
	-0.5283	-0.04884	-0.15467	-0.03705	-0.13715	-0.18811	-0.12462	-0.13848	-0.26176	-0.12327	-0.10716	-0.22428	-0.12945	-0.02792	-0.0248
	-0.50943	-0.01521	-0.14994	-0.02076	-0.12512	-0.17658	-0.11769	-0.14402	-0.25228	-0.1386	-0.1071	-0.19986	-0.1286	-0.01385	0.00289
	-0.49057	0.02089	-0.14168	-0.00201	-0.11596	-0.16511	-0.12662	-0.14926	-0.24098	-0.14217	-0.10877	-0.19117	-0.12827	0.00643	0.02364
	-0.4717	0.04857	-0.12662	-0.00115	-0.09227	-0.15968	-0.14791	-0.14873	-0.23704	-0.12816	-0.11348	-0.1961	-0.12666	0.03545	0.03586
	-0.45283	0.06934	-0.1021	-0.01615	-0.05857	-0.15998	-0.17026	-0.13601	-0.22809	-0.0999	-0.11668	-0.20918	-0.12283	0.06444	0.04103
	-0.43396	0.08288	-0.07504	-0.03447	-0.029	-0.15892	-0.17917	-0.11535	-0.20365	-0.0683	-0.11806	-0.22205	-0.1184	0.08266	0.04235
	-0.41509	0.09081	-0.04916	-0.03751	-0.00517	-0.15198	-0.1718	-0.0932	-0.17702	-0.04498	-0.12202	-0.22465	-0.11477	0.09002	0.05062
	-0.39623	0.0915	-0.02179	-0.01448	0.00739	-0.13755	-0.15221	-0.07525	-0.16289	-0.02158	-0.12699	-0.20585	-0.10835	0.09659	0.06942
	-0.37736	0.0873	0.00927	0.02801	0.00321	-0.12031	-0.12286	-0.06672	-0.14618	0.00174	-0.11568	-0.16691	-0.09076	0.11248	0.09433
	-0.35849	0.08692	0.05	0.07238	-0.00789	-0.09162	-0.0822	-0.05231	-0.12703	0.02083	-0.08693	-0.12238	-0.07087	0.13953	0.11904
	-0.33962	0.09708	0.08737	0.10571	-0.00288	-0.03988	-0.02802	-0.0201	-0.1292	0.0474	-0.04159	-0.08437	-0.05183	0.16507	0.14263
	-0.32075	0.12131	0.11859	0.14086	0.02627	0.02599	0.03928	0.02322	-0.11667	0.08353	0.01739	-0.04521	-0.02161	0.18338	0.16766
	-0.30189	0.15711	0.15133	0.18594	0.08208	0.08549	0.11071	0.06205	-0.06862	0.12374	0.08359	-0.000132014	0.0183	0.21465	0.19574
	-0.28302	0.19481	0.18918	0.22167	0.15715	0.13062	0.16867	0.09203	-0.00558	0.1529	0.14772	0.04582	0.05622	0.25292	0.2245
	-0.26415	0.22207	0.23127	0.25036	0.2297	0.16242	0.21001	0.12373	0.0638	0.17431	0.19977	0.10204	0.09642	0.2711	0.25516
	-0.24528	0.23534	0.26928	0.28134	0.28646	0.17871	0.23211	0.16465	0.13415	0.20629	0.22731	0.16047	0.13792	0.27747	0.27794
	-0.22642	0.24587	0.29465	0.30773	0.31712	0.19139	0.23745	0.20894	0.19994	0.25122	0.22778	0.19602	0.17266	0.28905	0.28833
	-0.20755	0.26598	0.30459	0.32979	0.3342	0.22041	0.23945	0.23884	0.25697	0.29184	0.21536	0.20876	0.19786	0.30506	0.29591
	-0.18868	0.2922	0.3014	0.35167	0.34943	0.26782	0.25019	0.23934	0.30975	0.31948	0.20759	0.21466	0.21323	0.31706	0.31238
	-0.16981	0.31061	0.2935	0.3654	0.36942	0.3277	0.26705	0.22804	0.36367	0.32856	0.21546	0.23185	0.21755	0.31604	0.33055
	-0.15094	0.31042	0.28195	0.36112	0.39109	0.38719	0.28466	0.23124	0.40672	0.31388	0.22913	0.25523	0.21102	0.29628	0.33764
	-0.13208	0.29088	0.26804	0.33856	0.40671	0.43254	0.30518	0.25846	0.42516	0.29755	0.2499	0.27169	0.19116	0.26858	0.34016
	-0.11321	0.25215	0.24679	0.29994	0.40587	0.45735	0.31716	0.28572	0.43001	0.29344	0.27455	0.28014	0.16159	0.2469	0.34874
	-0.09434	0.19943	0.19974	0.24366	0.38833	0.45928	0.31197	0.29308	0.42106	0.29015	0.29535	0.28243	0.14522	0.23079	0.3573
	-0.07547	0.14716	0.13268	0.1673	0.35527	0.43816	0.28449	0.27436	0.38363	0.27711	0.29172	0.2661	0.14541	0.22044	0.34521
	-0.0566	0.10071	0.05899	0.07673	0.30209	0.39495	0.22522	0.2162	0.30847	0.23263	0.24442	0.21899	0.14575	0.20658	0.30067
	-0.03774	0.05395	-0.00981	-0.00722	0.23335	0.32325	0.13031	0.11385	0.19107	0.14367	0.15401	0.13903	0.11524	0.15654	0.22767
	-0.01887	0.01226	-0.06906	-0.0699	0.14403	0.22979	0.00677	-0.00905	0.04297	0.02013	0.03463	0.02854	0.02817	0.05869	0.12859
	-2.01097e-13	-0.01311	-0.11054	-0.12012	0.03806	0.12384	-0.12214	-0.11998	-0.12271	-0.12009	-0.1102	-0.1126	-0.11187	-0.09061	0.00563
	0.01887	-0.02386	-0.12975	-0.15413	-0.06452	0.02477	-0.23201	-0.19264	-0.28857	-0.26923	-0.27645	-0.26013	-0.28123	-0.272	-0.13497
	0.03774	-0.03964	-0.13553	-0.16773	-0.14341	-0.05014	-0.30367	-0.23153	-0.43254	-0.41416	-0.42708	-0.39248	-0.4477	-0.45755	-0.2743
	0.0566	-0.05401	-0.13145	-0.16569	-0.19072	-0.09106	-0.32632	-0.25146	-0.53595	-0.53641	-0.53029	-0.49921	-0.58305	-0.61875	-0.40635
	0.07547	-0.05138	-0.11646	-0.15352	-0.21694	-0.1022	-0.30196	-0.25704	-0.58956	-0.6186	-0.58552	-0.57627	-0.6811	-0.73332	-0.52092
	0.09434	-0.03275	-0.10166	-0.13527	-0.22913	-0.09937	-0.25471	-0.24772	-0.59375	-0.66395	-0.60334	-0.62055	-0.74546	-0.79609	-0.60353
	0.11321	-0.00364	-0.07036	-0.11048	-0.22317	-0.07767	-0.20474	-0.21972	-0.54444	-0.64987	-0.57702	-0.62895	-0.7755	-0.81347	-0.6445
	0.13208	0.0258	-0.02545	-0.08196	-0.19151	-0.03722	-0.15372	-0.16746	-0.46806	-0.57932	-0.51576	-0.59765	-0.77235	-0.79313	-0.65229
	0.15094	0.05509	0.01215	-0.0561	-0.13561	0.01488	-0.10366	-0.09461	-0.39457	-0.47699	-0.43043	-0.53062	-0.73373	-0.74812	-0.63783
	0.16981	0.08491	0.0359	-0.04437	-0.07377	0.06134	-0.0607	-0.01729	-0.33046	-0.36262	-0.34157	-0.44825	-0.68529	-0.69239	-0.6051
	0.18868	0.11392	0.05414	-0.04372	-0.02508	0.09123	-0.02499	0.04716	-0.27088	-0.24574	-0.26771	-0.36515	-0.63746	-0.6195	-0.55984
	0.20755	0.13919	0.06676	-0.04987	0.00755	0.10764	0.00579	0.09219	-0.21903	-0.15	-0.21395	-0.28718	-0.57849	-0.54811	-0.50179
	0.22642	0.15587	0.06791	-0.05471	0.01707	0.1174	0.02411	0.12176	-0.18544	-0.09489	-0.17389	-0.23582	-0.51278	-0.48131	-0.43048
	0.24528	0.16031	0.06075	-0.05418	0.00831	0.10818	0.02182	0.13868	-0.16716	-0.07126	-0.14842	-0.21592	-0.45122	-0.41592	-0.369
	0.26415	0.1478	0.04836	-0.05107	-0.01011	0.0607	0.01084	0.14341	-0.15267	-0.06269	-0.14333	-0.20857	-0.4009	-0.36773	-0.31892
	0.28302	0.11954	0.02373	-0.04424	-0.04308	-0.00217	0.00718	0.14703	-0.14038	-0.05713	-0.16782	-0.1989	-0.36418	-0.33954	-0.28028
	0.30189	0.08901	-0.0172	-0.03086	-0.08496	-0.04456	0.01325	0.14878	-0.13476	-0.04589	-0.21108	-0.18404	-0.33955	-0.32289	-0.24285
	0.32075	0.07197	-0.05938	-0.01159	-0.1333	-0.0654	0.00994	0.14458	-0.13903	-0.03638	-0.24833	-0.16638	-0.32172	-0.31769	-0.20719
	0.33962	0.06788	-0.08476	0.01085	-0.18396	-0.06966	-0.01058	0.13311	-0.15737	-0.01441	-0.26666	-0.15121	-0.31012	-0.33054	-0.182
	0.35849	0.0721	-0.07977	0.02982	-0.22665	-0.06496	-0.03128	0.11572	-0.18176	0.00344	-0.27359	-0.14464	-0.30448	-0.36055	-0.17054
	0.37736	0.07933	-0.0481	0.04505	-0.24816	-0.0579	-0.04204	0.09746	-0.20995	-0.00503	-0.27468	-0.14857	-0.27797	-0.37998	-0.17403
	0.39623	0.08896	-0.00987	0.05848	-0.2434	-0.05867	-0.04401	0.08542	-0.23655	-0.02719	-0.26442	-0.16085	-0.25016	-0.37271	-0.18482
	0.41509	0.10245	0.01742	0.05954	-0.22041	-0.06771	-0.03494	0.07658	-0.24644	-0.03848	-0.24478	-0.17385	-0.24704	-0.34905	-0.18764
	0.43396	0.12024	0.02664	0.0546	-0.19178	-0.07296	-0.02384	0.06472	-0.2381	-0.03173	-0.22196	-0.17736	-0.2467	-0.31425	-0.18192
	0.45283	0.13884	0.02194	0.05023	-0.16527	-0.0622	-0.01765	0.0482	-0.22103	-0.02288	-0.2	-0.17802	-0.23975	-0.29212	-0.18421
	0.4717	0.15025	0.01488	0.04968	-0.14118	-0.04396	-0.01655	0.02758	-0.21289	-0.02683	-0.18474	-0.17542	-0.23205	-0.27529	-0.19798
	0.49057	0.14813	0.01165	0.0543	-0.13132	-0.03844	-0.01094	0.00547	-0.22093	-0.03928	-0.17932	-0.17526	-0.22951	-0.26167	-0.19321
	0.50943	0.13678	0.01707	0.05785	-0.13091	-0.04972	-0.0035	-0.01085	-0.22619	-0.03968	-0.18891	-0.1834	-0.23497	-0.2608	-0.16983
	0.5283	0.12713	0.03088	0.0598	-0.13204	-0.06404	0.00476	-0.01253	-0.21688	-0.02382	-0.19953	-0.18031	-0.25408	-0.27026	-0.1547
	0.54717	0.13166	0.04195	0.07072	-0.12672	-0.06511	0.01669	0.00141	-0.20855	-0.02675	-0.19879	-0.16196	-0.27849	-0.27672	-0.14099
	0.56604	0.14327	0.04632	0.09181	-0.10647	-0.04392	0.02569	0.01368	-0.21807	-0.04722	-0.20311	-0.1422	-0.28613	-0.28091	-0.12432
	0.58491	0.15031	0.0566	0.11726	-0.06883	-0.00421	0.02231	0.01703	-0.21986	-0.04938	-0.21316	-0.12897	-0.27075	-0.29502	-0.12222
	0.60377	0.15882	0.07221	0.14078	-0.02846	0.04257	0.01566	0.01608	-0.19736	-0.04147	-0.227	-0.12442	-0.24838	-0.31852	-0.13798
	0.62264	0.1759	0.09224	0.15673	-0.00263	0.08802	0.01661	0.01453	-0.16225	-0.04562	-0.23389	-0.12166	-0.23329	-0.34123	-0.16084
	0.64151	0.20178	0.11321	0.15952	0.01189	0.12197	0.02645	0.01391	-0.1291	-0.04234	-0.21841	-0.11238	-0.23263	-0.35478	-0.18446
	0.66038	0.22483	0.1256	0.14316	0.01518	0.13883	0.05262	0.01579	-0.09612	-0.02865	-0.17506	-0.0971	-0.2377	-0.34802	-0.20069
	0.67925	0.23828	0.13018	0.13457	0.00944	0.15027	0.08379	0.02588	-0.05346	-0.01189	-0.12246	-0.07529	-0.23479	-0.33136	-0.2017
	0.69811	0.25081	0.14109	0.15233	0.01355	0.16832	0.10568	0.05079	-0.01034	0.00967	-0.08403	-0.04647	-0.23751	-0.31658	-0.19853
	0.71698	0.27415	0.15397	0.18534	0.01544	0.18472	0.11297	0.07683	0.00821	0.02759	-0.06451	-0.0214	-0.25138	-0.30727	-0.20424
	0.73585	0.30385	0.15448	0.20987	0.02184	0.19468	0.12224	0.08571	-0.000841536	0.03054	-0.05219	-0.01	-0.26518	-0.31333	-0.2068
	0.75472	0.31967	0.14361	0.21949	0.03261	0.20881	0.14006	0.09313	-0.01339	0.02062	-0.04233	-0.01773	-0.27437	-0.32143	-0.19807
	0.77358	0.32463	0.13616	0.22052	0.03591	0.2164	0.16224	0.11759	-0.01094	0.00936	-0.03993	-0.03469	-0.28243	-0.31702	-0.18638
	0.79245	0.32645	0.13608	0.21696	0.02473	0.2228	0.1809	0.15317	0.00794	0.00815	-0.04306	-0.03148	-0.28742	-0.30131	-0.17623
	0.81132	0.32772	0.13857	0.21751	0.01593	0.23675	0.19099	0.18918	0.03051	0.00917	-0.03383	-0.00445	-0.29244	-0.28573	-0.16371
	0.83019	0.329	0.14786	0.22329	0.02303	0.25859	0.19172	0.20028	0.0347	0.02212	-0.02376	0.01369	-0.30953	-0.27477	-0.15034
	0.84906	0.3317	0.1821	0.2277	0.03507	0.28483	0.18213	0.19403	0.02736	0.04504	-0.01012	0.00442	-0.32247	-0.2619	-0.13758
	0.86792	0.33619	0.22512	0.23107	0.04372	0.30246	0.16845	0.19236	0.04131	0.06288	0.00642	-0.01597	-0.3034	-0.25339	-0.12684
	0.88679	0.3417	0.26336	0.24084	0.066	0.30473	0.17069	0.20867	0.08709	0.0588	0.02565	-0.02742	-0.26961	-0.25991	-0.12416
	0.90566	0.34037	0.29369	0.24966	0.10709	0.29699	0.18516	0.2364	0.12576	0.05334	0.05096	-0.03136	-0.2468	-0.25551	-0.12388
	0.92453	0.32709	0.30518	0.25855	0.14926	0.28563	0.19753	0.25401	0.14709	0.07782	0.0701	-0.04975	-0.23404	-0.22506	-0.10751
	0.9434	0.31613	0.30012	0.27625	0.17778	0.27541	0.19809	0.24892	0.14714	0.11939	0.07102	-0.06825	-0.22696	-0.21468	-0.07829
	0.96226	0.31598	0.28932	0.29976	0.1909	0.27325	0.18629	0.23632	0.12329	0.15126	0.0685	-0.06799	-0.21865	-0.21933	-0.05556
	0.98113	0.31773	0.28356	0.32218	0.19354	0.2843	0.17529	0.22179	0.09891	0.16492	0.07876	-0.04959	-0.21303	-0.21159	-0.04875
	1	0.31793	0.28783	0.34003	0.19025	0.29752	0.18059	0.19093	0.0968	0.16707	0.09362	-0.0451	-0.21229	-0.1932	-0.05177
	1.01887	0.31946	0.30058	0.35751	0.19415	0.29317	0.20377	0.1802	0.11224	0.17182	0.10241	-0.049	-0.19846	-0.17159	-0.06785
	1.03774	0.32006	0.31296	0.37999	0.20677	0.2779	0.23126	0.18848	0.13033	0.17652	0.1172	-0.02557	-0.16033	-0.15352	-0.0777
	1.0566	0.32089	0.31964	0.40299	0.22694	0.267	0.25022	0.21263	0.14729	0.16783	0.12722	0.01654	-0.11622	-0.13924	-0.07153
	1.07547	0.32927	0.3202	0.4268	0.2517	0.26567	0.26318	0.24723	0.15724	0.14411	0.11813	0.03923	-0.07704	-0.12574	-0.05755
	1.09434	0.35473	0.31517	0.45574	0.27465	0.28146	0.27494	0.26683	0.15702	0.12114	0.09182	0.04379	-0.04816	-0.11526	-0.03732
	1.11321	0.39245	0.309	0.4833	0.29362	0.30387	0.27718	0.27808	0.14396	0.13229	0.05814	0.06291	-0.02783	-0.11518	-0.02
	1.13208	0.42967	0.31877	0.49371	0.31558	0.32163	0.26632	0.30078	0.13792	0.16678	0.03718	0.09527	-0.02945	-0.12565	-0.02059
	1.15094	0.45167	0.33927	0.48533	0.34531	0.33607	0.25171	0.32378	0.1628	0.20888	0.04266	0.10667	-0.06432	-0.14292	-0.04072
	1.16981	0.44941	0.34943	0.46929	0.36554	0.35414	0.24824	0.32803	0.17406	0.23714	0.08272	0.0786	-0.10514	-0.14767	-0.06276
	1.18868	0.43719	0.33954	0.45438	0.36928	0.37606	0.25014	0.31907	0.14877	0.24363	0.13979	0.02223	-0.14556	-0.12017	-0.06071
	1.20755	0.43931	0.33398	0.43923	0.36219	0.38854	0.25772	0.31263	0.1119	0.248	0.18294	-0.02652	-0.16974	-0.09312	-0.03918
	1.22642	0.44428	0.34475	0.42304	0.34811	0.38396	0.27441	0.32282	0.08191	0.26421	0.2006	-0.04915	-0.15734	-0.08345	-0.01372
	1.24528	0.44288	0.36808	0.42202	0.34374	0.37412	0.2843	0.34786	0.06588	0.26983	0.18481	-0.04307	-0.14227	-0.07215	0.01255
	1.26415	0.43723	0.39266	0.43572	0.34687	0.36514	0.27419	0.38165	0.06991	0.25664	0.14531	-0.03804	-0.15357	-0.04714	0.03717
	1.28302	0.43747	0.39898	0.44225	0.34629	0.36556	0.25012	0.39935	0.08781	0.23451	0.11011	-0.04105	-0.17621	-0.03088	0.04539
	1.30189	0.43882	0.3915	0.43625	0.33873	0.36631	0.22855	0.39329	0.11598	0.20939	0.10917	-0.04081	-0.18618	-0.03668	0.05038
	1.32075	0.43458	0.38129	0.42776	0.33326	0.36105	0.21649	0.3849	0.14748	0.18942	0.13438	-0.03698	-0.18385	-0.04945	0.0558
	1.33962	0.42521	0.37354	0.42867	0.33533	0.35045	0.21179	0.37281	0.17312	0.19121	0.1608	-0.03793	-0.17673	-0.05751	0.04924
	1.35849	0.41464	0.36467	0.44593	0.3349	0.34251	0.20723	0.34682	0.19133	0.18756	0.17978	-0.04022	-0.15882	-0.05597	0.02393
	1.37736	0.40189	0.34904	0.47105	0.33645	0.33711	0.20672	0.31026	0.19219	0.16795	0.18467	-0.03462	-0.13743	-0.05521	-0.00406
	1.39623	0.38688	0.33264	0.49165	0.34239	0.32855	0.20652	0.28708	0.20155	0.15508	0.17851	-0.01962	-0.12257	-0.0557	-0.01267
	1.41509	0.37391	0.31959	0.50286	0.34623	0.31773	0.2177	0.29324	0.21987	0.15605	0.17307	-0.00589	-0.10242	-0.04364	0.00201
	1.43396	0.36757	0.31092	0.49643	0.35235	0.31413	0.23147	0.31556	0.23538	0.16432	0.17387	0.00588	-0.08122	-0.02583	0.03156
	1.45283	0.36697	0.30543	0.48151	0.36471	0.32615	0.23959	0.33607	0.2395	0.17163	0.17054	0.0303	-0.06682	-0.01387	0.05303
	1.4717	0.37693	0.30523	0.47542	0.37203	0.3447	0.24196	0.34156	0.22511	0.17258	0.16193	0.05724	-0.07291	-0.0156	0.06498
	1.49057	0.39603	0.31475	0.48917	0.36041	0.3571	0.24105	0.33496	0.20229	0.16999	0.1678	0.08456	-0.08679	-0.03215	0.05297
	1.50943	0.41783	0.33105	0.50801	0.33501	0.36298	0.24323	0.32872	0.17869	0.17247	0.18291	0.10141	-0.08654	-0.04552	0.03329
	1.5283	0.43344	0.34589	0.51766	0.31281	0.35515	0.25236	0.32935	0.15829	0.19275	0.19103	0.10361	-0.07406	-0.04009	0.01354
	1.54717	0.4285	0.36066	0.51073	0.30211	0.34545	0.26979	0.31914	0.151	0.22393	0.18543	0.09524	-0.0681	-0.02605	0.000688498
	1.56604	0.41369	0.37411	0.4905	0.30309	0.33992	0.28834	0.30549	0.15088	0.25143	0.17156	0.07417	-0.07986	-0.01614	0.00168
	1.58491	0.40819	0.38212	0.46914	0.31223	0.34133	0.28877	0.29674	0.14953	0.26718	0.15507	0.05092	-0.07343	-0.01242	0.00213
	1.60377	0.41778	0.38699	0.4562	0.33238	0.35538	0.26484	0.29151	0.15576	0.25993	0.13948	0.03407	-0.04688	-0.0226	-0.01324
	1.62264	0.4317	0.38556	0.45333	0.36469	0.37971	0.23489	0.28858	0.15437	0.24057	0.12902	0.02054	-0.03024	-0.04941	-0.04316
	1.64151	0.43884	0.37863	0.455	0.39612	0.39681	0.21847	0.29013	0.14226	0.23732	0.12307	0.00682	-0.02051	-0.07848	-0.07497
	1.66038	0.43851	0.36898	0.44954	0.41678	0.39403	0.22034	0.29507	0.13131	0.24053	0.12027	-0.00307	-0.01785	-0.09129	-0.09907
	1.67925	0.431	0.35743	0.43433	0.41812	0.37618	0.22714	0.29375	0.12799	0.22489	0.12342	-0.01485	-0.01212	-0.09804	-0.11543
	1.69811	0.41595	0.34737	0.41262	0.39131	0.35552	0.23608	0.28226	0.14061	0.18487	0.13386	-0.03312	-0.000248131	-0.11384	-0.1226
	1.71698	0.39712	0.3508	0.39669	0.36129	0.33647	0.24141	0.26347	0.15794	0.14713	0.14359	-0.05112	0.00851	-0.12376	-0.1097
	1.73585	0.38762	0.36997	0.39793	0.33891	0.3201	0.24482	0.24269	0.16251	0.13878	0.1382	-0.0498	-8.18321e-05	-0.10982	-0.09283
	1.75472	0.39717	0.39623	0.41393	0.3198	0.3002	0.24729	0.22505	0.15647	0.14759	0.11817	-0.02581	-0.02235	-0.08841	-0.08683
	1.77358	0.4154	0.43084	0.44263	0.30345	0.28945	0.25101	0.21165	0.15782	0.14133	0.09915	0.00349	-0.03957	-0.08289	-0.08066
	1.79245	0.41786	0.45094	0.47475	0.30172	0.28845	0.25024	0.20364	0.16848	0.10709	0.0828	0.02273	-0.03816	-0.08598	-0.06198
	1.81132	0.41629	0.44794	0.49861	0.30931	0.28434	0.24584	0.19013	0.1782	0.05624	0.06342	0.02687	-0.02728	-0.09747	-0.04391
	1.83019	0.42182	0.45074	0.5019	0.31183	0.28127	0.23969	0.1753	0.17756	0.01419	0.06151	0.02107	-0.01298	-0.11141	-0.03346
	1.84906	0.42406	0.45638	0.48396	0.31604	0.27616	0.23963	0.16453	0.17269	-0.0091	0.06855	0.01159	-0.01393	-0.1196	-0.03353
	1.86792	0.41223	0.45801	0.45541	0.33595	0.26879	0.25565	0.15676	0.19327	0.00146	0.0764	0.00284	-0.0253	-0.12958	-0.04042
	1.88679	0.39046	0.45536	0.42372	0.36334	0.2632	0.2697	0.15425	0.22065	0.03341	0.07919	-0.00572	-0.03019	-0.16361	-0.0428
	1.90566	0.36981	0.45518	0.40494	0.37521	0.26017	0.27528	0.15762	0.22326	0.05268	0.07119	-0.01326	-0.02536	-0.20501	-0.03489
	1.92453	0.36084	0.46779	0.40537	0.3662	0.25962	0.26691	0.165	0.19701	0.06235	0.0515	-0.02495	-0.03024	-0.22112	-0.021
	1.9434	0.36566	0.488	0.41079	0.35633	0.26239	0.23754	0.1797	0.16346	0.07853	0.03561	-0.03261	-0.05356	-0.21353	-0.00962
	1.96226	0.38441	0.50153	0.41647	0.35219	0.26591	0.202	0.2062	0.14421	0.09752	0.03363	-0.02274	-0.07503	-0.20409	-0.01886
	1.98113	0.40659	0.50219	0.41344	0.35594	0.26195	0.18371	0.22963	0.14428	0.1084	0.04584	-0.00421	-0.06548	-0.20398	-0.04069
	2	0.42366	0.48921	0.40388	0.3669	0.2539	0.19331	0.21453	0.15826	0.11381	0.05346	0.0079	-0.0317	-0.20849	-0.0548
	2.01887	0.43135	0.46679	0.39488	0.38083	0.23907	0.21547	0.17548	0.17425	0.11877	0.05986	0.01265	-0.01104	-0.2106	-0.07237
	2.03774	0.43148	0.4541	0.39069	0.39306	0.22513	0.22506	0.14598	0.18114	0.12285	0.06104	0.01393	-0.02114	-0.20486	-0.0997
	2.0566	0.4324	0.45648	0.38605	0.39942	0.22534	0.21741	0.1379	0.17373	0.11009	0.05952	0.01722	-0.04429	-0.19752	-0.12126
	2.07547	0.42922	0.46568	0.3759	0.39273	0.24312	0.20648	0.13787	0.16725	0.09234	0.05965	0.01961	-0.05936	-0.20023	-0.11913
	2.09434	0.42355	0.46115	0.36021	0.3787	0.26184	0.19737	0.13567	0.15195	0.08078	0.0569	0.01878	-0.05939	-0.21561	-0.10786
	2.11321	0.42058	0.46471	0.34729	0.36483	0.27059	0.1839	0.13044	0.14201	0.07918	0.06237	0.01405	-0.05386	-0.2377	-0.10343
	2.13208	0.42392	0.47439	0.33616	0.35917	0.27343	0.17476	0.1248	0.13636	0.08004	0.08139	0.00941	-0.05143	-0.25754	-0.09904
	2.15094	0.42799	0.48538	0.33465	0.36342	0.27629	0.16857	0.12238	0.14214	0.08667	0.09494	0.00567	-0.05006	-0.24955	-0.08895
	2.16981	0.42507	0.49423	0.34304	0.36332	0.278	0.17128	0.12585	0.15202	0.09636	0.08174	-0.00242	-0.03759	-0.22055	-0.08947
	2.18868	0.41529	0.49348	0.34225	0.35671	0.27759	0.17965	0.12637	0.15249	0.10399	0.05107	-0.01297	-0.02029	-0.18814	-0.09523
	2.20755	0.40745	0.48091	0.33883	0.33903	0.28044	0.18893	0.12016	0.14505	0.10428	0.01814	-0.0011	-0.01085	-0.1564	-0.09901
	2.22642	0.40076	0.46307	0.3345	0.31266	0.28353	0.19412	0.12072	0.13928	0.09885	-0.00825	0.01587	-0.00544	-0.13101	-0.1077
	2.24528	0.3867	0.44748	0.33218	0.28893	0.28	0.19655	0.12435	0.13495	0.09664	-0.02326	0.02598	-0.000208088	-0.12797	-0.12372
	2.26415	0.36879	0.4389	0.3355	0.279	0.26826	0.19372	0.11383	0.13308	0.09672	-0.02406	0.023	-0.00401	-0.14554	-0.12622
	2.28302	0.35733	0.43635	0.33843	0.27376	0.26033	0.18227	0.1007	0.13746	0.09226	-0.01323	0.01094	-0.02794	-0.16663	-0.125
	2.30189	0.35823	0.43228	0.33242	0.26144	0.2591	0.1746	0.08782	0.13449	0.08642	3.89863e-05	0.00315	-0.06402	-0.17846	-0.1284
	2.32075	0.36506	0.41955	0.31185	0.24933	0.2611	0.1768	0.07804	0.13758	0.0821	0.02196	0.00621	-0.07717	-0.17975	-0.13217
	2.33962	0.36513	0.39052	0.28087	0.25006	0.25934	0.17633	0.07232	0.14895	0.07944	0.03881	0.01494	-0.06618	-0.17823	-0.12666
	2.35849	0.355	0.37067	0.25303	0.26573	0.24695	0.17374	0.07313	0.15058	0.07827	0.04152	0.02254	-0.05498	-0.17724	-0.11162
	2.37736	0.33626	0.36283	0.23219	0.29028	0.22775	0.17178	0.07834	0.14164	0.07277	0.0376	0.03445	-0.04467	-0.16209	-0.09331
	2.39623	0.3117	0.36333	0.22045	0.32209	0.21401	0.16738	0.08349	0.13345	0.0663	0.03519	0.05257	-0.03341	-0.1449	-0.08052
	2.41509	0.28709	0.36067	0.21379	0.33775	0.21066	0.1599	0.07937	0.11437	0.05751	0.03375	0.07863	-0.02402	-0.15121	-0.08783
	2.43396	0.27049	0.35225	0.22072	0.32828	0.20775	0.15182	0.06133	0.0764	0.04774	0.0292	0.09763	-0.0184	-0.16774	-0.11489
	2.45283	0.26847	0.34631	0.23466	0.30468	0.19715	0.14879	0.04567	0.0314	0.04041	0.0233	0.10139	-0.01591	-0.16472	-0.13109
	2.4717	0.27482	0.34926	0.24745	0.27796	0.1868	0.14217	0.05154	0.0082	0.03841	0.02615	0.10138	-0.0065	-0.15247	-0.13018
	2.49057	0.27649	0.35167	0.25767	0.25932	0.18587	0.13209	0.05391	0.01568	0.04	0.03501	0.09573	0.01417	-0.14213	-0.13116
	2.50943	0.26704	0.34652	0.26077	0.24391	0.19613	0.12646	0.04794	0.04301	0.03808	0.0286	0.0824	0.03023	-0.13393	-0.14219
	2.5283	0.24585	0.33763	0.25076	0.22804	0.21043	0.12818	0.05076	0.0684	0.02742	0.01904	0.06703	0.02552	-0.12922	-0.15748
	2.54717	0.22101	0.33137	0.23175	0.21598	0.21436	0.13844	0.04795	0.07189	0.0134	0.01778	0.05427	-0.00343	-0.13006	-0.16468
	2.56604	0.20178	0.3212	0.21315	0.21401	0.20143	0.14484	0.02914	0.05708	-0.01409	0.00983	0.04348	-0.04458	-0.1331	-0.16059
	2.58491	0.19315	0.30434	0.19856	0.21382	0.17769	0.14426	0.000902234	0.04563	-0.03249	-0.01226	0.03502	-0.0858	-0.13476	-0.15926
	2.60377	0.1887	0.30434	0.18446	0.1982	0.14932	0.13447	-0.02069	0.04247	-0.03348	-0.03264	0.03652	-0.10581	-0.14331	-0.16887
	2.62264	0.18409	0.29893	0.16651	0.16649	0.12862	0.11395	-0.02839	0.0437	-0.03011	-0.03974	0.05142	-0.10864	-0.15556	-0.18538
	2.64151	0.18039	0.26643	0.15501	0.13863	0.12194	0.09654	-0.03287	0.03558	-0.02705	-0.03272	0.05663	-0.1079	-0.15459	-0.20606
	2.66038	0.17646	0.22151	0.16622	0.12289	0.12093	0.08924	-0.0436	0.01327	-0.02243	-0.01291	0.04642	-0.10974	-0.14715	-0.21756
	2.67925	0.16942	0.18062	0.18077	0.11321	0.1164	0.08369	-0.04262	0.00314	-0.02171	0.01221	0.02408	-0.12306	-0.13246	-0.22512
	2.69811	0.16088	0.15409	0.18851	0.10686	0.10873	0.08106	-0.02777	0.00736	-0.0269	0.02437	0.01992	-0.13227	-0.12514	-0.22843
	2.71698	0.1525	0.1401	0.18887	0.09917	0.10734	0.0786	-0.02372	0.00973	-0.03424	0.02461	0.01223	-0.13125	-0.12264	-0.22168
	2.73585	0.13661	0.12611	0.18565	0.0876	0.10185	0.07218	-0.04254	0.00345	-0.04369	0.02424	-0.00139	-0.1206	-0.12415	-0.18615
	2.75472	0.11309	0.10904	0.17872	0.07932	0.08639	0.05865	-0.05639	-0.00742	-0.05718	0.01082	-0.00768	-0.1	-0.12996	-0.14274
	2.77358	0.09227	0.10549	0.17117	0.07869	0.0672	0.03418	-0.05693	-0.01896	-0.06589	-0.01789	-0.000828449	-0.0797	-0.13565	-0.12562
	2.79245	0.08565	0.11489	0.16207	0.08308	0.04967	0.00156	-0.06055	-0.03139	-0.07441	-0.03602	0.00558	-0.07785	-0.13961	-0.13214
	2.81132	0.08987	0.11349	0.14971	0.08839	0.0378	-0.01594	-0.07243	-0.0634	-0.08791	-0.0419	-0.00158	-0.09464	-0.1488	-0.14725
	2.83019	0.09778	0.09657	0.1349	0.09341	0.03394	-0.01277	-0.087	-0.07518	-0.11692	-0.03488	-0.01543	-0.11267	-0.1631	-0.1643
	2.84906	0.10408	0.08872	0.12463	0.09466	0.02976	-0.00246	-0.0977	-0.09099	-0.13226	-0.01731	-0.02307	-0.11597	-0.17135	-0.17619
	2.86792	0.10668	0.09303	0.11992	0.08548	0.01433	0.00105	-0.10285	-0.11376	-0.13214	0.00299	-0.02968	-0.11241	-0.18444	-0.17797
	2.88679	0.10377	0.10233	0.11762	0.07284	-0.00913	-0.00346	-0.10339	-0.1183	-0.13054	0.01223	-0.04133	-0.09832	-0.2027	-0.17749
	2.90566	0.09626	0.11384	0.11529	0.06201	-0.02862	-0.0115	-0.10133	-0.10477	-0.12332	0.0015	-0.05639	-0.09004	-0.20858	-0.17217
	2.92453	0.09101	0.11559	0.1143	0.05898	-0.03644	-0.01506	-0.09638	-0.09007	-0.10666	-0.01793	-0.05603	-0.09636	-0.21059	-0.16237
	2.9434	0.09473	0.09099	0.10698	0.04696	-0.0313	-0.01597	-0.08661	-0.07892	-0.08897	-0.03133	-0.03718	-0.10765	-0.21294	-0.1542
	2.96226	0.10176	0.04813	0.09514	0.02498	-0.03083	-0.0174	-0.08143	-0.06603	-0.07923	-0.03716	-0.02375	-0.11503	-0.21437	-0.1497
	2.98113	0.10449	0.01845	0.08683	0.00712	-0.04313	-0.01904	-0.09782	-0.05826	-0.07918	-0.03423	-0.0217	-0.12141	-0.21338	-0.15609
	3	0.09786	0.01724	0.08583	-0.00144	-0.05863	-0.01586	-0.11454	-0.06491	-0.086	-0.03781	-0.02257	-0.12392	-0.20811	-0.16449
	3.01887	0.08557	0.017	0.09044	-0.00367	-0.06233	-0.00956	-0.11996	-0.0797	-0.10013	-0.04978	-0.01819	-0.11862	-0.20291	-0.18327
	3.03774	0.07594	0.0073	0.08791	-0.01148	-0.05848	-0.00908	-0.11786	-0.0834	-0.11178	-0.06173	-0.01582	-0.1115	-0.20125	-0.1997
	3.0566	0.07052	0.00701	0.07519	-0.02637	-0.05773	-0.01294	-0.11394	-0.07827	-0.11087	-0.07031	-0.02554	-0.10828	-0.19316	-0.20094
	3.07547	0.06549	0.01251	0.06348	-0.03337	-0.06838	-0.02874	-0.1121	-0.08214	-0.09125	-0.07709	-0.0445	-0.12026	-0.17452	-0.20275
	3.09434	0.05703	0.01508	0.05564	-0.02778	-0.08384	-0.04415	-0.11293	-0.09397	-0.08687	-0.07529	-0.06184	-0.12757	-0.16599	-0.22366
	3.11321	0.04561	0.01581	0.04324	-0.02147	-0.09723	-0.06004	-0.11615	-0.09765	-0.09945	-0.06268	-0.06741	-0.12705	-0.18768	-0.25386
	3.13208	0.03276	0.02724	0.02841	-0.02483	-0.10801	-0.06999	-0.12034	-0.10449	-0.11516	-0.05319	-0.07217	-0.12272	-0.23281	-0.25905
	3.15094	0.01917	0.04522	0.01271	-0.03333	-0.11279	-0.0801	-0.12265	-0.1248	-0.12392	-0.06378	-0.07978	-0.1226	-0.27697	-0.22821
	3.16981	0.01138	0.05599	0.01042	-0.05282	-0.10724	-0.08571	-0.1242	-0.14936	-0.12755	-0.08844	-0.08105	-0.12782	-0.29605	-0.19233
	3.18868	0.0202	0.05767	0.01469	-0.08188	-0.107	-0.0868	-0.13288	-0.17132	-0.12879	-0.10293	-0.07841	-0.13461	-0.28266	-0.15701
	3.20755	0.0357	0.05497	0.0242	-0.10283	-0.12102	-0.08961	-0.15025	-0.19007	-0.13184	-0.10007	-0.07848	-0.1251	-0.24517	-0.14174
	3.22642	0.04413	0.04568	0.03702	-0.0976	-0.13149	-0.09343	-0.16357	-0.19602	-0.14137	-0.09623	-0.08078	-0.09532	-0.20425	-0.1465
	3.24528	0.0443	0.03143	0.04617	-0.07076	-0.13303	-0.0886	-0.17308	-0.17813	-0.14743	-0.09672	-0.08157	-0.06726	-0.18021	-0.17272
	3.26415	0.03815	0.01801	0.04982	-0.04542	-0.12821	-0.07382	-0.17843	-0.15305	-0.1448	-0.10179	-0.07237	-0.05696	-0.17629	-0.19786
	3.28302	0.03221	0.00618	0.05207	-0.03917	-0.11654	-0.06162	-0.17718	-0.14798	-0.12255	-0.10236	-0.05491	-0.05402	-0.18781	-0.21976
	3.30189	0.02974	0.000198727	0.05447	-0.04201	-0.10812	-0.06245	-0.16601	-0.15277	-0.09219	-0.08921	-0.0357	-0.05659	-0.20758	-0.24193
	3.32075	0.03417	0.00932	0.05454	-0.03156	-0.10592	-0.07342	-0.15132	-0.15191	-0.08782	-0.06741	-0.02087	-0.05544	-0.225	-0.25705
	3.33962	0.04262	0.01979	0.05341	-0.01191	-0.10416	-0.07499	-0.13794	-0.15255	-0.09366	-0.05057	-0.01396	-0.05832	-0.2293	-0.2579
	3.35849	0.0527	0.01826	0.06117	-0.00903	-0.09522	-0.06079	-0.12433	-0.15057	-0.09933	-0.04598	-0.01268	-0.05574	-0.21171	-0.2509
	3.37736	0.06402	0.02006	0.07742	-0.01918	-0.07121	-0.04187	-0.11092	-0.13361	-0.11271	-0.04636	-0.0134	-0.04861	-0.18802	-0.24117
	3.39623	0.07285	0.03324	0.09262	-0.03791	-0.03451	-0.02904	-0.09815	-0.11008	-0.12244	-0.0435	-0.00847	-0.05008	-0.1785	-0.22096
	3.41509	0.07585	0.05435	0.09513	-0.0479	-0.00607	-0.01953	-0.07702	-0.09879	-0.11649	-0.03458	0.00312	-0.06412	-0.18349	-0.19177
	3.43396	0.08191	0.06925	0.09624	-0.03262	0.000935447	-0.01096	-0.04594	-0.09487	-0.09507	-0.01564	0.0299	-0.07413	-0.18977	-0.17124
	3.45283	0.09057	0.07268	0.08798	-0.00456	-0.00324	-0.00117	-0.01951	-0.08868	-0.06883	0.00894	0.05613	-0.06258	-0.1881	-0.16957
	3.4717	0.09479	0.07262	0.07109	0.0268	-0.01458	0.00348	-0.01096	-0.08173	-0.04742	0.03159	0.07712	-0.03981	-0.18176	-0.17671
	3.49057	0.10036	0.06943	0.06187	0.0502	-0.02431	-0.00304	-0.00977	-0.07969	-0.0294	0.03267	0.08883	-0.02579	-0.18003	-0.18634
	3.50943	0.10505	0.08125	0.06866	0.05951	-0.02561	-0.01178	-0.00715	-0.08101	-0.01572	0.03299	0.08296	-0.01733	-0.1888	-0.19995
	3.5283	0.10201	0.0887	0.06882	0.05422	-0.01676	-0.01654	-0.01242	-0.08703	-0.0223	0.0233	0.05801	-0.01236	-0.2092	-0.21809
	3.54717	0.09492	0.07444	0.05398	0.04693	-0.00338	-0.01444	-0.02662	-0.07623	-0.03771	0.000340102	0.03707	-0.01281	-0.21833	-0.22805
	3.56604	0.08884	0.05012	0.03382	0.03134	0.00462	-0.01594	-0.05019	-0.05246	-0.06793	-0.02764	0.01732	-0.02129	-0.2019	-0.22235
	3.58491	0.07874	0.03641	0.0243	0.00191	-0.00124	-0.02848	-0.07368	-0.04561	-0.11397	-0.05137	-0.00166	-0.02764	-0.18168	-0.19979
	3.60377	0.05734	0.04068	0.02597	-0.02671	-0.01628	-0.0473	-0.08666	-0.05162	-0.15341	-0.07025	0.000499163	-0.04267	-0.18014	-0.16451
	3.62264	0.03317	0.05213	0.02735	-0.0335	-0.02874	-0.05884	-0.08267	-0.05366	-0.18502	-0.08369	0.01013	-0.05716	-0.17735	-0.12546
	3.64151	0.02173	0.05798	0.02141	-0.02214	-0.03428	-0.06283	-0.07344	-0.06174	-0.19505	-0.08715	0.00575	-0.06698	-0.15913	-0.1018
	3.66038	0.02834	0.06143	0.01099	-0.02527	-0.03756	-0.06599	-0.07042	-0.07056	-0.18185	-0.07658	0.00394	-0.06913	-0.14675	-0.10081
	3.67925	0.04075	0.06892	0.01176	-0.0514	-0.02861	-0.06421	-0.06569	-0.07237	-0.15773	-0.05869	0.006	-0.07421	-0.14889	-0.11081
	3.69811	0.05079	0.0779	0.01008	-0.07496	-0.01203	-0.05379	-0.04928	-0.06356	-0.13407	-0.04427	0.00556	-0.08317	-0.15784	-0.10975
	3.71698	0.05897	0.07717	0.00763	-0.0795	0.00119	-0.04203	-0.02443	-0.04061	-0.11815	-0.03981	0.00724	-0.08734	-0.16201	-0.09254
	3.73585	0.0663	0.06572	0.01563	-0.05658	0.00768	-0.03702	-0.01735	-0.00605	-0.10659	-0.03194	0.01284	-0.08038	-0.15347	-0.06979
	3.75472	0.0705	0.05955	0.03084	-0.01977	0.00125	-0.03111	-0.03452	0.02241	-0.10004	-0.03007	0.01533	-0.06287	-0.13693	-0.04682
	3.77358	0.07606	0.06132	0.0477	0.00682	-0.00549	-0.01736	-0.05267	0.04008	-0.08954	-0.02176	0.01499	-0.04513	-0.11816	-0.02217
	3.79245	0.08561	0.06971	0.06788	0.0176	-0.000729301	0.000589297	-0.06335	0.03756	-0.08401	0.00090675	0.0088	-0.0428	-0.0947	0.00259
	3.81132	0.09384	0.07682	0.08787	0.02704	0.00555	0.02762	-0.06495	0.02285	-0.08699	0.02924	-0.00415	-0.05485	-0.07424	0.03633
	3.83019	0.0926	0.08317	0.09974	0.03061	0.0088	0.05179	-0.06059	0.013	-0.09574	0.04558	-0.01407	-0.06014	-0.07091	0.0801
	3.84906	0.0872	0.08801	0.10116	0.01942	0.01332	0.05772	-0.05649	0.00489	-0.10646	0.03396	-0.01716	-0.04558	-0.07405	0.11517
	3.86792	0.08079	0.08885	0.09637	0.00234	0.02262	0.0454	-0.05141	0.00454	-0.11793	-0.00418	-0.02081	-0.02186	-0.06694	0.13009
	3.88679	0.06771	0.08431	0.09193	-0.01014	0.03673	0.02189	-0.04267	0.01749	-0.12495	-0.04846	-0.01401	-0.00138	-0.03917	0.14036
	3.90566	0.04824	0.07199	0.08315	-0.02765	0.04786	0.000162306	-0.04065	0.03182	-0.12181	-0.07276	-0.00391	9.99323e-05	-0.00391	0.16161
	3.92453	0.02281	0.05475	0.07428	-0.03595	0.04203	-0.01627	-0.05274	0.03695	-0.11697	-0.07884	0.01256	-0.01496	0.03277	0.20104
	3.9434	-0.01831	0.04151	0.06875	-0.0356	0.02058	-0.02768	-0.06937	0.02629	-0.11825	-0.07971	0.02614	-0.02783	0.07114	0.24446
	3.96226	-0.05238	0.03777	0.06208	-0.0271	-0.0053	-0.03001	-0.07175	0.00485	-0.12321	-0.07532	0.03893	-0.02632	0.10834	0.27964
	3.98113	-0.07523	0.04124	0.05075	-0.01944	-0.02282	-0.02747	-0.05233	-0.0126	-0.12438	-0.05896	0.05086	-0.01457	0.15092	0.30234
	4	-0.09235	0.05019	0.04338	-0.00924	-0.02751	-0.02502	-0.02996	-0.00595	-0.11723	-0.04318	0.0681	0.00393	0.20013	0.30835
